# Supplementary material for: Phenotypic plasticity and the evolution of azole resistance in Aspergillus fumigatus; an expression profile of clinical isolates upon exposure to itraconazole
Source: BMC Genomics. 2019 Jan 9;20:28. doi: 10.1186/s12864-018-5255-z (PMC6327609; doi:10.1186/s12864-018-5255-z)
Supplement: Supplementary file 6 — Table S3. The DESeq2 dataset results. (XLSX 5090 kb) [file 12864_2018_5255_MOESM6_ESM.xlsx]

## Sheet: OutputCORE.csv
	X.30	X.60	X.120	X.240	Product Description	Gene Name or Symbol
Afu1g00450	-2.64	-2.99	-4.47	-3.32	N-acetylglucosamine-6-phosphate deacetylase	null
Afu1g00480	-2.92	-2.49	-3.82	-2.73	Putative glucosamine-6-phosphate deaminase	null
Afu1g01530	4.03	5.94	1.79	1.97	Ortholog of A. nidulans FGSC A4 : AN5567, A. oryzae RIB40 : AO090011000484, Neosartorya fischeri NRRL 181 : NFIA_023130, Aspergillus versicolor : Aspve1_0084207 and Aspergillus zonatus : Aspzo1_0155350	null
Afu1g04370	4.61	2.5	1.45	-1.93	Ortholog of A. nidulans FGSC A4 : AN0461, A. niger CBS 513.88 : An01g03230, A. oryzae RIB40 : AO090003000912, Aspergillus wentii : Aspwe1_0025386 and Aspergillus sydowii : Aspsy1_0055307	null
Afu1g05770	-4.31	-3.11	-3.19	-2.06	Secreted beta-glucosidase	exg12
Afu1g05790	-1.95	-1.68	-1.48	-1.13	Putative GPI-anchored protein	null
Afu1g07440	-2.21	-1.8	-2.67	-2.23	Molecular chaperone	hsp70
Afu1g10190	-1.88	-2.05	-1.7	-1.11	Ortholog(s) have role in mRNA cis splicing, via spliceosome and U4/U6 x U5 tri-snRNP complex localization	null
Afu1g10370	-5.56	-4.55	-2.83	-1.76	Putative MFS multidrug transporter	null
Afu1g11180	-3.51	-3.31	-2.24	-2.01	Heat shock protein/chaperonin	hsp78
Afu1g11410	-1.06	-1.92	-1.7	-1.34	Has domain(s) with predicted acid-amino acid ligase activity	null
Afu1g12170	-1.44	-2.58	-1.52	-1.47	Putative translation elongation factor EF-Tu	null
Afu1g12650	-2.43	-1.57	-1.9	-1.42	Putative 3-ketoacyl-CoA ketothiolase with a predicted role in fatty acid beta oxidation	kat1
Afu1g14220	3.01	1.5	1.15	-2.99	Nucleolar protein	nopA
Afu1g14610	-2.74	-2.5	-1.92	-1.28	Ortholog(s) have role in endoplasmic reticulum organization, nucleus organization and cytosol localization	null
Afu1g14910	-3.34	-3.13	-2.51	-1.51	Ortholog(s) have cytoplasm localization	null
Afu1g15560	-1.33	-1.62	-2.27	-1.48	Ortholog of A. nidulans FGSC A4 : AN0884, A. niger CBS 513.88 : An01g13780, A. oryzae RIB40 : AO090005001164, Aspergillus wentii : Aspwe1_0039995 and Aspergillus sydowii : Aspsy1_0053479	null
Afu1g16310	1.89	1.3	1.08	1.26	Ortholog(s) have protein-lysine N-methyltransferase activity, role in peptidyl-lysine dimethylation, positive regulation of translational termination and cytosol, nucleus localization	null
Afu1g16550	3.2	1.86	1.03	-2.57	Dihydrouridine synthase family protein	null
Afu1g16710	-2.1	-3.05	-1.84	-2.11	Has domain(s) with predicted integral component of membrane localization	null
Afu1g16980	-1.15	-1.24	-1.48	-1.17	Ortholog of A. nidulans FGSC A4 : AN0633, A. niger CBS 513.88 : An01g09880, A. oryzae RIB40 : AO090005000977, Aspergillus wentii : Aspwe1_0109484 and Aspergillus sydowii : Aspsy1_0055497	null
Afu2g00180	-2.45	-3.55	-2.43	-1.46	Ortholog of A. nidulans FGSC A4 : AN2821, A. fumigatus Af293 : Afu2g17480, A. niger CBS 513.88 : An03g05360, An04g09420 and A. oryzae RIB40 : AO090102000063, AO090009000716	null
Afu2g00590	-5.06	-4.94	-5.2	-4.52	Predicted glutathione S transferase	null
Afu2g02180	-2.92	-3.36	-2.76	-1.57	Ortholog(s) have cytosol, nucleus localization	null
Afu2g02190	3.37	1.59	1.12	-1.55	Ortholog(s) have role in chromatin silencing at centromere, cleavage in ITS2 between 5.8S rRNA and LSU-rRNA of tricistronic rRNA transcript (SSU-rRNA, 5.8S rRNA, LSU-rRNA)	null
Afu2g02320	3.9	1.87	1.25	-2.47	Hsp70 chaperone	null
Afu2g03060	-2.14	-2.7	-2.65	-2.42	Ortholog(s) have role in mRNA cis splicing, via spliceosome and mitochondrion, nuclear telomeric heterochromatin localization	null
Afu2g03610	3.86	1.8	1.3	-2.26	Putative inosine 5'-monophosphate (IMP) dehydrogenase	null
Afu2g03810	-2.54	-2.29	-2.02	-1.41	Putative histone deacetylase	hosA
Afu2g03820	-2.9	-3.48	-3.35	-1.93	Ortholog(s) have oxaloacetase activity and role in oxalate metabolic process, oxaloacetate metabolic process	null
Afu2g04060	-1.49	-2.05	-2.86	-2.43	Putative NADH:flavin oxidoreductase	null
Afu2g05250	-2.25	-1.54	-2.11	-1.63	putative transcription factor	rfeD
Afu2g05350	-2.81	-2.31	-3.29	-2.9	Putative MFS transporter	null
Afu2g05880	-1.84	-1.82	-2.17	-1.61	Putative ammonium transporter	meaA
Afu2g06070	-1.63	-2.15	-2.01	-1.07	Ortholog(s) have role in mRNA cis splicing, via spliceosome and U4/U6 x U5 tri-snRNP complex localization	null
Afu2g07780	-3.21	-2.61	-2.62	-1.7	Has domain(s) with predicted catalytic activity and role in metabolic process	null
Afu2g08670	-2.3	-3.45	-2.87	-2.65	Ortholog(s) have acetyl-CoA carboxylase activity, biotin carboxylase activity and role in long-chain fatty acid biosynthetic process, protein import into nucleus	null
Afu2g09290	-1.04	-1.71	-1.12	-1.88	Putative antigenic mitochondrial protein	hsp60
Afu2g09960	-2.49	-3.31	-2.62	-2.06	Putative mitochondrial Hsp70 chaperone	ssc70
Afu2g10240	-1.81	-1.51	-2.15	-2.09	Has domain(s) with predicted oxidoreductase activity and role in oxidation-reduction process	null
Afu2g10280	-2.66	-2.04	-3.23	-2.18	Ortholog(s) have carbonyl reductase (NADPH) activity and cytosol, nucleus localization	null
Afu2g10750	-2.5	-3.49	-3.06	-1.81	Putative RNA helicase	null
Afu2g10770	-1.18	-1.28	-2.21	-1.79	putative transcription factor	null
Afu2g10860	-2.2	-2.61	-2.08	-1.13	Has domain(s) with predicted zinc ion binding activity	null
Afu2g11290	3.37	2.85	1.25	-2.4	Orotate phosphoribosyltransferase 1	null
Afu2g11500	-2.19	-2.13	-1.56	-1.21	Ortholog(s) have aralkylamine N-acetyltransferase activity, diamine N-acetyltransferase activity, role in chromatin organization and cytoplasm localization	null
Afu2g12000	1.94	1.44	2.23	2.14	Ortholog of A. nidulans FGSC A4 : AN10790, A. niger CBS 513.88 : An02g04060, A. oryzae RIB40 : AO090026000447, Aspergillus sydowii : Aspsy1_0031545 and Aspergillus carbonarius ITEM 5010 : Acar5010_203382	null
Afu2g12780	1.41	2.14	2.16	2.45	Ortholog of A. nidulans FGSC A4 : AN5364, A. fumigatus Af293 : Afu4g01160, Neosartorya fischeri NRRL 181 : NFIA_044160, NFIA_087930 and Aspergillus wentii : Aspwe1_0097047	null
Afu2g12970	-3.09	-1.76	-1.68	-1.21	Ortholog(s) have role in regulation of cytolysis	null
Afu2g13060	-3.96	-3.65	-3.73	-2.36	Putative calcineurin binding protein	cbpA
Afu2g13300	-2.76	-2.59	-3.9	-2.61	Ortholog of A. nidulans FGSC A4 : AN10795, AN6721, A. fumigatus Af293 : Afu5g01480, A. niger CBS 513.88 : An16g00890 and A. oryzae RIB40 : AO090011000070, AO090026000292	null
Afu2g13480	-2.43	-3.45	-2.81	-1.84	Ortholog of A. nidulans FGSC A4 : AN10799, A. niger CBS 513.88 : An02g02390, A. oryzae RIB40 : AO090026000326, Aspergillus wentii : Aspwe1_0045443 and Aspergillus sydowii : Aspsy1_0151451	null
Afu2g14060	-1.11	-1.61	-1.45	-1.44	Ortholog(s) have endoplasmic reticulum, plasma membrane localization	null
Afu2g14120	-2.83	-2.12	-2.15	-1.11	Has domain(s) with predicted RNA polymerase II transcription factor activity, sequence-specific DNA binding, zinc ion binding activity, role in regulation of transcription, DNA-templated and nucleus localization	null
Afu2g14620	1.13	2.34	1.8	1.34	Ortholog of A. nidulans FGSC A4 : AN1801, A. niger CBS 513.88 : An15g03880, A. oryzae RIB40 : AO090005000082, Neosartorya fischeri NRRL 181 : NFIA_089820 and Aspergillus versicolor : Aspve1_0147504	null
Afu2g14910	-1.48	-1.41	-1.54	-1.2	Ortholog(s) have alpha-1,6-mannosyltransferase activity and role in ascospore formation, barrier septum assembly, cell wall mannoprotein biosynthetic process, protein N-linked glycosylation	null
Afu2g14960	-1.95	-2	-2.05	-1.74	Ortholog(s) have RNA polymerase II activating transcription factor binding, glutathione disulfide oxidoreductase activity	null
Afu2g15960	-2.49	-2.16	-2.05	-1.41	Putative nucleotide binding protein	nbp35
Afu2g16430	-5.87	-3.92	-2.48	-1.55	Ortholog of Aspergillus fumigatus A1163 : AFUB_032100 and Aspergillus terreus NIH2624 : ATET_02294	null
Afu2g16770	-2.76	-2.27	-1.98	-1.22	Ortholog(s) have coenzyme A transmembrane transporter activity, role in coenzyme A transport and mitochondrial inner membrane localization	null
Afu2g17110	-1.15	-1.28	-1.59	-1.29	Putative cell division control protein	cdc48
Afu2g17930	4.6	4.08	4.99	3.68	Putative integral membrane protein	null
Afu3g00180	-5.49	-4.83	-4.55	-2.58	Has domain(s) with predicted oxidoreductase activity and role in metabolic process	null
Afu3g00840	-1.36	-1.48	-1.3	-1.22	FAD-dependant oxygenase	null
Afu3g00960	-3.55	-1.69	-2.43	-2.39	Ortholog(s) have extracellular region localization	null
Afu3g01960	2.92	5.12	4.38	6	Predicted adhesin-like protein	null
Afu3g02250	3.44	2.98	1.65	1.97	Has domain(s) with predicted NAD binding, catalytic activity, coenzyme binding, oxidoreductase activity, acting on the aldehyde or oxo group of donors, NAD or NADP as acceptor activity	null
Afu3g02380	-2.09	-2	-1.64	-1.56	Ortholog(s) have role in mRNA cis splicing, via spliceosome and U2-type prespliceosome, U2AF, commitment complex, cytosol localization	null
Afu3g03330	-5.12	-4.99	-2.95	-1.46	Has domain(s) with predicted oxidoreductase activity, transferase activity, transferring acyl groups other than amino-acyl groups activity and role in oxidation-reduction process	null
Afu3g03350	-3.53	-5.02	-3.27	-1.87	Non-ribosomal peptide synthetase involved in production of fumarylalanine	sidE
Afu3g03470	7.61	5.67	3.89	4.28	protein of unknown function	null
Afu3g03720	-5.73	-4.91	-3.78	-1.59	protein of unknown function	null
Afu3g04210	-1.86	-2.78	-1.69	-1.56	Fatty acid synthase alpha subunit	null
Afu3g05440	-2.46	-2.56	-2.15	-1.2	Ortholog(s) have double-stranded DNA-dependent ATPase activity, role in double-strand break repair via homologous recombination and Smc5-Smc6 complex, nucleus localization	null
Afu3g06260	-2.42	-1.44	-1.55	-1.05	Ortholog(s) have ribosomal small subunit binding, translation initiation factor activity, translation initiation factor binding activity and role in formation of translation preinitiation complex, maintenance of translational fidelity	null
Afu3g06310	3.67	2.54	1.8	-1.64	Has domain(s) with predicted nucleic acid binding, nucleotide binding activity	null
Afu3g08050	1.5	1.6	-1.82	-1.95	Ortholog(s) have RNA polymerase II transcription coactivator activity involved in preinitiation complex assembly, RNA polymerase II transcription factor activity and sequence-specific DNA binding, more	null
Afu3g08160	2.95	1.37	1.17	-1.71	Eukaryotic translation initiation factor eIF4A	tif1
Afu3g08850	-3.04	-2.9	-2.65	-2.71	Ortholog(s) have flavin-linked sulfhydryl oxidase activity and role in cellular iron ion homeostasis, cellular response to oxidative stress, protein import into mitochondrial intermembrane space	null
Afu3g08860	-3.22	-3.02	-3.3	-3.35	Ortholog of A. nidulans FGSC A4 : AN3028, A. niger CBS 513.88 : An16g02480, A. oryzae RIB40 : AO090005001356, Aspergillus wentii : Aspwe1_0041794 and Aspergillus sydowii : Aspsy1_0077129	null
Afu3g09140	2.33	1.19	1.63	1.91	Putative endo 1,5-alpha-arabinase	null
Afu3g10510	2.02	1.95	1.4	-1.06	Ortholog of A. nidulans FGSC A4 : AN4937, A. niger CBS 513.88 : An16g04450, Aspergillus wentii : Aspwe1_0169043 and Aspergillus sydowii : Aspsy1_0087654	null
Afu3g10680	1.09	1.57	1.16	1.29	Ortholog of A. nidulans FGSC A4 : AN4921, A. niger CBS 513.88 : An02g06340, A. oryzae RIB40 : AO090003000613, Aspergillus wentii : Aspwe1_0360214 and Aspergillus sydowii : Aspsy1_0056501	null
Afu3g10900	-1.58	-2.51	-2.37	-1.65	Ortholog of Aspergillus fumigatus A1163 : AFUB_038230	null
Afu3g12010	-2.48	-3.29	-3.53	-2.86	Has domain(s) with predicted substrate-specific transmembrane transporter activity, transmembrane transporter activity, role in transmembrane transport and integral component of membrane, membrane localization	null
Afu3g12255	-3.01	-3.47	-2.54	-2.96	Ortholog of A. nidulans FGSC A4 : AN2844, A. niger CBS 513.88 : An02g08130, A. oryzae RIB40 : AO090003000790, Neosartorya fischeri NRRL 181 : NFIA_065040 and Aspergillus versicolor : Aspve1_0080524	null
Afu3g12630	-2.95	-2.42	-2.45	-2.47	Putative cytochrome b561	null
Afu3g12730	-2	-2.28	-1.86	-1.14	Ortholog(s) have DNA binding, RNA polymerase III core binding, TFIIIC-class transcription factor binding activity	null
Afu3g12740	-4.73	-4.08	-3.11	-2.22	Putative copper resistance-associated P-type ATPase	null
Afu3g12900	-3.97	-3.31	-2.53	-2.17	Putative transporter	hasB
Afu3g13220	-2.76	-2.15	-2.13	-1.42	Ortholog of A. nidulans FGSC A4 : AN3182, A. niger CBS 513.88 : An02g09070, A. oryzae RIB40 : AO090012000811, Neosartorya fischeri NRRL 181 : NFIA_064130 and Aspergillus wentii : Aspwe1_0170074	null
Afu3g13620	-3.56	-3.55	-2.56	-1.71	cupin domain-containing protein	null
Afu3g14240	-1.09	-1.13	-1.24	-1.46	Ortholog of S. cerevisiae NFS1	null
Afu3g14250	-5.94	-4.68	-3.34	-2.4	Ortholog(s) have indoleamine 2,3-dioxygenase activity and role in filamentous growth of a population of unicellular organisms in response to chemical stimulus, tryptophan catabolic process to kynurenine	null
Afu3g15010	-6.04	-6.59	-6.52	-2.38	Putative methoxylase	null
Afu3g15250	-3.88	-4.53	-4.81	-1.89	MFS drug efflux transporter, putative	null
Afu4g02720	2.3	2.86	2.77	3.08	Putative GPI anchored glycosyl hydrolase	null
Afu4g03610	-2.72	-3.28	-2.85	-3.13	Putative phosphate:H+ symporter	phoD
Afu4g03630	3.54	1.79	2.5	2.38	Putative sterol 24-C-methyltransferase with a predicted role in ergosterol biosynthesis	erg6
Afu4g03740	-2.99	-2.77	-2.7	-1.83	Has domain(s) with predicted role in transmembrane transport and integral component of membrane localization	null
Afu4g03930	-2.08	-1.88	-1.3	1.45	Putative cysteine synthase B	null
Afu4g04280	-1.83	-1.61	-1.98	-1.96	Ortholog(s) have proteasome binding activity, role in cellular response to arsenic-containing substance, proteasome-mediated ubiquitin-dependent protein catabolic process and cytoplasm, nucleus localization	null
Afu4g04550	2.39	1.55	1.33	-1.77	Putative phosphoribosyltransferase	null
Afu4g04640	-2.97	-3.04	-3.05	-2.56	Has domain(s) with predicted role in ubiquitin-dependent protein catabolic process	null
Afu4g06480	-1.46	-2.14	-2.11	-2.41	Has domain(s) with predicted role in intracellular signal transduction	null
Afu4g06820	-2.51	-2.42	-2.11	-1.14	Putative glycophosphatidylinositol (GPI)-anchored cell wall protein with similarity to S. cerevisiae Ecm33p	ecm33
Afu4g09580	-4.01	-2.5	-2.19	-1.75	Allergen Asp f 2	aspf2
Afu4g10350	-3.41	-2.65	-1.87	-1.19	Polyubiquitin	ubiD
Afu4g10770	4.26	2.8	1.25	2.17	Psi-producing oxygenase A	ppoA
Afu4g11260	-3.26	-2.18	-1.35	-1.18	Ortholog(s) have cytosol, nucleus localization	null
Afu4g12740	-3.66	-3.71	-2.82	-1.18	Has domain(s) with predicted tRNA (adenine-N1-)-methyltransferase activity, role in tRNA methylation and tRNA (m1A) methyltransferase complex localization	null
Afu4g13120	-3.41	-2.78	-3.08	-1.78	Putative glutamine synthetase	null
Afu4g13570	-1.92	-2.21	-1.24	-1.26	Has domain(s) with predicted S-adenosylmethionine-dependent methyltransferase activity	null
Afu4g14380	-2.57	-1.86	-2.02	-1.78	protein of unknown function	null
Afu5g00790	-3.96	-3.51	-4.15	-2.56	Has domain(s) with predicted ATP binding, ATPase activity, ATPase activity, coupled to transmembrane movement of substances, nucleoside-triphosphatase activity, nucleotide binding activity and role in transport	null
Afu5g01250	-5.74	-6.05	-6.1	-4.09	Has domain(s) with predicted coenzyme binding, oxidoreductase activity, acting on the CH-OH group of donors, NAD or NADP as acceptor, phosphogluconate dehydrogenase (decarboxylating) activity	null
Afu5g01272	-3.27	-2.58	-2	-1.27	Has domain(s) with predicted DNA binding, RNA polymerase II transcription factor activity, sequence-specific DNA binding, zinc ion binding activity and role in regulation of transcription, DNA-templated, transcription, DNA-templated	null
Afu5g01330	-3.34	-2.53	-2.9	-1.5	Has domain(s) with predicted acid phosphatase activity, hydrolase activity, metal ion binding activity	null
Afu5g02160	-1.42	-1.51	-1.62	-1.1	Ortholog(s) have nucleolus localization	null
Afu5g02880	-3.42	-3.89	-3.56	-2.11	Ortholog(s) have nucleic acid binding transcription factor activity	null
Afu5g03320	-1.67	-2.08	-2.3	-1.44	Ortholog(s) have role in transcription initiation from RNA polymerase II promoter and nucleus localization	null
Afu5g03600	1.33	1.03	-1.02	-1.27	Ortholog(s) have 4 iron, 4 sulfur cluster binding, ATPase activity, role in iron-sulfur cluster assembly, tRNA wobble uridine modification and Nbp35-Cfd1 ATPase complex, cytoplasm localization	null
Afu5g04050	-2.21	-2.46	-1.93	-1.69	Ortholog(s) have mitochondrion localization	null
Afu5g04260	-2.07	-2.29	-2.11	-1.76	Putative amino acid permease	null
Afu5g06270	-3.78	-3.43	-1.35	-1.61	5-aminolevulinic acid synthase	hemA
Afu5g07170	-3.65	-3.28	-3.76	-2.51	Ortholog of A. nidulans FGSC A4 : AN2225, A. niger CBS 513.88 : An17g00550, A. oryzae RIB40 : AO090701000254, Aspergillus wentii : Aspwe1_0048029 and Aspergillus sydowii : Aspsy1_0039724	null
Afu5g07310	-4.27	-4.13	-2.59	-1.48	protein of unknown function	null
Afu5g08730	2.72	2.97	2.36	3.31	Ortholog of A. nidulans AN10592	null
Afu5g08750	-2.7	-2.8	-2.68	-1.38	Ortholog(s) have cell septum localization	null
Afu5g08770	-1.84	-1.38	-2.5	-1.25	Ortholog of Neosartorya fischeri NRRL 181 : NFIA_078530, Aspergillus kawachii : Aspka1_0176490 and Aspergillus carbonarius ITEM 5010 : Acar5010_406577	null
Afu5g09150	-4.37	-2.37	-2.97	-1.92	Has domain(s) with predicted oxidoreductase activity and role in metabolic process	null
Afu5g09230	-3.34	-2.93	-2.53	-1.47	Putative transaldolase	null
Afu5g09560	2.56	1.71	1.01	-1.13	Ortholog(s) have unfolded protein binding activity	null
Afu5g10120	-1.78	-1.47	-2.32	-1.8	Putative NRPS-like enzyme	null
Afu5g10270	-4.48	-4.62	-3.23	-1.64	Ortholog(s) have identical protein binding, mRNA binding, unfolded protein binding activity	null
Afu5g11100	-3.14	-2.63	-2.75	-2.68	Ortholog(s) have role in inositol metabolic process and cytosol, nuclear envelope localization	null
Afu5g11250	-5.72	-4.41	-2.53	-1.17	Ortholog of A. oryzae RIB40 : AO090026000720, Aspergillus glaucus : Aspgl1_0052593, Aspergillus flavus NRRL 3357 : AFL2T_06595 and Neosartorya fischeri NRRL 181 : NFIA_076020	null
Afu5g11700	-2.16	-2.55	-2.45	-1.61	Ortholog(s) have ATP binding, ATPase activity, dinucleotide insertion or deletion binding, heteroduplex DNA loop binding, single-stranded DNA binding activity	null
Afu5g12230	-2.8	-3.07	-2.77	-1.42	Ortholog(s) have role in establishment or maintenance of cell polarity, protein monoubiquitination, regulation of cell budding, sexual sporulation resulting in formation of a cellular spore	null
Afu5g13080	-2.38	-2.2	-1.77	-1.14	Has domain(s) with predicted RNA polymerase II transcription factor activity, sequence-specific DNA binding, zinc ion binding activity, role in regulation of transcription, DNA-templated and nucleus localization	null
Afu5g13270	-2.3	-2.76	-2.12	-1.23	pH-response regulator protein	palH
Afu5g13500	-2.93	-2.65	-2.57	-1.21	Has domain(s) with predicted zinc ion binding activity	null
Afu6g02710	-2.57	-2.67	-2.16	-1.7	Has domain(s) with predicted triglyceride lipase activity and role in lipid metabolic process	null
Afu6g02950	-4.36	-3.33	-1.59	-1.06	Ortholog(s) have cytosol, nucleus localization	null
Afu6g03580	4.04	2.54	1.32	-2.29	Ortholog(s) have ATP binding, ATPase activity, mRNA binding activity and role in poly(A)+ mRNA export from nucleus, ribosomal small subunit biogenesis	null
Afu6g03620	-2.22	-3.51	-2.19	-2.16	FAD/FMN-containing isoamyl alcohol oxidase	mreA
Afu6g03640	-2.37	-1.93	-1.05	-1.5	Ortholog(s) have role in biotin biosynthetic process and peroxisome localization	null
Afu6g03660	-1.21	-1.34	-1.29	-1.2	Putative bifunctional dethiobiotin synthetase/adenosylmethionine-8-amino-7-oxononanoate aminotransferase, enzyme of the biotin biosynthesis pathway	bioDA
Afu6g04690	2.99	2.88	1.63	1.83	Ortholog(s) have extracellular region localization	null
Afu6g04750	-2.64	-2.96	-3.08	-3.05	Ortholog(s) have adenyl-nucleotide exchange factor activity, role in cytoplasm-associated proteasomal ubiquitin-dependent protein catabolic process, cytoplasmic translation and cytosolic ribosome, nucleus localization	null
Afu6g06460	-1.92	-1.64	-1.53	-1.33	Has domain(s) with predicted catalytic activity and role in metabolic process	null
Afu6g06470	-3.52	-3.34	-2.95	-2.65	Putative integral plasma membrane heat shock protein	hsp30
Afu6g07730	-1.63	-1.8	-1.9	-1.52	Has domain(s) with predicted solute:proton antiporter activity, role in cation transport, transmembrane transport and integral component of membrane localization	null
Afu6g08040	-1.36	-1.18	-1.32	-1.23	Has domain(s) with predicted nucleic acid binding, nucleotide binding activity	null
Afu6g08860	-2.13	-2.03	-2.74	-2.75	Has domain(s) with predicted carbohydrate binding activity and role in carbohydrate metabolic process	null
Afu6g09930	-2.84	-3.16	-2.66	-1.41	bZIP family transcription factor	yap1
Afu6g10240	-3.3	-3.81	-2.71	-1.83	Putative histidine kinase, two-component signal transduction protein	fos-1
Afu6g10470	-1.66	-1.82	-2.49	-2.34	Putative zinc finger protein	zpr1
Afu6g10580	-4.03	-3.78	-2.8	-1.67	Putative GPI anchored protein	null
Afu6g10740	-1.54	-1.84	-2.25	-1.52	Ortholog(s) have role in negative regulation of pheromone-dependent signal transduction involved in conjugation with cellular fusion and cytosol, heterotrimeric G-protein complex localization	null
Afu6g10750	-1.71	-1.52	-2.24	-1.83	Ortholog of Aspergillus fumigatus A1163 : AFUB_076790	null
Afu6g10890	-1.76	-1.86	-1.73	-1.09	Ortholog(s) have role in receptor-mediated endocytosis and actin cortical patch localization	null
Afu6g11310	3.34	1.06	1.29	-1.95	Ortholog(s) have GMP synthase (glutamine-hydrolyzing) activity, aspartate carbamoyltransferase activity, carbamoyl-phosphate synthase (glutamine-hydrolyzing) activity, dihydroorotase activity	null
Afu6g11430	3.13	3.15	-1.43	-1.49	Putative aldehyde dehydrogenase	aldA
Afu6g12160	-4.05	-3.78	-2.36	-1.77	Putative C6 transcription factor	null
Afu6g12540	-1.21	-1.9	-2.1	-1.16	Ortholog(s) have cytosol, nucleus, site of double-strand break localization	null
Afu6g13180	-1.49	-1.83	-2.55	-1.79	Has domain(s) with predicted deaminase activity and role in purine ribonucleoside monophosphate biosynthetic process	null
Afu6g13510	-3.51	-2.52	-2.53	-1.49	Ortholog of A. nidulans FGSC A4 : AN5445, A. niger CBS 513.88 : An08g08780, A. oryzae RIB40 : AO090103000339, Aspergillus wentii : Aspwe1_0033546 and Aspergillus sydowii : Aspsy1_0057232	null
Afu6g13600	3.41	2.45	1.01	-2.07	Ortholog(s) have Hsp70 protein binding, Hsp90 protein binding, ribosome binding activity, role in cellular response to drug, protein folding and cytosol, nucleus localization	null
Afu7g00460	-2.94	-2.28	-2.24	-1.66	Ortholog of A. nidulans FGSC A4 : AN10483, AN2809, AN2115, AN0033, AN12460, A. fumigatus Af293 : Afu2g00940, Afu2g16560, Afu3g15340, Afu7g06360 and A. niger CBS 513.88 : An14g02830, An16g00830	null
Afu7g00950	-4.08	-2.89	-3.21	-2.68	Has domain(s) with predicted substrate-specific transmembrane transporter activity, transmembrane transporter activity, role in transmembrane transport and integral component of membrane, membrane localization	null
Afu7g01570	-2.6	-2.22	-1.27	1.39	Ortholog of A. nidulans FGSC A4 : AN9142, Aspergillus wentii : Aspwe1_0029597, Aspergillus sydowii : Aspsy1_0093879 and Aspergillus terreus NIH2624 : ATET_01773	null
Afu7g01860	-1.94	-1.13	-1.94	-1.79	Putative heat shock protein	sti1
Afu7g02320	1.17	1.63	1.34	1.2	Ortholog of A. nidulans AN9082	null
Afu7g05920	-4.16	-3.44	-1.34	-1.01	Ortholog(s) have stearoyl-CoA 9-desaturase activity	null
Afu7g06420	-3.83	-3.73	-3.92	-3.49	Ortholog(s) have cytosol, nucleus localization	null
Afu7g06600	-5.08	-4.78	-3.86	-2.2	Ortholog(s) have NAD(P)H dehydrogenase (quinone) activity, transcription factor binding activity and role in apoptotic process, cellular response to oxidative stress, cytoplasmic sequestering of transcription factor	null
Afu7g06680	3.14	5.22	1.81	2.33	AAA-family ATPase	aaaA
Afu8g00610	3.82	2.27	3.71	3.84	Putative cell surface protein	mas1
Afu8g02430	-2.83	-3.78	-3.16	-2.89	Putative alcohol dehydrogenase	null
Afu8g02520	-2.54	-2.69	-2.54	-1.94	Has domain(s) with predicted catalytic activity, sulfuric ester hydrolase activity and role in metabolic process	null
Afu8g04070	-2.77	-2.29	-3.63	-2.64	Putative glucosamine-6-phosphate deaminase	null
Afu8g04100	-2.55	-3	-4.43	-3.49	Putative N-acetylglucosamine-6-phosphate deacetylase	nagA
Afu8g04130	-3.98	-3	-2.83	-1.69	Putative C6 transcription factor with a predicted role in beta oxidation of fatty acids	farB1
Afu8g04510	-2.57	-2.78	-3.21	-2.59	Ortholog of A. nidulans FGSC A4 : AN1460, A. niger CBS 513.88 : An16g08480, A. oryzae RIB40 : AO090023000335, Aspergillus wentii : Aspwe1_0043882 and Aspergillus sydowii : Aspsy1_0145844	null
Afu8g05040	-1.12	-1	-1.01	-1.27	Has domain(s) with predicted catalytic activity, lyase activity and role in metabolic process	null
