# Supplementary material for: Phenotypic plasticity and the evolution of azole resistance in Aspergillus fumigatus; an expression profile of clinical isolates upon exposure to itraconazole
Source: BMC Genomics. 2019 Jan 9;20:28. doi: 10.1186/s12864-018-5255-z (PMC6327609; doi:10.1186/s12864-018-5255-z)
Supplement: Supplementary file 7 — Table S4. Venn analysis results of all shared genes per group. (TXT 128 kb) [file 12864_2018_5255_MOESM7_ESM.xlsx]

## Sheet: Results
	baseMean	log2FoldChange	lfcSE	stat	pvalue	padj	Time	ensembl	cadre	aspGD	description
CADAFUAG00000001	1559.81	1.36744	0.601485	2.27344	0.0229995	0.0453349	60	CADAFUAG00000001	AFUA_3G01196	Afu3G01196	Putative uncharacterized protein [Source:UniProtKB/TrEMBL
CADAFUAG00000001	1559.81	-1.28932	0.602268	-2.14077	0.0322929	0.13718	240	CADAFUAG00000001	AFUA_3G01196	Afu3G01196	Putative uncharacterized protein [Source:UniProtKB/TrEMBL
CADAFUAG00000001	1559.81	-0.152532	0.601609	-0.25354	0.799851	0.916676	120	CADAFUAG00000001	AFUA_3G01196	Afu3G01196	Putative uncharacterized protein [Source:UniProtKB/TrEMBL
CADAFUAG00000001	1559.81	0.0945463	0.601677	0.157138	0.875136	0.921026	30	CADAFUAG00000001	AFUA_3G01196	Afu3G01196	Putative uncharacterized protein [Source:UniProtKB/TrEMBL
CADAFUAG00000002	403.172	-0.267757	0.158569	-1.68859	0.0912984	0.139399	30	CADAFUAG00000002	AFUA_3G04060	Afu3G04060	SNF7 family protein Fti1/Did2; putative [Source:UniProtKB/TrEMBL
CADAFUAG00000002	403.172	0.251376	0.157299	1.59808	0.110025	0.173683	60	CADAFUAG00000002	AFUA_3G04060	Afu3G04060	SNF7 family protein Fti1/Did2; putative [Source:UniProtKB/TrEMBL
CADAFUAG00000002	403.172	0.28737	0.156249	1.83918	0.0658889	0.226086	120	CADAFUAG00000002	AFUA_3G04060	Afu3G04060	SNF7 family protein Fti1/Did2; putative [Source:UniProtKB/TrEMBL
CADAFUAG00000002	403.172	0.0592077	0.158508	0.37353	0.708754	0.860046	240	CADAFUAG00000002	AFUA_3G04060	Afu3G04060	SNF7 family protein Fti1/Did2; putative [Source:UniProtKB/TrEMBL
CADAFUAG00000003	2.11196	0.645686	0.955955	0.675436	0.499399	0.599007	30	CADAFUAG00000003	AFUA_3G03160	Afu3G03160	Glycerol dehydrogenase (GCY1); putative [Source:UniProtKB/TrEMBL
CADAFUAG00000003	2.11196	0.615231	0.984221	0.625094	0.531909	0.633767	60	CADAFUAG00000003	AFUA_3G03160	Afu3G03160	Glycerol dehydrogenase (GCY1); putative [Source:UniProtKB/TrEMBL
CADAFUAG00000003	2.11196	1.05878	0.973539	1.08756	0.276789	NA	240	CADAFUAG00000003	AFUA_3G03160	Afu3G03160	Glycerol dehydrogenase (GCY1); putative [Source:UniProtKB/TrEMBL
CADAFUAG00000003	2.11196	0.843971	0.938976	0.89882	0.368749	0.632781	120	CADAFUAG00000003	AFUA_3G03160	Afu3G03160	Glycerol dehydrogenase (GCY1); putative [Source:UniProtKB/TrEMBL
CADAFUAG00000004	0.241407	0.983484	3.71959	0.264406	0.791467	0.857165	30	CADAFUAG00000004	AFUA_3G02630	Afu3G02630	Putative uncharacterized protein [Source:UniProtKB/TrEMBL
CADAFUAG00000004	0.241407	0.419705	3.74633	0.112031	0.910799	0.946259	60	CADAFUAG00000004	AFUA_3G02630	Afu3G02630	Putative uncharacterized protein [Source:UniProtKB/TrEMBL
CADAFUAG00000004	0.241407	1.28441	3.73905	0.343513	0.731213	NA	240	CADAFUAG00000004	AFUA_3G02630	Afu3G02630	Putative uncharacterized protein [Source:UniProtKB/TrEMBL
CADAFUAG00000004	0.241407	-0.351788	3.7532	-0.0937302	0.925323	NA	120	CADAFUAG00000004	AFUA_3G02630	Afu3G02630	Putative uncharacterized protein [Source:UniProtKB/TrEMBL
CADAFUAG00000005	13.4845	3.01295	0.875951	3.43963	0.000582507	0.00148094	30	CADAFUAG00000005	AFUA_3G01040	Afu3G01040	Putative uncharacterized protein [Source:UniProtKB/TrEMBL
CADAFUAG00000005	13.4845	0.655745	0.90059	0.728128	0.466535	0.570314	60	CADAFUAG00000005	AFUA_3G01040	Afu3G01040	Putative uncharacterized protein [Source:UniProtKB/TrEMBL
CADAFUAG00000005	13.4845	-0.149359	0.932096	-0.16024	0.872692	0.945205	240	CADAFUAG00000005	AFUA_3G01040	Afu3G01040	Putative uncharacterized protein [Source:UniProtKB/TrEMBL
CADAFUAG00000005	13.4845	0.0871627	0.90071	0.096771	0.922908	0.970002	120	CADAFUAG00000005	AFUA_3G01040	Afu3G01040	Putative uncharacterized protein [Source:UniProtKB/TrEMBL
CADAFUAG00000006	3.02699	-1.25726	2.92293	-0.430137	0.667096	0.75662	30	CADAFUAG00000006	AFUA_3G02580	Afu3G02580	Short-chain dehydrogenase/reductase family protein; putative [Source:UniProtKB/TrEMBL
CADAFUAG00000006	3.02699	-0.48771	2.93528	-0.166154	0.868035	0.917237	60	CADAFUAG00000006	AFUA_3G02580	Afu3G02580	Short-chain dehydrogenase/reductase family protein; putative [Source:UniProtKB/TrEMBL
CADAFUAG00000006	3.02699	2.4462	2.86711	0.853192	0.393553	0.630446	240	CADAFUAG00000006	AFUA_3G02580	Afu3G02580	Short-chain dehydrogenase/reductase family protein; putative [Source:UniProtKB/TrEMBL
CADAFUAG00000006	3.02699	1.83995	2.86563	0.642077	0.520823	0.755534	120	CADAFUAG00000006	AFUA_3G02580	Afu3G02580	Short-chain dehydrogenase/reductase family protein; putative [Source:UniProtKB/TrEMBL
CADAFUAG00000007	24.7166	0.216657	0.318262	0.680753	0.496028	0.595332	30	CADAFUAG00000007	AFUA_3G01010	Afu3G01010	Alpha-ketoglutarate-dependent taurine dioxygenase [Source:UniProtKB/TrEMBL
CADAFUAG00000007	24.7166	0.532627	0.318575	1.6719	0.0945436	0.152929	60	CADAFUAG00000007	AFUA_3G01010	Afu3G01010	Alpha-ketoglutarate-dependent taurine dioxygenase [Source:UniProtKB/TrEMBL
CADAFUAG00000007	24.7166	0.225391	0.329	0.685077	0.493295	0.711459	240	CADAFUAG00000007	AFUA_3G01010	Afu3G01010	Alpha-ketoglutarate-dependent taurine dioxygenase [Source:UniProtKB/TrEMBL
CADAFUAG00000007	24.7166	0.186606	0.314713	0.592939	0.553222	0.774105	120	CADAFUAG00000007	AFUA_3G01010	Afu3G01010	Alpha-ketoglutarate-dependent taurine dioxygenase [Source:UniProtKB/TrEMBL
CADAFUAG00000008	282.795	5.12376	0.689877	7.42706	1.11038e-13	1.40906e-12	30	CADAFUAG00000008	AFUA_3G02060	Afu3G02060	MFS multidrug transporter; putative [Source:UniProtKB/TrEMBL
CADAFUAG00000008	282.795	4.44793	0.690093	6.44541	1.15288e-10	2.16724e-09	60	CADAFUAG00000008	AFUA_3G02060	Afu3G02060	MFS multidrug transporter; putative [Source:UniProtKB/TrEMBL
CADAFUAG00000008	282.795	-1.53193	0.735686	-2.08232	0.0373134	0.151456	240	CADAFUAG00000008	AFUA_3G02060	Afu3G02060	MFS multidrug transporter; putative [Source:UniProtKB/TrEMBL
CADAFUAG00000008	282.795	-0.766027	0.705911	-1.08516	0.27785	0.542088	120	CADAFUAG00000008	AFUA_3G02060	Afu3G02060	MFS multidrug transporter; putative [Source:UniProtKB/TrEMBL
CADAFUAG00000009	30.3301	0.744205	0.461306	1.61326	0.106689	0.296738	240	CADAFUAG00000009	AFUA_3G00140	Afu3G00140	Putative uncharacterized protein [Source:UniProtKB/TrEMBL
CADAFUAG00000009	30.3301	-0.509723	0.472876	-1.07792	0.281069	0.378639	60	CADAFUAG00000009	AFUA_3G00140	Afu3G00140	Putative uncharacterized protein [Source:UniProtKB/TrEMBL
CADAFUAG00000009	30.3301	-0.229173	0.462662	-0.495337	0.620362	0.819635	120	CADAFUAG00000009	AFUA_3G00140	Afu3G00140	Putative uncharacterized protein [Source:UniProtKB/TrEMBL
CADAFUAG00000009	30.3301	-0.0301348	0.465448	-0.0647436	0.948378	0.971972	30	CADAFUAG00000009	AFUA_3G00140	Afu3G00140	Putative uncharacterized protein [Source:UniProtKB/TrEMBL
CADAFUAG00000010	788.585	-4.39913	0.659844	-6.66692	2.61233e-11	5.76855e-10	60	CADAFUAG00000010	AFUA_3G03060	Afu3G03060	Cell wall protein PhiA [Source:UniProtKB/TrEMBL
CADAFUAG00000010	788.585	-3.48877	0.657537	-5.30581	1.12174e-07	2.54955e-05	120	CADAFUAG00000010	AFUA_3G03060	Afu3G03060	Cell wall protein PhiA [Source:UniProtKB/TrEMBL
CADAFUAG00000010	788.585	-2.15794	0.656976	-3.28466	0.00102107	0.00246839	30	CADAFUAG00000010	AFUA_3G03060	Afu3G03060	Cell wall protein PhiA [Source:UniProtKB/TrEMBL
CADAFUAG00000010	788.585	-0.893525	0.656519	-1.361	0.173512	0.394417	240	CADAFUAG00000010	AFUA_3G03060	Afu3G03060	Cell wall protein PhiA [Source:UniProtKB/TrEMBL
CADAFUAG00000011	172.088	6.00276	0.815839	7.35778	1.87e-13	6.5903e-10	240	CADAFUAG00000011	AFUA_3G01960	Afu3G01960	Putative uncharacterized protein [Source:UniProtKB/TrEMBL
CADAFUAG00000011	172.088	5.11967	0.816281	6.27195	3.56563e-10	5.81905e-09	60	CADAFUAG00000011	AFUA_3G01960	Afu3G01960	Putative uncharacterized protein [Source:UniProtKB/TrEMBL
CADAFUAG00000011	172.088	4.3844	0.816515	5.36965	7.88894e-08	1.96438e-05	120	CADAFUAG00000011	AFUA_3G01960	Afu3G01960	Putative uncharacterized protein [Source:UniProtKB/TrEMBL
CADAFUAG00000011	172.088	2.91943	0.821112	3.55546	0.000377323	0.000992881	30	CADAFUAG00000011	AFUA_3G01960	Afu3G01960	Putative uncharacterized protein [Source:UniProtKB/TrEMBL
CADAFUAG00000012	4.99077	-2.51251	0.711404	-3.53176	0.000412807	0.00107893	30	CADAFUAG00000012	AFUA_3G03960	Afu3G03960	Putative uncharacterized protein [Source:UniProtKB/TrEMBL
CADAFUAG00000012	4.99077	-1.81442	0.710616	-2.5533	0.0106707	0.023547	60	CADAFUAG00000012	AFUA_3G03960	Afu3G03960	Putative uncharacterized protein [Source:UniProtKB/TrEMBL
CADAFUAG00000012	4.99077	-0.819301	0.670194	-1.22248	0.221525	0.452709	240	CADAFUAG00000012	AFUA_3G03960	Afu3G03960	Putative uncharacterized protein [Source:UniProtKB/TrEMBL
CADAFUAG00000012	4.99077	-0.816835	0.637964	-1.28038	0.200413	0.447955	120	CADAFUAG00000012	AFUA_3G03960	Afu3G03960	Putative uncharacterized protein [Source:UniProtKB/TrEMBL
CADAFUAG00000013	12.4975	2.43391	0.478894	5.08235	3.72793e-07	1.68165e-06	30	CADAFUAG00000013	AFUA_3G01300	Afu3G01300	Putative uncharacterized protein [Source:UniProtKB/TrEMBL
CADAFUAG00000013	12.4975	1.67408	0.491239	3.40787	0.000654715	0.00213625	60	CADAFUAG00000013	AFUA_3G01300	Afu3G01300	Putative uncharacterized protein [Source:UniProtKB/TrEMBL
CADAFUAG00000013	12.4975	-0.315482	0.573399	-0.550197	0.582184	0.778375	240	CADAFUAG00000013	AFUA_3G01300	Afu3G01300	Putative uncharacterized protein [Source:UniProtKB/TrEMBL
CADAFUAG00000013	12.4975	0.300895	0.50724	0.5932	0.553048	0.774105	120	CADAFUAG00000013	AFUA_3G01300	Afu3G01300	Putative uncharacterized protein [Source:UniProtKB/TrEMBL
CADAFUAG00000014	0	NA	NA	NA	NA	NA	30	CADAFUAG00000014	AFUA_3G01730	Afu3G01730	Putative uncharacterized protein [Source:UniProtKB/TrEMBL
CADAFUAG00000014	0	NA	NA	NA	NA	NA	60	CADAFUAG00000014	AFUA_3G01730	Afu3G01730	Putative uncharacterized protein [Source:UniProtKB/TrEMBL
CADAFUAG00000014	0	NA	NA	NA	NA	NA	240	CADAFUAG00000014	AFUA_3G01730	Afu3G01730	Putative uncharacterized protein [Source:UniProtKB/TrEMBL
CADAFUAG00000014	0	NA	NA	NA	NA	NA	120	CADAFUAG00000014	AFUA_3G01730	Afu3G01730	Putative uncharacterized protein [Source:UniProtKB/TrEMBL
CADAFUAG00000015	138.778	-2.22567	0.537907	-4.13765	3.50882e-05	0.000163767	60	CADAFUAG00000015	AFUA_3G00540	Afu3G00540	MFS peptide transporter; putative [Source:UniProtKB/TrEMBL
CADAFUAG00000015	138.778	-2.18604	0.537935	-4.06376	4.82884e-05	0.000152032	30	CADAFUAG00000015	AFUA_3G00540	Afu3G00540	MFS peptide transporter; putative [Source:UniProtKB/TrEMBL
CADAFUAG00000015	138.778	-1.30744	0.533331	-2.45146	0.0142278	0.0809864	120	CADAFUAG00000015	AFUA_3G00540	Afu3G00540	MFS peptide transporter; putative [Source:UniProtKB/TrEMBL
CADAFUAG00000015	138.778	-0.727827	0.533712	-1.36371	0.17266	0.393256	240	CADAFUAG00000015	AFUA_3G00540	Afu3G00540	MFS peptide transporter; putative [Source:UniProtKB/TrEMBL
CADAFUAG00000016	5551.92	-3.81223	0.434779	-8.76819	1.81564e-18	4.18071e-17	30	CADAFUAG00000016	AFUA_3G01900	Afu3G01900	Putative uncharacterized protein [Source:UniProtKB/TrEMBL
CADAFUAG00000016	5551.92	-3.62061	0.434639	-8.33015	8.07382e-17	6.09377e-15	60	CADAFUAG00000016	AFUA_3G01900	Afu3G01900	Putative uncharacterized protein [Source:UniProtKB/TrEMBL
CADAFUAG00000016	5551.92	-1.42385	0.434119	-3.27986	0.0010386	0.0126023	120	CADAFUAG00000016	AFUA_3G01900	Afu3G01900	Putative uncharacterized protein [Source:UniProtKB/TrEMBL
CADAFUAG00000016	5551.92	-0.0440748	0.434085	-0.101535	0.919126	0.965593	240	CADAFUAG00000016	AFUA_3G01900	Afu3G01900	Putative uncharacterized protein [Source:UniProtKB/TrEMBL
CADAFUAG00000017	321.392	8.5025	1.32821	6.40146	1.53899e-10	1.25475e-09	30	CADAFUAG00000017	AFUA_3G01030	Afu3G01030	RTA1 domain protein; putative [Source:UniProtKB/TrEMBL
CADAFUAG00000017	321.392	2.21316	1.3371	1.6552	0.0978844	0.15748	60	CADAFUAG00000017	AFUA_3G01030	Afu3G01030	RTA1 domain protein; putative [Source:UniProtKB/TrEMBL
CADAFUAG00000017	321.392	0.820028	1.34451	0.609908	0.541923	0.767821	120	CADAFUAG00000017	AFUA_3G01030	Afu3G01030	RTA1 domain protein; putative [Source:UniProtKB/TrEMBL
CADAFUAG00000017	321.392	0.713061	1.35807	0.525055	0.599545	0.789214	240	CADAFUAG00000017	AFUA_3G01030	Afu3G01030	RTA1 domain protein; putative [Source:UniProtKB/TrEMBL
CADAFUAG00000018	0.540351	0.897189	1.41128	0.635726	0.524955	0.623718	30	CADAFUAG00000018	AFUA_3G01540	Afu3G01540	MFS monocarboxylate transporter; putative [Source:UniProtKB/TrEMBL
CADAFUAG00000018	0.540351	-1.35532	1.54288	-0.878433	0.379709	0.484392	60	CADAFUAG00000018	AFUA_3G01540	Afu3G01540	MFS monocarboxylate transporter; putative [Source:UniProtKB/TrEMBL
CADAFUAG00000018	0.540351	0.24262	1.50574	0.16113	0.871991	NA	240	CADAFUAG00000018	AFUA_3G01540	Afu3G01540	MFS monocarboxylate transporter; putative [Source:UniProtKB/TrEMBL
CADAFUAG00000018	0.540351	0.784001	1.41738	0.553136	0.580171	NA	120	CADAFUAG00000018	AFUA_3G01540	Afu3G01540	MFS monocarboxylate transporter; putative [Source:UniProtKB/TrEMBL
CADAFUAG00000019	11.4354	-2.50283	0.638063	-3.92254	8.76199e-05	0.000260788	30	CADAFUAG00000019	AFUA_3G00430	Afu3G00430	High-affinity glucose transporter; putative [Source:UniProtKB/TrEMBL
CADAFUAG00000019	11.4354	-2.51225	0.666458	-3.76955	0.000163541	0.000634002	60	CADAFUAG00000019	AFUA_3G00430	Afu3G00430	High-affinity glucose transporter; putative [Source:UniProtKB/TrEMBL
CADAFUAG00000019	11.4354	0.581148	0.575965	1.009	0.312975	0.555062	240	CADAFUAG00000019	AFUA_3G00430	Afu3G00430	High-affinity glucose transporter; putative [Source:UniProtKB/TrEMBL
CADAFUAG00000019	11.4354	-1.40098	0.595656	-2.352	0.0186726	0.0989713	120	CADAFUAG00000019	AFUA_3G00430	Afu3G00430	High-affinity glucose transporter; putative [Source:UniProtKB/TrEMBL
CADAFUAG00000020	14.112	-2.33252	1.66485	-1.40104	0.161203	0.228298	30	CADAFUAG00000020	AFUA_3G00100	Afu3G00100	Flavin-containing amine oxidase; putative [Source:UniProtKB/TrEMBL
CADAFUAG00000020	14.112	-1.72231	1.64971	-1.044	0.296483	0.395406	60	CADAFUAG00000020	AFUA_3G00100	Afu3G00100	Flavin-containing amine oxidase; putative [Source:UniProtKB/TrEMBL
CADAFUAG00000020	14.112	0.992055	1.62391	0.610906	0.541262	0.750498	240	CADAFUAG00000020	AFUA_3G00100	Afu3G00100	Flavin-containing amine oxidase; putative [Source:UniProtKB/TrEMBL
CADAFUAG00000020	14.112	0.210649	1.62399	0.129711	0.896795	0.95856	120	CADAFUAG00000020	AFUA_3G00100	Afu3G00100	Flavin-containing amine oxidase; putative [Source:UniProtKB/TrEMBL
CADAFUAG00000021	201.45	-0.249042	0.201995	-1.23291	0.217609	0.296486	30	CADAFUAG00000021	AFUA_3G04160	Afu3G04160	Ser/Thr protein phosphatase family [Source:UniProtKB/TrEMBL
CADAFUAG00000021	201.45	-0.283456	0.200401	-1.41445	0.15723	0.386999	120	CADAFUAG00000021	AFUA_3G04160	Afu3G04160	Ser/Thr protein phosphatase family [Source:UniProtKB/TrEMBL
CADAFUAG00000021	201.45	-0.19529	0.201953	-0.967009	0.333539	0.435759	60	CADAFUAG00000021	AFUA_3G04160	Afu3G04160	Ser/Thr protein phosphatase family [Source:UniProtKB/TrEMBL
CADAFUAG00000021	201.45	-0.112547	0.202741	-0.555127	0.578808	0.77556	240	CADAFUAG00000021	AFUA_3G04160	Afu3G04160	Ser/Thr protein phosphatase family [Source:UniProtKB/TrEMBL
CADAFUAG00000022	0	NA	NA	NA	NA	NA	30	CADAFUAG00000022	AFUA_3G03690	Afu3G03690	Putative uncharacterized protein [Source:UniProtKB/TrEMBL
CADAFUAG00000022	0	NA	NA	NA	NA	NA	60	CADAFUAG00000022	AFUA_3G03690	Afu3G03690	Putative uncharacterized protein [Source:UniProtKB/TrEMBL
CADAFUAG00000022	0	NA	NA	NA	NA	NA	240	CADAFUAG00000022	AFUA_3G03690	Afu3G03690	Putative uncharacterized protein [Source:UniProtKB/TrEMBL
CADAFUAG00000022	0	NA	NA	NA	NA	NA	120	CADAFUAG00000022	AFUA_3G03690	Afu3G03690	Putative uncharacterized protein [Source:UniProtKB/TrEMBL
CADAFUAG00000023	0.91424	1.21871	1.34729	0.904561	0.365698	0.461598	30	CADAFUAG00000023	AFUA_3G02930	Afu3G02930	Extracellular soluble lytic transglycosylase; putative [Source:UniProtKB/TrEMBL
CADAFUAG00000023	0.91424	1.31412	1.3592	0.966831	0.333628	0.435816	60	CADAFUAG00000023	AFUA_3G02930	Afu3G02930	Extracellular soluble lytic transglycosylase; putative [Source:UniProtKB/TrEMBL
CADAFUAG00000023	0.91424	-1.57993	1.52016	-1.03932	0.298657	NA	240	CADAFUAG00000023	AFUA_3G02930	Afu3G02930	Extracellular soluble lytic transglycosylase; putative [Source:UniProtKB/TrEMBL
CADAFUAG00000023	0.91424	-1.54635	1.49634	-1.03342	0.301407	0.566803	120	CADAFUAG00000023	AFUA_3G02930	Afu3G02930	Extracellular soluble lytic transglycosylase; putative [Source:UniProtKB/TrEMBL
CADAFUAG00000024	174.031	0.393325	0.166684	2.3597	0.0182897	0.0335161	30	CADAFUAG00000024	AFUA_3G02320	Afu3G02320	C2H2 finger domain protein (Kin17); putative [Source:UniProtKB/TrEMBL
CADAFUAG00000024	174.031	0.235465	0.167783	1.40339	0.160501	0.23802	60	CADAFUAG00000024	AFUA_3G02320	Afu3G02320	C2H2 finger domain protein (Kin17); putative [Source:UniProtKB/TrEMBL
CADAFUAG00000024	174.031	-0.110622	0.166795	-0.663224	0.507187	0.745068	120	CADAFUAG00000024	AFUA_3G02320	Afu3G02320	C2H2 finger domain protein (Kin17); putative [Source:UniProtKB/TrEMBL
CADAFUAG00000024	174.031	-0.0976085	0.171257	-0.569952	0.56871	0.769001	240	CADAFUAG00000024	AFUA_3G02320	Afu3G02320	C2H2 finger domain protein (Kin17); putative [Source:UniProtKB/TrEMBL
CADAFUAG00000025	3.81601	-3.10056	0.810151	-3.82714	0.000129643	0.000373591	30	CADAFUAG00000025	AFUA_3G01170	Afu3G01170	Cystathionine beta-lyase [Source:UniProtKB/TrEMBL
CADAFUAG00000025	3.81601	-1.41633	0.755095	-1.8757	0.0606968	0.104603	60	CADAFUAG00000025	AFUA_3G01170	Afu3G01170	Cystathionine beta-lyase [Source:UniProtKB/TrEMBL
CADAFUAG00000025	3.81601	-0.416433	0.712668	-0.58433	0.558999	0.762628	240	CADAFUAG00000025	AFUA_3G01170	Afu3G01170	Cystathionine beta-lyase [Source:UniProtKB/TrEMBL
CADAFUAG00000025	3.81601	-0.436273	0.679739	-0.641825	0.520987	0.755534	120	CADAFUAG00000025	AFUA_3G01170	Afu3G01170	Cystathionine beta-lyase [Source:UniProtKB/TrEMBL
CADAFUAG00000026	350.177	1.77225	0.752471	2.35524	0.0185105	0.0947774	240	CADAFUAG00000026	AFUA_3G03650	Afu3G03650	GNAT family acetyltransferase; putative [Source:UniProtKB/TrEMBL
CADAFUAG00000026	350.177	-0.785019	0.754711	-1.04016	0.298267	0.388107	30	CADAFUAG00000026	AFUA_3G03650	Afu3G03650	GNAT family acetyltransferase; putative [Source:UniProtKB/TrEMBL
CADAFUAG00000026	350.177	0.845122	0.752538	1.12303	0.261425	0.521706	120	CADAFUAG00000026	AFUA_3G03650	Afu3G03650	GNAT family acetyltransferase; putative [Source:UniProtKB/TrEMBL
CADAFUAG00000026	350.177	0.512529	0.752997	0.680651	0.496092	0.600314	60	CADAFUAG00000026	AFUA_3G03650	Afu3G03650	GNAT family acetyltransferase; putative [Source:UniProtKB/TrEMBL
CADAFUAG00000027	7003.06	-6.95467	0.688205	-10.1055	5.22202e-24	2.23006e-22	30	CADAFUAG00000027	AFUA_3G00500	Afu3G00500	Integral membrane protein [Source:UniProtKB/TrEMBL
CADAFUAG00000027	7003.06	-4.7766	0.686098	-6.96199	3.3551e-12	8.74311e-11	60	CADAFUAG00000027	AFUA_3G00500	Afu3G00500	Integral membrane protein [Source:UniProtKB/TrEMBL
CADAFUAG00000027	7003.06	-2.56311	0.68563	-3.73832	0.000185254	0.0036341	120	CADAFUAG00000027	AFUA_3G00500	Afu3G00500	Integral membrane protein [Source:UniProtKB/TrEMBL
CADAFUAG00000027	7003.06	-0.347582	0.685576	-0.506993	0.61216	0.796084	240	CADAFUAG00000027	AFUA_3G00500	Afu3G00500	Integral membrane protein [Source:UniProtKB/TrEMBL
CADAFUAG00000028	7.5341	0.0781707	0.757656	0.103174	0.917825	0.952611	30	CADAFUAG00000028	AFUA_3G03510	Afu3G03510	4-hydroxyphenylpyruvate dioxygenase; putative [Source:UniProtKB/TrEMBL
CADAFUAG00000028	7.5341	-1.42256	0.806923	-1.76294	0.077911	0.129749	60	CADAFUAG00000028	AFUA_3G03510	Afu3G03510	4-hydroxyphenylpyruvate dioxygenase; putative [Source:UniProtKB/TrEMBL
CADAFUAG00000028	7.5341	-0.317574	0.775359	-0.409583	0.682112	0.844194	240	CADAFUAG00000028	AFUA_3G03510	Afu3G03510	4-hydroxyphenylpyruvate dioxygenase; putative [Source:UniProtKB/TrEMBL
CADAFUAG00000028	7.5341	-0.881924	0.767514	-1.14907	0.250528	0.509978	120	CADAFUAG00000028	AFUA_3G03510	Afu3G03510	4-hydroxyphenylpyruvate dioxygenase; putative [Source:UniProtKB/TrEMBL
CADAFUAG00000029	834.161	2.69214	0.702321	3.83321	0.000126484	0.000365363	30	CADAFUAG00000029	AFUA_3G03290	Afu3G03290	Putative uncharacterized protein [Source:UniProtKB/TrEMBL
CADAFUAG00000029	834.161	2.44369	0.702344	3.47933	0.00050266	0.0016937	60	CADAFUAG00000029	AFUA_3G03290	Afu3G03290	Putative uncharacterized protein [Source:UniProtKB/TrEMBL
CADAFUAG00000029	834.161	1.22913	0.702799	1.7489	0.0803075	0.247144	240	CADAFUAG00000029	AFUA_3G03290	Afu3G03290	Putative uncharacterized protein [Source:UniProtKB/TrEMBL
CADAFUAG00000029	834.161	0.589159	0.702745	0.838368	0.401824	0.661285	120	CADAFUAG00000029	AFUA_3G03290	Afu3G03290	Putative uncharacterized protein [Source:UniProtKB/TrEMBL
CADAFUAG00000030	1.80344	-0.556738	1.03439	-0.538228	0.59042	0.685257	30	CADAFUAG00000030	AFUA_3G01700	Afu3G01700	MFS alpha-glucoside transporter; putative [Source:UniProtKB/TrEMBL
CADAFUAG00000030	1.80344	1.20358	0.983174	1.22417	0.220887	0.31033	60	CADAFUAG00000030	AFUA_3G01700	Afu3G01700	MFS alpha-glucoside transporter; putative [Source:UniProtKB/TrEMBL
CADAFUAG00000030	1.80344	0.946291	1.01321	0.93395	0.35033	NA	240	CADAFUAG00000030	AFUA_3G01700	Afu3G01700	MFS alpha-glucoside transporter; putative [Source:UniProtKB/TrEMBL
CADAFUAG00000030	1.80344	0.599305	0.981011	0.610906	0.541262	0.76777	120	CADAFUAG00000030	AFUA_3G01700	Afu3G01700	MFS alpha-glucoside transporter; putative [Source:UniProtKB/TrEMBL
CADAFUAG00000031	621.342	2.03684	0.475211	4.28618	1.81769e-05	9.25457e-05	60	CADAFUAG00000031	AFUA_3G00870	Afu3G00870	GNAT family N-acetyltransferase; putative [Source:UniProtKB/TrEMBL
CADAFUAG00000031	621.342	1.92901	0.475098	4.06023	4.90243e-05	0.00142753	120	CADAFUAG00000031	AFUA_3G00870	Afu3G00870	GNAT family N-acetyltransferase; putative [Source:UniProtKB/TrEMBL
CADAFUAG00000031	621.342	1.1423	0.475813	2.40074	0.016362	0.087173	240	CADAFUAG00000031	AFUA_3G00870	Afu3G00870	GNAT family N-acetyltransferase; putative [Source:UniProtKB/TrEMBL
CADAFUAG00000031	621.342	0.123383	0.476677	0.258839	0.795759	0.860756	30	CADAFUAG00000031	AFUA_3G00870	Afu3G00870	GNAT family N-acetyltransferase; putative [Source:UniProtKB/TrEMBL
CADAFUAG00000032	58.9452	0.824332	0.332075	2.48237	0.0130513	0.0248858	30	CADAFUAG00000032	AFUA_3G00360	Afu3G00360	Riboflavin biosynthesis protein Rib7; putative [Source:UniProtKB/TrEMBL
CADAFUAG00000032	58.9452	0.564133	0.33401	1.68897	0.0912252	0.148427	60	CADAFUAG00000032	AFUA_3G00360	Afu3G00360	Riboflavin biosynthesis protein Rib7; putative [Source:UniProtKB/TrEMBL
CADAFUAG00000032	58.9452	0.495139	0.331065	1.49559	0.13476	0.352346	120	CADAFUAG00000032	AFUA_3G00360	Afu3G00360	Riboflavin biosynthesis protein Rib7; putative [Source:UniProtKB/TrEMBL
CADAFUAG00000032	58.9452	0.02294	0.341633	0.067148	0.946464	0.978652	240	CADAFUAG00000032	AFUA_3G00360	Afu3G00360	Riboflavin biosynthesis protein Rib7; putative [Source:UniProtKB/TrEMBL
CADAFUAG00000033	74.0468	-1.67704	0.38882	-4.31315	1.60946e-05	8.33891e-05	60	CADAFUAG00000033	AFUA_3G00280	Afu3G00280	Metallo-beta-lactamase domain protein; putative [Source:UniProtKB/TrEMBL
CADAFUAG00000033	74.0468	-0.80468	0.376991	-2.13448	0.0328034	0.145866	120	CADAFUAG00000033	AFUA_3G00280	Afu3G00280	Metallo-beta-lactamase domain protein; putative [Source:UniProtKB/TrEMBL
CADAFUAG00000033	74.0468	-0.54555	0.37847	-1.44146	0.149454	0.214162	30	CADAFUAG00000033	AFUA_3G00280	Afu3G00280	Metallo-beta-lactamase domain protein; putative [Source:UniProtKB/TrEMBL
CADAFUAG00000033	74.0468	0.158316	0.376184	0.420848	0.673866	0.838301	240	CADAFUAG00000033	AFUA_3G00280	Afu3G00280	Metallo-beta-lactamase domain protein; putative [Source:UniProtKB/TrEMBL
CADAFUAG00000034	2.03658	2.83207	1.99167	1.42195	0.155039	0.220827	30	CADAFUAG00000034	AFUA_3G00550	Afu3G00550	Putative uncharacterized protein [Source:UniProtKB/TrEMBL
CADAFUAG00000034	2.03658	2.20932	2.04524	1.08023	0.280041	0.377519	60	CADAFUAG00000034	AFUA_3G00550	Afu3G00550	Putative uncharacterized protein [Source:UniProtKB/TrEMBL
CADAFUAG00000034	2.03658	5.00787	1.94804	2.57072	0.0101487	NA	240	CADAFUAG00000034	AFUA_3G00550	Afu3G00550	Putative uncharacterized protein [Source:UniProtKB/TrEMBL
CADAFUAG00000034	2.03658	3.54105	1.96256	1.80431	0.0711835	0.238299	120	CADAFUAG00000034	AFUA_3G00550	Afu3G00550	Putative uncharacterized protein [Source:UniProtKB/TrEMBL
CADAFUAG00000035	2798.86	-2.83664	0.308009	-9.2096	3.27333e-20	5.98711e-18	60	CADAFUAG00000035	AFUA_3G03610	Afu3G03610	Putative uncharacterized protein [Source:UniProtKB/TrEMBL
CADAFUAG00000035	2798.86	-2.80257	0.308056	-9.09759	9.23564e-20	2.48006e-18	30	CADAFUAG00000035	AFUA_3G03610	Afu3G03610	Putative uncharacterized protein [Source:UniProtKB/TrEMBL
CADAFUAG00000035	2798.86	-0.972328	0.307142	-3.16573	0.00154697	0.017079	120	CADAFUAG00000035	AFUA_3G03610	Afu3G03610	Putative uncharacterized protein [Source:UniProtKB/TrEMBL
CADAFUAG00000035	2798.86	-0.159246	0.307134	-0.518489	0.604117	0.792151	240	CADAFUAG00000035	AFUA_3G03610	Afu3G03610	Putative uncharacterized protein [Source:UniProtKB/TrEMBL
CADAFUAG00000036	0.150772	1.04424	4.68086	0.223088	0.823467	0.882456	30	CADAFUAG00000036	AFUA_3G00610	Afu3G00610	Glucoamylase [Source:UniProtKB/TrEMBL
CADAFUAG00000036	0.150772	0.424801	4.70281	0.0903291	0.928026	0.958273	60	CADAFUAG00000036	AFUA_3G00610	Afu3G00610	Glucoamylase [Source:UniProtKB/TrEMBL
CADAFUAG00000036	0.150772	0.0440655	4.71004	0.00935566	0.992535	NA	240	CADAFUAG00000036	AFUA_3G00610	Afu3G00610	Glucoamylase [Source:UniProtKB/TrEMBL
CADAFUAG00000036	0.150772	-0.86951	4.71004	-0.184608	0.853537	NA	120	CADAFUAG00000036	AFUA_3G00610	Afu3G00610	Glucoamylase [Source:UniProtKB/TrEMBL
CADAFUAG00000037	0.0574088	-0.20827	4.69646	-0.0443462	0.964628	0.977914	30	CADAFUAG00000037	AFUA_3G02420	Afu3G02420	ThiJ/PfpI family transcriptional regulator; putative [Source:UniProtKB/TrEMBL
CADAFUAG00000037	0.0574088	-0.148243	4.70551	-0.031504	0.974868	0.981755	60	CADAFUAG00000037	AFUA_3G02420	Afu3G02420	ThiJ/PfpI family transcriptional regulator; putative [Source:UniProtKB/TrEMBL
CADAFUAG00000037	0.0574088	0.0440895	4.71004	0.00936075	0.992531	NA	240	CADAFUAG00000037	AFUA_3G02420	Afu3G02420	ThiJ/PfpI family transcriptional regulator; putative [Source:UniProtKB/TrEMBL
CADAFUAG00000037	0.0574088	-0.869486	4.71004	-0.184603	0.853541	NA	120	CADAFUAG00000037	AFUA_3G02420	Afu3G02420	ThiJ/PfpI family transcriptional regulator; putative [Source:UniProtKB/TrEMBL
CADAFUAG00000038	403.291	-1.04279	0.292746	-3.56211	0.000367883	0.000969882	30	CADAFUAG00000038	AFUA_3G04150	Afu3G04150	Mitochondrial enoyl reductase; putative [Source:UniProtKB/TrEMBL
CADAFUAG00000038	403.291	-0.401147	0.291778	-1.37484	0.169181	0.389714	240	CADAFUAG00000038	AFUA_3G04150	Afu3G04150	Mitochondrial enoyl reductase; putative [Source:UniProtKB/TrEMBL
CADAFUAG00000038	403.291	0.273718	0.289955	0.944	0.34517	0.61123	120	CADAFUAG00000038	AFUA_3G04150	Afu3G04150	Mitochondrial enoyl reductase; putative [Source:UniProtKB/TrEMBL
CADAFUAG00000038	403.291	0.0233566	0.290681	0.0803511	0.935958	0.959444	60	CADAFUAG00000038	AFUA_3G04150	Afu3G04150	Mitochondrial enoyl reductase; putative [Source:UniProtKB/TrEMBL
CADAFUAG00000039	1787.83	-5.73484	0.663994	-8.63689	5.7765e-18	1.27267e-16	30	CADAFUAG00000039	AFUA_3G03720	Afu3G03720	Putative uncharacterized protein [Source:UniProtKB/TrEMBL
CADAFUAG00000039	1787.83	-4.91242	0.662426	-7.41581	1.20888e-13	4.45583e-12	60	CADAFUAG00000039	AFUA_3G03720	Afu3G03720	Putative uncharacterized protein [Source:UniProtKB/TrEMBL
CADAFUAG00000039	1787.83	-3.77519	0.661216	-5.70946	1.13335e-08	5.867e-06	120	CADAFUAG00000039	AFUA_3G03720	Afu3G03720	Putative uncharacterized protein [Source:UniProtKB/TrEMBL
CADAFUAG00000039	1787.83	-1.59463	0.660851	-2.41299	0.0158223	0.0855541	240	CADAFUAG00000039	AFUA_3G03720	Afu3G03720	Putative uncharacterized protein [Source:UniProtKB/TrEMBL
CADAFUAG00000040	3.18349	-2.57558	1.03083	-2.49855	0.0124703	0.023905	30	CADAFUAG00000040	AFUA_3G02530	Afu3G02530	PKS-like enzyme; putative [Source:UniProtKB/TrEMBL
CADAFUAG00000040	3.18349	-0.489008	0.959771	-0.509504	0.610399	0.704552	60	CADAFUAG00000040	AFUA_3G02530	Afu3G02530	PKS-like enzyme; putative [Source:UniProtKB/TrEMBL
CADAFUAG00000040	3.18349	-0.355887	0.966076	-0.368384	0.712587	0.862123	240	CADAFUAG00000040	AFUA_3G02530	Afu3G02530	PKS-like enzyme; putative [Source:UniProtKB/TrEMBL
CADAFUAG00000040	3.18349	-0.843096	0.94939	-0.888039	0.37452	0.638451	120	CADAFUAG00000040	AFUA_3G02530	Afu3G02530	PKS-like enzyme; putative [Source:UniProtKB/TrEMBL
CADAFUAG00000041	454.357	-2.13482	0.467369	-4.56774	4.93013e-06	1.84813e-05	30	CADAFUAG00000041	AFUA_3G02280	Afu3G02280	Alpha;alpha-trehalose glucohydrolase TreA/Ath1 [Source:UniProtKB/TrEMBL
CADAFUAG00000041	454.357	-1.61014	0.465893	-3.45602	0.000548216	0.00791668	120	CADAFUAG00000041	AFUA_3G02280	Afu3G02280	Alpha;alpha-trehalose glucohydrolase TreA/Ath1 [Source:UniProtKB/TrEMBL
CADAFUAG00000041	454.357	-1.01957	0.466054	-2.18765	0.0286949	0.126648	240	CADAFUAG00000041	AFUA_3G02280	Afu3G02280	Alpha;alpha-trehalose glucohydrolase TreA/Ath1 [Source:UniProtKB/TrEMBL
CADAFUAG00000041	454.357	-0.822419	0.465655	-1.76616	0.0773696	0.12898	60	CADAFUAG00000041	AFUA_3G02280	Afu3G02280	Alpha;alpha-trehalose glucohydrolase TreA/Ath1 [Source:UniProtKB/TrEMBL
CADAFUAG00000042	240.693	3.36651	0.683055	4.9286	8.282e-07	5.96033e-06	60	CADAFUAG00000042	AFUA_3G01610	Afu3G01610	Putative uncharacterized protein [Source:UniProtKB/TrEMBL
CADAFUAG00000042	240.693	2.29797	0.683685	3.36116	0.000776163	0.00191649	30	CADAFUAG00000042	AFUA_3G01610	Afu3G01610	Putative uncharacterized protein [Source:UniProtKB/TrEMBL
CADAFUAG00000042	240.693	-1.65418	0.701439	-2.35826	0.0183608	0.0941951	240	CADAFUAG00000042	AFUA_3G01610	Afu3G01610	Putative uncharacterized protein [Source:UniProtKB/TrEMBL
CADAFUAG00000042	240.693	0.0390943	0.686097	0.0569807	0.954561	0.98243	120	CADAFUAG00000042	AFUA_3G01610	Afu3G01610	Putative uncharacterized protein [Source:UniProtKB/TrEMBL
CADAFUAG00000043	3.67396	-0.978727	0.85539	-1.14419	0.252545	0.335965	30	CADAFUAG00000043	AFUA_3G02990	Afu3G02990	Putative uncharacterized protein [Source:UniProtKB/TrEMBL
CADAFUAG00000043	3.67396	0.548395	0.814707	0.673119	0.500871	0.604903	60	CADAFUAG00000043	AFUA_3G02990	Afu3G02990	Putative uncharacterized protein [Source:UniProtKB/TrEMBL
CADAFUAG00000043	3.67396	1.31522	0.788962	1.66702	0.0955104	0.274792	240	CADAFUAG00000043	AFUA_3G02990	Afu3G02990	Putative uncharacterized protein [Source:UniProtKB/TrEMBL
CADAFUAG00000043	3.67396	1.76918	0.746575	2.36973	0.017801	0.0954919	120	CADAFUAG00000043	AFUA_3G02990	Afu3G02990	Putative uncharacterized protein [Source:UniProtKB/TrEMBL
CADAFUAG00000044	203.109	-0.987409	0.287242	-3.43755	0.000587008	0.0014916	30	CADAFUAG00000044	AFUA_3G01760	Afu3G01760	Alpha/beta superfamily hydrolase; putative [Source:UniProtKB/TrEMBL
CADAFUAG00000044	203.109	-0.735353	0.286191	-2.56944	0.0101862	0.0226385	60	CADAFUAG00000044	AFUA_3G01760	Afu3G01760	Alpha/beta superfamily hydrolase; putative [Source:UniProtKB/TrEMBL
CADAFUAG00000044	203.109	0.521061	0.283255	1.83955	0.0658344	0.218682	240	CADAFUAG00000044	AFUA_3G01760	Afu3G01760	Alpha/beta superfamily hydrolase; putative [Source:UniProtKB/TrEMBL
CADAFUAG00000044	203.109	-0.240239	0.28322	-0.848243	0.396302	0.656743	120	CADAFUAG00000044	AFUA_3G01760	Afu3G01760	Alpha/beta superfamily hydrolase; putative [Source:UniProtKB/TrEMBL
CADAFUAG00000045	26.8014	-3.93686	0.618516	-6.36502	1.95265e-10	1.55923e-09	30	CADAFUAG00000045	AFUA_3G03980	Afu3G03980	Cytochrome P450 monooxygenase; putative [Source:UniProtKB/TrEMBL
CADAFUAG00000045	26.8014	-2.22533	0.572331	-3.8882	0.000100992	0.000416958	60	CADAFUAG00000045	AFUA_3G03980	Afu3G03980	Cytochrome P450 monooxygenase; putative [Source:UniProtKB/TrEMBL
CADAFUAG00000045	26.8014	0.424721	0.53588	0.792568	0.42803	0.658839	240	CADAFUAG00000045	AFUA_3G03980	Afu3G03980	Cytochrome P450 monooxygenase; putative [Source:UniProtKB/TrEMBL
CADAFUAG00000045	26.8014	-0.801796	0.539053	-1.48742	0.136905	0.355422	120	CADAFUAG00000045	AFUA_3G03980	Afu3G03980	Cytochrome P450 monooxygenase; putative [Source:UniProtKB/TrEMBL
CADAFUAG00000046	0.149478	0.351543	3.99857	0.0879171	0.929943	0.960321	30	CADAFUAG00000046	AFUA_3G03890	Afu3G03890	Secretory lipase; putative [Source:UniProtKB/TrEMBL
CADAFUAG00000046	0.149478	0.932298	4.00696	0.23267	0.816018	0.878357	60	CADAFUAG00000046	AFUA_3G03890	Afu3G03890	Secretory lipase; putative [Source:UniProtKB/TrEMBL
CADAFUAG00000046	0.149478	1.01787	4.01054	0.253798	0.799652	NA	240	CADAFUAG00000046	AFUA_3G03890	Afu3G03890	Secretory lipase; putative [Source:UniProtKB/TrEMBL
CADAFUAG00000046	0.149478	0.864224	4.00035	0.216037	0.828959	NA	120	CADAFUAG00000046	AFUA_3G03890	Afu3G03890	Secretory lipase; putative [Source:UniProtKB/TrEMBL
CADAFUAG00000047	208.212	-1.69636	0.540344	-3.13941	0.0016929	0.0175294	240	CADAFUAG00000047	AFUA_3G03020	Afu3G03020	Phosphoglucomutase; putative [Source:UniProtKB/TrEMBL
CADAFUAG00000047	208.212	0.915543	0.532081	1.72069	0.085308	0.131412	30	CADAFUAG00000047	AFUA_3G03020	Afu3G03020	Phosphoglucomutase; putative [Source:UniProtKB/TrEMBL
CADAFUAG00000047	208.212	0.811753	0.532084	1.52561	0.127107	0.195956	60	CADAFUAG00000047	AFUA_3G03020	Afu3G03020	Phosphoglucomutase; putative [Source:UniProtKB/TrEMBL
CADAFUAG00000047	208.212	-0.180814	0.532677	-0.339444	0.734275	0.88417	120	CADAFUAG00000047	AFUA_3G03020	Afu3G03020	Phosphoglucomutase; putative [Source:UniProtKB/TrEMBL
CADAFUAG00000048	0.916944	-0.198272	1.43221	-0.138437	0.889895	0.929895	30	CADAFUAG00000048	AFUA_3G00980	Afu3G00980	MFS transporter Liz1/Seo1; putative [Source:UniProtKB/TrEMBL
CADAFUAG00000048	0.916944	0.379456	1.46547	0.258931	0.795689	0.862875	60	CADAFUAG00000048	AFUA_3G00980	Afu3G00980	MFS transporter Liz1/Seo1; putative [Source:UniProtKB/TrEMBL
CADAFUAG00000048	0.916944	-0.961376	1.53632	-0.625766	0.531469	NA	240	CADAFUAG00000048	AFUA_3G00980	Afu3G00980	MFS transporter Liz1/Seo1; putative [Source:UniProtKB/TrEMBL
CADAFUAG00000048	0.916944	0.0564282	1.4315	0.0394189	0.968556	0.986869	120	CADAFUAG00000048	AFUA_3G00980	Afu3G00980	MFS transporter Liz1/Seo1; putative [Source:UniProtKB/TrEMBL
CADAFUAG00000049	461.567	-3.73289	0.473549	-7.8828	3.20128e-15	5.02054e-14	30	CADAFUAG00000049	AFUA_3G00240	Afu3G00240	TPR domain protein [Source:UniProtKB/TrEMBL
CADAFUAG00000049	461.567	-2.96171	0.469666	-6.30599	2.86354e-10	4.88718e-09	60	CADAFUAG00000049	AFUA_3G00240	Afu3G00240	TPR domain protein [Source:UniProtKB/TrEMBL
CADAFUAG00000049	461.567	-0.770873	0.465018	-1.65773	0.0973725	0.289231	120	CADAFUAG00000049	AFUA_3G00240	Afu3G00240	TPR domain protein [Source:UniProtKB/TrEMBL
CADAFUAG00000049	461.567	0.480475	0.464765	1.0338	0.301229	0.54405	240	CADAFUAG00000049	AFUA_3G00240	Afu3G00240	TPR domain protein [Source:UniProtKB/TrEMBL
CADAFUAG00000050	0.381467	0.0900836	1.80016	0.0500419	0.960089	0.977914	30	CADAFUAG00000050	AFUA_3G03880	Afu3G03880	Spherulin; putative [Source:UniProtKB/TrEMBL
CADAFUAG00000050	0.381467	-0.398281	1.85253	-0.214993	0.829773	0.88909	60	CADAFUAG00000050	AFUA_3G03880	Afu3G03880	Spherulin; putative [Source:UniProtKB/TrEMBL
CADAFUAG00000050	0.381467	0.977112	1.82647	0.534972	0.592669	NA	240	CADAFUAG00000050	AFUA_3G03880	Afu3G03880	Spherulin; putative [Source:UniProtKB/TrEMBL
CADAFUAG00000050	0.381467	0.497488	1.79581	0.277027	0.781759	NA	120	CADAFUAG00000050	AFUA_3G03880	Afu3G03880	Spherulin; putative [Source:UniProtKB/TrEMBL
CADAFUAG00000051	103.561	-0.67618	0.577117	-1.17165	0.241337	0.499118	120	CADAFUAG00000051	AFUA_3G02670	Afu3G02670	NRPS-like enzyme; putative [Source:UniProtKB/TrEMBL
CADAFUAG00000051	103.561	-0.548987	0.57926	-0.947738	0.343263	0.586307	240	CADAFUAG00000051	AFUA_3G02670	Afu3G02670	NRPS-like enzyme; putative [Source:UniProtKB/TrEMBL
CADAFUAG00000051	103.561	-0.109694	0.57695	-0.190128	0.849209	0.903229	60	CADAFUAG00000051	AFUA_3G02670	Afu3G02670	NRPS-like enzyme; putative [Source:UniProtKB/TrEMBL
CADAFUAG00000051	103.561	0.0274277	0.576815	0.0475502	0.962075	0.977914	30	CADAFUAG00000051	AFUA_3G02670	Afu3G02670	NRPS-like enzyme; putative [Source:UniProtKB/TrEMBL
CADAFUAG00000052	9.17052	-0.202587	0.601364	-0.336879	0.736208	0.812647	30	CADAFUAG00000052	AFUA_3G01930	Afu3G01930	Putative uncharacterized protein [Source:UniProtKB/TrEMBL
CADAFUAG00000052	9.17052	0.754795	0.586165	1.28768	0.197857	0.283354	60	CADAFUAG00000052	AFUA_3G01930	Afu3G01930	Putative uncharacterized protein [Source:UniProtKB/TrEMBL
CADAFUAG00000052	9.17052	0.0336369	0.612303	0.0549352	0.95619	0.98258	240	CADAFUAG00000052	AFUA_3G01930	Afu3G01930	Putative uncharacterized protein [Source:UniProtKB/TrEMBL
CADAFUAG00000052	9.17052	0.16823	0.586002	0.287082	0.77405	0.904174	120	CADAFUAG00000052	AFUA_3G01930	Afu3G01930	Putative uncharacterized protein [Source:UniProtKB/TrEMBL
CADAFUAG00000053	3423.36	-3.30107	0.343026	-9.62338	6.37017e-22	2.18207e-20	30	CADAFUAG00000053	AFUA_3G01590	Afu3G01590	Putative uncharacterized protein [Source:UniProtKB/TrEMBL
CADAFUAG00000053	3423.36	-2.20147	0.34239	-6.42971	1.27846e-10	2.35827e-09	60	CADAFUAG00000053	AFUA_3G01590	Afu3G01590	Putative uncharacterized protein [Source:UniProtKB/TrEMBL
CADAFUAG00000053	3423.36	-0.743573	0.342024	-2.17404	0.0297021	0.136361	120	CADAFUAG00000053	AFUA_3G01590	Afu3G01590	Putative uncharacterized protein [Source:UniProtKB/TrEMBL
CADAFUAG00000053	3423.36	-0.546407	0.342084	-1.59729	0.110202	0.30297	240	CADAFUAG00000053	AFUA_3G01590	Afu3G01590	Putative uncharacterized protein [Source:UniProtKB/TrEMBL
CADAFUAG00000054	3196.04	-1.83731	0.373207	-4.92305	8.52061e-07	6.12297e-06	60	CADAFUAG00000054	AFUA_3G04220	Afu3G04220	Fatty acid synthase beta subunit; putative [Source:UniProtKB/TrEMBL
CADAFUAG00000054	3196.04	-1.72531	0.37325	-4.6224	3.79331e-06	0.000230457	240	CADAFUAG00000054	AFUA_3G04220	Afu3G04220	Fatty acid synthase beta subunit; putative [Source:UniProtKB/TrEMBL
CADAFUAG00000054	3196.04	-1.00805	0.372976	-2.70272	0.00687752	0.0486966	120	CADAFUAG00000054	AFUA_3G04220	Afu3G04220	Fatty acid synthase beta subunit; putative [Source:UniProtKB/TrEMBL
CADAFUAG00000054	3196.04	-0.794662	0.373023	-2.13033	0.0331445	0.0570293	30	CADAFUAG00000054	AFUA_3G04220	Afu3G04220	Fatty acid synthase beta subunit; putative [Source:UniProtKB/TrEMBL
CADAFUAG00000055	50.4046	-1.8346	0.692186	-2.65044	0.00803874	0.0185409	60	CADAFUAG00000055	AFUA_3G00175	Afu3G00175	Putative uncharacterized protein [Source:UniProtKB/TrEMBL
CADAFUAG00000055	50.4046	-1.66047	0.687064	-2.41675	0.0156596	0.0868548	120	CADAFUAG00000055	AFUA_3G00175	Afu3G00175	Putative uncharacterized protein [Source:UniProtKB/TrEMBL
CADAFUAG00000055	50.4046	-0.866593	0.685867	-1.2635	0.20641	0.283138	30	CADAFUAG00000055	AFUA_3G00175	Afu3G00175	Putative uncharacterized protein [Source:UniProtKB/TrEMBL
CADAFUAG00000055	50.4046	-0.625969	0.6857	-0.91289	0.3613	0.601965	240	CADAFUAG00000055	AFUA_3G00175	Afu3G00175	Putative uncharacterized protein [Source:UniProtKB/TrEMBL
CADAFUAG00000056	0.371199	0.0408358	1.81012	0.0225597	0.982001	0.987914	30	CADAFUAG00000056	AFUA_3G02150	Afu3G02150	MFS monocarboxylate transporter; putative [Source:UniProtKB/TrEMBL
CADAFUAG00000056	0.371199	-0.917218	1.88137	-0.487526	0.625886	0.717915	60	CADAFUAG00000056	AFUA_3G02150	Afu3G02150	MFS monocarboxylate transporter; putative [Source:UniProtKB/TrEMBL
CADAFUAG00000056	0.371199	-1.23599	1.90165	-0.649955	0.515722	NA	240	CADAFUAG00000056	AFUA_3G02150	Afu3G02150	MFS monocarboxylate transporter; putative [Source:UniProtKB/TrEMBL
CADAFUAG00000056	0.371199	-1.21487	1.88391	-0.644867	0.519014	NA	120	CADAFUAG00000056	AFUA_3G02150	Afu3G02150	MFS monocarboxylate transporter; putative [Source:UniProtKB/TrEMBL
CADAFUAG00000057	697.069	-3.09044	0.908574	-3.40142	0.000670379	0.0021793	60	CADAFUAG00000057	AFUA_3G03410	Afu3G03410	Enoyl-CoA hydratase/isomerase family protein [Source:UniProtKB/TrEMBL
CADAFUAG00000057	697.069	-2.23908	0.907943	-2.46611	0.0136591	0.0259172	30	CADAFUAG00000057	AFUA_3G03410	Afu3G03410	Enoyl-CoA hydratase/isomerase family protein [Source:UniProtKB/TrEMBL
CADAFUAG00000057	697.069	-1.21932	0.90731	-1.34388	0.178987	0.419298	120	CADAFUAG00000057	AFUA_3G03410	Afu3G03410	Enoyl-CoA hydratase/isomerase family protein [Source:UniProtKB/TrEMBL
CADAFUAG00000057	697.069	-0.612577	0.907343	-0.675134	0.499591	0.71615	240	CADAFUAG00000057	AFUA_3G03410	Afu3G03410	Enoyl-CoA hydratase/isomerase family protein [Source:UniProtKB/TrEMBL
CADAFUAG00000058	1.15933	-1.25256	1.11521	-1.12316	0.26137	0.34642	30	CADAFUAG00000058	AFUA_3G03220	Afu3G03220	Putative uncharacterized protein [Source:UniProtKB/TrEMBL
CADAFUAG00000058	1.15933	1.31141	1.0099	1.29856	0.194093	0.279492	60	CADAFUAG00000058	AFUA_3G03220	Afu3G03220	Putative uncharacterized protein [Source:UniProtKB/TrEMBL
CADAFUAG00000058	1.15933	1.07978	1.04846	1.02988	0.303067	NA	240	CADAFUAG00000058	AFUA_3G03220	Afu3G03220	Putative uncharacterized protein [Source:UniProtKB/TrEMBL
CADAFUAG00000058	1.15933	0.596542	1.01113	0.589973	0.555209	0.775047	120	CADAFUAG00000058	AFUA_3G03220	Afu3G03220	Putative uncharacterized protein [Source:UniProtKB/TrEMBL
CADAFUAG00000059	20.2338	0.946386	0.719241	1.31581	0.188237	0.261129	30	CADAFUAG00000059	AFUA_3G03810	Afu3G03810	Putative uncharacterized protein [Source:UniProtKB/TrEMBL
CADAFUAG00000059	20.2338	2.93549	0.70367	4.17168	3.02359e-05	0.000143609	60	CADAFUAG00000059	AFUA_3G03810	Afu3G03810	Putative uncharacterized protein [Source:UniProtKB/TrEMBL
CADAFUAG00000059	20.2338	0.331137	0.737239	0.449158	0.653317	0.82607	240	CADAFUAG00000059	AFUA_3G03810	Afu3G03810	Putative uncharacterized protein [Source:UniProtKB/TrEMBL
CADAFUAG00000059	20.2338	-0.0208646	0.72654	-0.0287178	0.97709	0.99113	120	CADAFUAG00000059	AFUA_3G03810	Afu3G03810	Putative uncharacterized protein [Source:UniProtKB/TrEMBL
CADAFUAG00000060	12.3005	-2.70773	0.774793	-3.49477	0.000474463	0.00122652	30	CADAFUAG00000060	AFUA_3G03130	Afu3G03130	Putative uncharacterized protein [Source:UniProtKB/TrEMBL
CADAFUAG00000060	12.3005	-2.65718	0.788175	-3.3713	0.000748137	0.00239988	60	CADAFUAG00000060	AFUA_3G03130	Afu3G03130	Putative uncharacterized protein [Source:UniProtKB/TrEMBL
CADAFUAG00000060	12.3005	0.095704	0.722189	0.132519	0.894574	0.954119	240	CADAFUAG00000060	AFUA_3G03130	Afu3G03130	Putative uncharacterized protein [Source:UniProtKB/TrEMBL
CADAFUAG00000060	12.3005	-1.56542	0.734363	-2.13168	0.0330335	0.146575	120	CADAFUAG00000060	AFUA_3G03130	Afu3G03130	Putative uncharacterized protein [Source:UniProtKB/TrEMBL
CADAFUAG00000061	3.56512	-0.736678	0.919141	-0.801485	0.422851	0.521849	30	CADAFUAG00000061	AFUA_3G02850	Afu3G02850	Putative uncharacterized protein [Source:UniProtKB/TrEMBL
CADAFUAG00000061	3.56512	0.084824	0.900779	0.0941673	0.924976	0.956622	60	CADAFUAG00000061	AFUA_3G02850	Afu3G02850	Putative uncharacterized protein [Source:UniProtKB/TrEMBL
CADAFUAG00000061	3.56512	0.503521	0.89437	0.56299	0.573442	0.771731	240	CADAFUAG00000061	AFUA_3G02850	Afu3G02850	Putative uncharacterized protein [Source:UniProtKB/TrEMBL
CADAFUAG00000061	3.56512	-0.0511221	0.882014	-0.0579606	0.95378	0.982328	120	CADAFUAG00000061	AFUA_3G02850	Afu3G02850	Putative uncharacterized protein [Source:UniProtKB/TrEMBL
CADAFUAG00000062	9.42311	-3.50514	0.649393	-5.39757	6.75481e-08	3.49047e-07	30	CADAFUAG00000062	AFUA_3G03480	Afu3G03480	Cytochrome P450 monooxygenase; putative [Source:UniProtKB/TrEMBL
CADAFUAG00000062	9.42311	-2.45415	0.63755	-3.84934	0.000118435	0.000476393	60	CADAFUAG00000062	AFUA_3G03480	Afu3G03480	Cytochrome P450 monooxygenase; putative [Source:UniProtKB/TrEMBL
CADAFUAG00000062	9.42311	0.842408	0.51203	1.64523	0.0999218	0.284135	240	CADAFUAG00000062	AFUA_3G03480	Afu3G03480	Cytochrome P450 monooxygenase; putative [Source:UniProtKB/TrEMBL
CADAFUAG00000062	9.42311	-0.900924	0.52936	-1.70191	0.0887719	0.272484	120	CADAFUAG00000062	AFUA_3G03480	Afu3G03480	Cytochrome P450 monooxygenase; putative [Source:UniProtKB/TrEMBL
CADAFUAG00000063	6902.85	-1.63887	0.67931	-2.41256	0.015841	0.0329321	60	CADAFUAG00000063	AFUA_3G03640	Afu3G03640	MFS siderochrome iron transporter MirB [Source:UniProtKB/TrEMBL
CADAFUAG00000063	6902.85	-0.881338	0.679259	-1.2975	0.19446	0.268646	30	CADAFUAG00000063	AFUA_3G03640	Afu3G03640	MFS siderochrome iron transporter MirB [Source:UniProtKB/TrEMBL
CADAFUAG00000063	6902.85	0.881954	0.679199	1.29852	0.194108	0.419356	240	CADAFUAG00000063	AFUA_3G03640	Afu3G03640	MFS siderochrome iron transporter MirB [Source:UniProtKB/TrEMBL
CADAFUAG00000063	6902.85	-0.604158	0.679218	-0.88949	0.37374	0.637939	120	CADAFUAG00000063	AFUA_3G03640	Afu3G03640	MFS siderochrome iron transporter MirB [Source:UniProtKB/TrEMBL
CADAFUAG00000064	893.047	-5.67353	0.520312	-10.9041	1.1019e-27	6.51328e-26	30	CADAFUAG00000064	AFUA_3G03560	Afu3G03560	Pyridine nucleotide-disulfide oxidoreductase; putative [Source:UniProtKB/TrEMBL
CADAFUAG00000064	893.047	-3.83763	0.509463	-7.5327	4.97027e-14	1.98279e-12	60	CADAFUAG00000064	AFUA_3G03560	Afu3G03560	Pyridine nucleotide-disulfide oxidoreductase; putative [Source:UniProtKB/TrEMBL
CADAFUAG00000064	893.047	-0.776342	0.505298	-1.5364	0.124439	0.337464	120	CADAFUAG00000064	AFUA_3G03560	Afu3G03560	Pyridine nucleotide-disulfide oxidoreductase; putative [Source:UniProtKB/TrEMBL
CADAFUAG00000064	893.047	0.413401	0.505195	0.818299	0.413187	0.647855	240	CADAFUAG00000064	AFUA_3G03560	Afu3G03560	Pyridine nucleotide-disulfide oxidoreductase; putative [Source:UniProtKB/TrEMBL
CADAFUAG00000065	35.202	-2.21565	0.351809	-6.29788	3.01752e-10	2.32158e-09	30	CADAFUAG00000065	AFUA_3G01990	Afu3G01990	DUF636 domain protein [Source:UniProtKB/TrEMBL
CADAFUAG00000065	35.202	0.431287	0.315857	1.36545	0.172111	0.392907	240	CADAFUAG00000065	AFUA_3G01990	Afu3G01990	DUF636 domain protein [Source:UniProtKB/TrEMBL
CADAFUAG00000065	35.202	0.281226	0.309149	0.909679	0.362992	0.628257	120	CADAFUAG00000065	AFUA_3G01990	Afu3G01990	DUF636 domain protein [Source:UniProtKB/TrEMBL
CADAFUAG00000065	35.202	0.0356541	0.317406	0.11233	0.910562	0.946259	60	CADAFUAG00000065	AFUA_3G01990	Afu3G01990	DUF636 domain protein [Source:UniProtKB/TrEMBL
CADAFUAG00000066	143.338	0.980689	0.260379	3.76639	0.000165627	0.00064121	60	CADAFUAG00000066	AFUA_3G01860	Afu3G01860	Putative uncharacterized protein [Source:UniProtKB/TrEMBL
CADAFUAG00000066	143.338	0.745086	0.262458	2.83888	0.00452723	0.0361164	240	CADAFUAG00000066	AFUA_3G01860	Afu3G01860	Putative uncharacterized protein [Source:UniProtKB/TrEMBL
CADAFUAG00000066	143.338	0.72745	0.261295	2.78401	0.00536907	0.0111858	30	CADAFUAG00000066	AFUA_3G01860	Afu3G01860	Putative uncharacterized protein [Source:UniProtKB/TrEMBL
CADAFUAG00000066	143.338	0.692912	0.259612	2.66903	0.00760705	0.0517768	120	CADAFUAG00000066	AFUA_3G01860	Afu3G01860	Putative uncharacterized protein [Source:UniProtKB/TrEMBL
CADAFUAG00000067	94.9561	5.63584	0.729314	7.72759	1.09602e-14	5.13277e-13	60	CADAFUAG00000067	AFUA_3G00560	Afu3G00560	Putative uncharacterized protein [Source:UniProtKB/TrEMBL
CADAFUAG00000067	94.9561	3.67022	0.732278	5.01206	5.38507e-07	2.37178e-06	30	CADAFUAG00000067	AFUA_3G00560	Afu3G00560	Putative uncharacterized protein [Source:UniProtKB/TrEMBL
CADAFUAG00000067	94.9561	1.19088	0.742311	1.60429	0.10865	0.310552	120	CADAFUAG00000067	AFUA_3G00560	Afu3G00560	Putative uncharacterized protein [Source:UniProtKB/TrEMBL
CADAFUAG00000067	94.9561	0.991421	0.755512	1.31225	0.189435	0.413428	240	CADAFUAG00000067	AFUA_3G00560	Afu3G00560	Putative uncharacterized protein [Source:UniProtKB/TrEMBL
CADAFUAG00000068	1.24685	1.52575	1.04428	1.46105	0.144001	0.207453	30	CADAFUAG00000068	AFUA_3G00580	Afu3G00580	Putative uncharacterized protein [Source:UniProtKB/TrEMBL
CADAFUAG00000068	1.24685	0.936891	1.11074	0.843483	0.398959	0.503319	60	CADAFUAG00000068	AFUA_3G00580	Afu3G00580	Putative uncharacterized protein [Source:UniProtKB/TrEMBL
CADAFUAG00000068	1.24685	0.0845033	1.19688	0.0706028	0.943714	NA	240	CADAFUAG00000068	AFUA_3G00580	Afu3G00580	Putative uncharacterized protein [Source:UniProtKB/TrEMBL
CADAFUAG00000068	1.24685	0.566613	1.08465	0.522391	0.601398	0.806751	120	CADAFUAG00000068	AFUA_3G00580	Afu3G00580	Putative uncharacterized protein [Source:UniProtKB/TrEMBL
CADAFUAG00000069	10.4578	0.353516	0.822956	0.429568	0.66751	0.756735	30	CADAFUAG00000069	AFUA_3G02680	Afu3G02680	C6 finger domain protein; putative [Source:UniProtKB/TrEMBL
CADAFUAG00000069	10.4578	-0.12726	0.830504	-0.153232	0.878216	0.925271	60	CADAFUAG00000069	AFUA_3G02680	Afu3G02680	C6 finger domain protein; putative [Source:UniProtKB/TrEMBL
CADAFUAG00000069	10.4578	-0.512101	0.844976	-0.606054	0.544479	0.752401	240	CADAFUAG00000069	AFUA_3G02680	Afu3G02680	C6 finger domain protein; putative [Source:UniProtKB/TrEMBL
CADAFUAG00000069	10.4578	-0.801507	0.83262	-0.962633	0.335732	0.603816	120	CADAFUAG00000069	AFUA_3G02680	Afu3G02680	C6 finger domain protein; putative [Source:UniProtKB/TrEMBL
CADAFUAG00000070	9.87218	-3.56772	0.688065	-5.18515	2.15845e-07	1.01524e-06	30	CADAFUAG00000070	AFUA_3G03780	Afu3G03780	Putative uncharacterized protein [Source:UniProtKB/TrEMBL
CADAFUAG00000070	9.87218	-2.5403	0.67649	-3.75511	0.000173262	0.000667569	60	CADAFUAG00000070	AFUA_3G03780	Afu3G03780	Putative uncharacterized protein [Source:UniProtKB/TrEMBL
CADAFUAG00000070	9.87218	0.454887	0.561039	0.810793	0.417484	0.650827	240	CADAFUAG00000070	AFUA_3G03780	Afu3G03780	Putative uncharacterized protein [Source:UniProtKB/TrEMBL
CADAFUAG00000070	9.87218	-0.177636	0.557456	-0.318654	0.749989	0.891718	120	CADAFUAG00000070	AFUA_3G03780	Afu3G03780	Putative uncharacterized protein [Source:UniProtKB/TrEMBL
CADAFUAG00000071	1.53788	0.12751	0.909027	0.140271	0.888446	0.928582	30	CADAFUAG00000071	AFUA_3G02230	Afu3G02230	Putative uncharacterized protein [Source:UniProtKB/TrEMBL
CADAFUAG00000071	1.53788	0.835983	0.906611	0.922097	0.356478	0.460023	60	CADAFUAG00000071	AFUA_3G02230	Afu3G02230	Putative uncharacterized protein [Source:UniProtKB/TrEMBL
CADAFUAG00000071	1.53788	0.592632	0.942216	0.628977	0.529364	NA	240	CADAFUAG00000071	AFUA_3G02230	Afu3G02230	Putative uncharacterized protein [Source:UniProtKB/TrEMBL
CADAFUAG00000071	1.53788	-0.998156	0.988135	-1.01014	0.312428	0.579805	120	CADAFUAG00000071	AFUA_3G02230	Afu3G02230	Putative uncharacterized protein [Source:UniProtKB/TrEMBL
CADAFUAG00000072	139.014	1.22934	0.728185	1.68822	0.0913694	0.267701	240	CADAFUAG00000072	AFUA_3G01260	Afu3G01260	Acetyltransferase; GNAT family family [Source:UniProtKB/TrEMBL
CADAFUAG00000072	139.014	0.955191	0.728195	1.31172	0.189613	0.273854	60	CADAFUAG00000072	AFUA_3G01260	Afu3G01260	Acetyltransferase; GNAT family family [Source:UniProtKB/TrEMBL
CADAFUAG00000072	139.014	-0.6004	0.732109	-0.820096	0.412161	0.511259	30	CADAFUAG00000072	AFUA_3G01260	Afu3G01260	Acetyltransferase; GNAT family family [Source:UniProtKB/TrEMBL
CADAFUAG00000072	139.014	0.77534	0.727828	1.06528	0.28675	0.552201	120	CADAFUAG00000072	AFUA_3G01260	Afu3G01260	Acetyltransferase; GNAT family family [Source:UniProtKB/TrEMBL
CADAFUAG00000073	1.9591	-2.41946	1.48735	-1.62669	0.103803	0.155865	30	CADAFUAG00000073	AFUA_3G03050	Afu3G03050	RNAse III; putative [Source:UniProtKB/TrEMBL
CADAFUAG00000073	1.9591	0.0222816	1.41331	0.0157655	0.987421	0.990897	60	CADAFUAG00000073	AFUA_3G03050	Afu3G03050	RNAse III; putative [Source:UniProtKB/TrEMBL
CADAFUAG00000073	1.9591	-1.21511	1.50355	-0.808157	0.419	NA	240	CADAFUAG00000073	AFUA_3G03050	Afu3G03050	RNAse III; putative [Source:UniProtKB/TrEMBL
CADAFUAG00000073	1.9591	-0.311082	1.40538	-0.221351	0.824819	0.928109	120	CADAFUAG00000073	AFUA_3G03050	Afu3G03050	RNAse III; putative [Source:UniProtKB/TrEMBL
CADAFUAG00000074	62.2342	-3.06412	0.494088	-6.20157	5.59038e-10	8.60209e-09	60	CADAFUAG00000074	AFUA_3G01420	Afu3G01420	DUF341 family oxidoreductase; putative [Source:UniProtKB/TrEMBL
CADAFUAG00000074	62.2342	-2.52646	0.468038	-5.39797	6.73989e-08	3.48461e-07	30	CADAFUAG00000074	AFUA_3G01420	Afu3G01420	DUF341 family oxidoreductase; putative [Source:UniProtKB/TrEMBL
CADAFUAG00000074	62.2342	1.28952	0.43391	2.97186	0.00296004	0.0266759	240	CADAFUAG00000074	AFUA_3G01420	Afu3G01420	DUF341 family oxidoreductase; putative [Source:UniProtKB/TrEMBL
CADAFUAG00000074	62.2342	0.468851	0.434042	1.0802	0.280054	0.543995	120	CADAFUAG00000074	AFUA_3G01420	Afu3G01420	DUF341 family oxidoreductase; putative [Source:UniProtKB/TrEMBL
CADAFUAG00000075	0.564495	-0.684571	1.85978	-0.368093	0.712804	0.794061	30	CADAFUAG00000075	AFUA_3G00400	Afu3G00400	Putative uncharacterized protein [Source:UniProtKB/TrEMBL
CADAFUAG00000075	0.564495	-0.0319694	1.89021	-0.0169131	0.986506	0.990257	60	CADAFUAG00000075	AFUA_3G00400	Afu3G00400	Putative uncharacterized protein [Source:UniProtKB/TrEMBL
CADAFUAG00000075	0.564495	-0.431978	1.90358	-0.226928	0.820479	NA	240	CADAFUAG00000075	AFUA_3G00400	Afu3G00400	Putative uncharacterized protein [Source:UniProtKB/TrEMBL
CADAFUAG00000075	0.564495	1.33085	1.7953	0.741294	0.458515	0.70771	120	CADAFUAG00000075	AFUA_3G00400	Afu3G00400	Putative uncharacterized protein [Source:UniProtKB/TrEMBL
CADAFUAG00000076	0.0534707	0.738164	4.69175	0.157332	0.874983	0.920965	30	CADAFUAG00000076	AFUA_3G00600	Afu3G00600	Putative uncharacterized protein [Source:UniProtKB/TrEMBL
CADAFUAG00000076	0.0534707	0.936488	4.70439	0.199067	0.84221	0.897976	60	CADAFUAG00000076	AFUA_3G00600	Afu3G00600	Putative uncharacterized protein [Source:UniProtKB/TrEMBL
CADAFUAG00000076	0.0534707	0.555754	4.71161	0.117954	0.906104	NA	240	CADAFUAG00000076	AFUA_3G00600	Afu3G00600	Putative uncharacterized protein [Source:UniProtKB/TrEMBL
CADAFUAG00000076	0.0534707	-0.357821	4.71161	-0.0759444	0.939463	NA	120	CADAFUAG00000076	AFUA_3G00600	Afu3G00600	Putative uncharacterized protein [Source:UniProtKB/TrEMBL
CADAFUAG00000077	86.0807	3.52062	0.62713	5.61386	1.97859e-08	1.1197e-07	30	CADAFUAG00000077	AFUA_3G00770	Afu3G00770	Putative uncharacterized protein [Source:UniProtKB/TrEMBL
CADAFUAG00000077	86.0807	2.67172	0.628341	4.25201	2.11857e-05	0.000105352	60	CADAFUAG00000077	AFUA_3G00770	Afu3G00770	Putative uncharacterized protein [Source:UniProtKB/TrEMBL
CADAFUAG00000077	86.0807	-3.00188	0.767469	-3.91139	9.17648e-05	0.0021708	240	CADAFUAG00000077	AFUA_3G00770	Afu3G00770	Putative uncharacterized protein [Source:UniProtKB/TrEMBL
CADAFUAG00000077	86.0807	1.32835	0.630671	2.10625	0.0351827	0.152268	120	CADAFUAG00000077	AFUA_3G00770	Afu3G00770	Putative uncharacterized protein [Source:UniProtKB/TrEMBL
CADAFUAG00000078	0.334482	0.97996	2.60886	0.375628	0.707194	0.790323	30	CADAFUAG00000078	AFUA_3G00950	Afu3G00950	Ankyrin repeat protein [Source:UniProtKB/TrEMBL
CADAFUAG00000078	0.334482	1.30087	2.63499	0.49369	0.621525	0.714209	60	CADAFUAG00000078	AFUA_3G00950	Afu3G00950	Ankyrin repeat protein [Source:UniProtKB/TrEMBL
CADAFUAG00000078	0.334482	0.0489584	2.66139	0.0183958	0.985323	NA	240	CADAFUAG00000078	AFUA_3G00950	Afu3G00950	Ankyrin repeat protein [Source:UniProtKB/TrEMBL
CADAFUAG00000078	0.334482	-0.352467	2.6581	-0.132601	0.894509	NA	120	CADAFUAG00000078	AFUA_3G00950	Afu3G00950	Ankyrin repeat protein [Source:UniProtKB/TrEMBL
CADAFUAG00000079	2792.43	-2.67641	0.403155	-6.63866	3.16547e-11	2.85452e-10	30	CADAFUAG00000079	AFUA_3G03280	Afu3G03280	FAD binding monooxygenase; putative [Source:UniProtKB/TrEMBL
CADAFUAG00000079	2792.43	-1.32422	0.40234	-3.29131	0.000997223	0.00306017	60	CADAFUAG00000079	AFUA_3G03280	Afu3G03280	FAD binding monooxygenase; putative [Source:UniProtKB/TrEMBL
CADAFUAG00000079	2792.43	0.596059	0.401956	1.48289	0.138102	0.357158	120	CADAFUAG00000079	AFUA_3G03280	Afu3G03280	FAD binding monooxygenase; putative [Source:UniProtKB/TrEMBL
CADAFUAG00000079	2792.43	0.390072	0.40204	0.970232	0.331931	0.575107	240	CADAFUAG00000079	AFUA_3G03280	Afu3G03280	FAD binding monooxygenase; putative [Source:UniProtKB/TrEMBL
CADAFUAG00000080	2409.7	-1.556	0.64891	-2.39787	0.0164906	0.0876166	240	CADAFUAG00000080	AFUA_3G00730	Afu3G00730	Putative uncharacterized protein [Source:UniProtKB/TrEMBL
CADAFUAG00000080	2409.7	-0.832345	0.648726	-1.28304	0.199476	0.274716	30	CADAFUAG00000080	AFUA_3G00730	Afu3G00730	Putative uncharacterized protein [Source:UniProtKB/TrEMBL
CADAFUAG00000080	2409.7	-0.245568	0.648603	-0.37861	0.704977	0.868516	120	CADAFUAG00000080	AFUA_3G00730	Afu3G00730	Putative uncharacterized protein [Source:UniProtKB/TrEMBL
CADAFUAG00000080	2409.7	-0.0926447	0.648628	-0.142832	0.886423	0.929923	60	CADAFUAG00000080	AFUA_3G00730	Afu3G00730	Putative uncharacterized protein [Source:UniProtKB/TrEMBL
CADAFUAG00000081	50.3719	-1.05817	0.411534	-2.57129	0.0101321	0.0640497	240	CADAFUAG00000081	AFUA_3G04020	Afu3G04020	Conserved mitochondrial protein [Source:UniProtKB/TrEMBL
CADAFUAG00000081	50.3719	0.605406	0.390749	1.54935	0.121298	0.18835	60	CADAFUAG00000081	AFUA_3G04020	Afu3G04020	Conserved mitochondrial protein [Source:UniProtKB/TrEMBL
CADAFUAG00000081	50.3719	0.203088	0.39308	0.516658	0.605395	0.699487	30	CADAFUAG00000081	AFUA_3G04020	Afu3G04020	Conserved mitochondrial protein [Source:UniProtKB/TrEMBL
CADAFUAG00000081	50.3719	-0.0922925	0.391673	-0.235637	0.813715	0.924307	120	CADAFUAG00000081	AFUA_3G04020	Afu3G04020	Conserved mitochondrial protein [Source:UniProtKB/TrEMBL
CADAFUAG00000082	0.0777127	-1.34992	4.69971	-0.287235	0.773932	0.843554	30	CADAFUAG00000082	AFUA_3G01720	Afu3G01720	Putative uncharacterized protein [Source:UniProtKB/TrEMBL
CADAFUAG00000082	0.0777127	-0.781714	4.69907	-0.166355	0.867878	0.917237	60	CADAFUAG00000082	AFUA_3G01720	Afu3G01720	Putative uncharacterized protein [Source:UniProtKB/TrEMBL
CADAFUAG00000082	0.0777127	-0.589383	4.7036	-0.125305	0.900282	NA	240	CADAFUAG00000082	AFUA_3G01720	Afu3G01720	Putative uncharacterized protein [Source:UniProtKB/TrEMBL
CADAFUAG00000082	0.0777127	-1.50296	4.7036	-0.319533	0.749322	NA	120	CADAFUAG00000082	AFUA_3G01720	Afu3G01720	Putative uncharacterized protein [Source:UniProtKB/TrEMBL
CADAFUAG00000083	203.41	-3.61718	0.480635	-7.52584	5.23829e-14	2.08115e-12	60	CADAFUAG00000083	AFUA_3G01650	Afu3G01650	WSC domain protein; putative [Source:UniProtKB/TrEMBL
CADAFUAG00000083	203.41	-2.82657	0.474521	-5.95668	2.57411e-09	1.68832e-08	30	CADAFUAG00000083	AFUA_3G01650	Afu3G01650	WSC domain protein; putative [Source:UniProtKB/TrEMBL
CADAFUAG00000083	203.41	-1.39035	0.467869	-2.97166	0.00296192	0.0268998	120	CADAFUAG00000083	AFUA_3G01650	Afu3G01650	WSC domain protein; putative [Source:UniProtKB/TrEMBL
CADAFUAG00000083	203.41	-0.122977	0.467173	-0.263237	0.792368	0.908379	240	CADAFUAG00000083	AFUA_3G01650	Afu3G01650	WSC domain protein; putative [Source:UniProtKB/TrEMBL
CADAFUAG00000084	3.89225	-0.107598	0.642731	-0.167407	0.86705	0.915796	30	CADAFUAG00000084	AFUA_3G01120	Afu3G01120	MFS multidrug transporter; putative [Source:UniProtKB/TrEMBL
CADAFUAG00000084	3.89225	1.03388	0.621195	1.66434	0.0960438	0.154942	60	CADAFUAG00000084	AFUA_3G01120	Afu3G01120	MFS multidrug transporter; putative [Source:UniProtKB/TrEMBL
CADAFUAG00000084	3.89225	-1.28836	0.80663	-1.59722	0.110217	0.30297	240	CADAFUAG00000084	AFUA_3G01120	Afu3G01120	MFS multidrug transporter; putative [Source:UniProtKB/TrEMBL
CADAFUAG00000084	3.89225	0.11348	0.630145	0.180085	0.857086	0.940931	120	CADAFUAG00000084	AFUA_3G01120	Afu3G01120	MFS multidrug transporter; putative [Source:UniProtKB/TrEMBL
CADAFUAG00000085	118.944	-0.985401	0.366038	-2.69207	0.00710093	0.0495293	240	CADAFUAG00000085	AFUA_3G04190	Afu3G04190	Putative uncharacterized protein [Source:UniProtKB/TrEMBL
CADAFUAG00000085	118.944	0.2744	0.358354	0.765723	0.443841	0.543715	30	CADAFUAG00000085	AFUA_3G04190	Afu3G04190	Putative uncharacterized protein [Source:UniProtKB/TrEMBL
CADAFUAG00000085	118.944	-0.0871363	0.357779	-0.243548	0.807581	0.921396	120	CADAFUAG00000085	AFUA_3G04190	Afu3G04190	Putative uncharacterized protein [Source:UniProtKB/TrEMBL
CADAFUAG00000085	118.944	0.0243777	0.359012	0.0679023	0.945863	0.964976	60	CADAFUAG00000085	AFUA_3G04190	Afu3G04190	Putative uncharacterized protein [Source:UniProtKB/TrEMBL
CADAFUAG00000086	32.3636	-0.776395	0.656416	-1.18278	0.236897	0.318602	30	CADAFUAG00000086	AFUA_3G03680	Afu3G03680
CADAFUAG00000086	32.3636	-0.826469	0.652503	-1.26661	0.205293	0.45373	120	CADAFUAG00000086	AFUA_3G03680	Afu3G03680
CADAFUAG00000086	32.3636	-0.669237	0.658017	-1.01705	0.309129	0.551632	240	CADAFUAG00000086	AFUA_3G03680	Afu3G03680
CADAFUAG00000086	32.3636	-0.144727	0.651437	-0.222165	0.824185	0.884888	60	CADAFUAG00000086	AFUA_3G03680	Afu3G03680
CADAFUAG00000087	68.302	-0.933507	0.363888	-2.56537	0.0103067	0.0201235	30	CADAFUAG00000087	AFUA_3G01790	Afu3G01790	Isoflavone reductase family protein [Source:UniProtKB/TrEMBL
CADAFUAG00000087	68.302	0.865019	0.352794	2.45191	0.01421	0.0793966	240	CADAFUAG00000087	AFUA_3G01790	Afu3G01790	Isoflavone reductase family protein [Source:UniProtKB/TrEMBL
CADAFUAG00000087	68.302	0.319487	0.354328	0.901671	0.367232	0.471578	60	CADAFUAG00000087	AFUA_3G01790	Afu3G01790	Isoflavone reductase family protein [Source:UniProtKB/TrEMBL
CADAFUAG00000087	68.302	0.118585	0.352525	0.336387	0.736579	0.885491	120	CADAFUAG00000087	AFUA_3G01790	Afu3G01790	Isoflavone reductase family protein [Source:UniProtKB/TrEMBL
CADAFUAG00000088	358.896	-6.91132	0.858769	-8.04795	8.41958e-16	1.42691e-14	30	CADAFUAG00000088	AFUA_3G00200	Afu3G00200	Hexose transporter protein [Source:UniProtKB/TrEMBL
CADAFUAG00000088	358.896	-5.20814	0.841539	-6.18883	6.06139e-10	9.2534e-09	60	CADAFUAG00000088	AFUA_3G00200	Afu3G00200	Hexose transporter protein [Source:UniProtKB/TrEMBL
CADAFUAG00000088	358.896	-3.89007	0.835657	-4.65511	3.23812e-06	0.000234948	120	CADAFUAG00000088	AFUA_3G00200	Afu3G00200	Hexose transporter protein [Source:UniProtKB/TrEMBL
CADAFUAG00000088	358.896	-1.75815	0.834201	-2.10759	0.0350664	0.145168	240	CADAFUAG00000088	AFUA_3G00200	Afu3G00200	Hexose transporter protein [Source:UniProtKB/TrEMBL
CADAFUAG00000089	43.4239	-1.16932	0.451933	-2.58738	0.00967082	0.0617219	120	CADAFUAG00000089	AFUA_3G01940	Afu3G01940	MFS multidrug transporter; putative [Source:UniProtKB/TrEMBL
CADAFUAG00000089	43.4239	-0.574581	0.451533	-1.27251	0.203191	0.289923	60	CADAFUAG00000089	AFUA_3G01940	Afu3G01940	MFS multidrug transporter; putative [Source:UniProtKB/TrEMBL
CADAFUAG00000089	43.4239	-0.525208	0.450906	-1.16479	0.244106	0.326322	30	CADAFUAG00000089	AFUA_3G01940	Afu3G01940	MFS multidrug transporter; putative [Source:UniProtKB/TrEMBL
CADAFUAG00000089	43.4239	-0.449672	0.452816	-0.993056	0.320683	0.56268	240	CADAFUAG00000089	AFUA_3G01940	Afu3G01940	MFS multidrug transporter; putative [Source:UniProtKB/TrEMBL
CADAFUAG00000090	79.96	-2.37249	1.18024	-2.01017	0.0444127	0.0798621	60	CADAFUAG00000090	AFUA_3G00510	Afu3G00510	GPI anchored cell wall protein; putative [Source:UniProtKB/TrEMBL
CADAFUAG00000090	79.96	1.87279	1.16622	1.60587	0.108303	0.299828	240	CADAFUAG00000090	AFUA_3G00510	Afu3G00510	GPI anchored cell wall protein; putative [Source:UniProtKB/TrEMBL
CADAFUAG00000090	79.96	-1.26057	1.17266	-1.07496	0.282392	0.370283	30	CADAFUAG00000090	AFUA_3G00510	Afu3G00510	GPI anchored cell wall protein; putative [Source:UniProtKB/TrEMBL
CADAFUAG00000090	79.96	-1.36988	1.17061	-1.17023	0.24191	0.499251	120	CADAFUAG00000090	AFUA_3G00510	Afu3G00510	GPI anchored cell wall protein; putative [Source:UniProtKB/TrEMBL
CADAFUAG00000091	1227.37	-2.15148	1.38823	-1.5498	0.121189	0.18821	60	CADAFUAG00000091	AFUA_3G03420	Afu3G03420	Nonribosomal peptide synthetase 4 [Source:UniProtKB/Swiss-Prot
CADAFUAG00000091	1227.37	-0.389069	1.38784	-0.280342	0.779215	0.906689	120	CADAFUAG00000091	AFUA_3G03420	Afu3G03420	Nonribosomal peptide synthetase 4 [Source:UniProtKB/Swiss-Prot
CADAFUAG00000091	1227.37	-0.186805	1.38787	-0.134598	0.89293	0.932162	30	CADAFUAG00000091	AFUA_3G03420	Afu3G03420	Nonribosomal peptide synthetase 4 [Source:UniProtKB/Swiss-Prot
CADAFUAG00000091	1227.37	0.0393179	1.38786	0.0283298	0.977399	0.989779	240	CADAFUAG00000091	AFUA_3G03420	Afu3G03420	Nonribosomal peptide synthetase 4 [Source:UniProtKB/Swiss-Prot
CADAFUAG00000092	31.6822	-1.62296	0.513359	-3.16145	0.00156987	0.00364335	30	CADAFUAG00000092	AFUA_3G01530	Afu3G01530	Phosphatidylglycerol specific phospholipase; putative [Source:UniProtKB/TrEMBL
CADAFUAG00000092	31.6822	0.399693	0.491847	0.812638	0.416425	0.64992	240	CADAFUAG00000092	AFUA_3G01530	Afu3G01530	Phosphatidylglycerol specific phospholipase; putative [Source:UniProtKB/TrEMBL
CADAFUAG00000092	31.6822	-0.147312	0.494427	-0.297944	0.765746	0.839817	60	CADAFUAG00000092	AFUA_3G01530	Afu3G01530	Phosphatidylglycerol specific phospholipase; putative [Source:UniProtKB/TrEMBL
CADAFUAG00000092	31.6822	-0.0305233	0.489068	-0.0624111	0.950235	0.981085	120	CADAFUAG00000092	AFUA_3G01530	Afu3G01530	Phosphatidylglycerol specific phospholipase; putative [Source:UniProtKB/TrEMBL
CADAFUAG00000093	0	NA	NA	NA	NA	NA	30	CADAFUAG00000093	AFUA_3G04100	Afu3G04100	Putative uncharacterized protein [Source:UniProtKB/TrEMBL
CADAFUAG00000093	0	NA	NA	NA	NA	NA	60	CADAFUAG00000093	AFUA_3G04100	Afu3G04100	Putative uncharacterized protein [Source:UniProtKB/TrEMBL
CADAFUAG00000093	0	NA	NA	NA	NA	NA	240	CADAFUAG00000093	AFUA_3G04100	Afu3G04100	Putative uncharacterized protein [Source:UniProtKB/TrEMBL
CADAFUAG00000093	0	NA	NA	NA	NA	NA	120	CADAFUAG00000093	AFUA_3G04100	Afu3G04100	Putative uncharacterized protein [Source:UniProtKB/TrEMBL
CADAFUAG00000094	5.93206	1.39532	0.748183	1.86495	0.0621886	0.0996786	30	CADAFUAG00000094	AFUA_3G02890	Afu3G02890	MFS sugar transporter; putative [Source:UniProtKB/TrEMBL
CADAFUAG00000094	5.93206	2.48353	0.731889	3.39332	0.000690519	0.00223519	60	CADAFUAG00000094	AFUA_3G02890	Afu3G02890	MFS sugar transporter; putative [Source:UniProtKB/TrEMBL
CADAFUAG00000094	5.93206	-0.301801	0.852588	-0.353983	0.723352	0.867867	240	CADAFUAG00000094	AFUA_3G02890	Afu3G02890	MFS sugar transporter; putative [Source:UniProtKB/TrEMBL
CADAFUAG00000094	5.93206	0.355879	0.766112	0.464526	0.642271	0.833564	120	CADAFUAG00000094	AFUA_3G02890	Afu3G02890	MFS sugar transporter; putative [Source:UniProtKB/TrEMBL
CADAFUAG00000095	0.942807	-0.453753	2.08326	-0.217809	0.827578	0.885197	30	CADAFUAG00000095	AFUA_3G02620	Afu3G02620	Phenol hydroxylase; putative [Source:UniProtKB/TrEMBL
CADAFUAG00000095	0.942807	0.0506588	2.11024	0.0240062	0.980848	0.986137	60	CADAFUAG00000095	AFUA_3G02620	Afu3G02620	Phenol hydroxylase; putative [Source:UniProtKB/TrEMBL
CADAFUAG00000095	0.942807	1.83804	2.04126	0.900446	0.367883	NA	240	CADAFUAG00000095	AFUA_3G02620	Afu3G02620	Phenol hydroxylase; putative [Source:UniProtKB/TrEMBL
CADAFUAG00000095	0.942807	0.402199	2.06088	0.195159	0.845269	0.936905	120	CADAFUAG00000095	AFUA_3G02620	Afu3G02620	Phenol hydroxylase; putative [Source:UniProtKB/TrEMBL
CADAFUAG00000096	1.4728	1.25482	1.05799	1.18604	0.235606	0.317041	30	CADAFUAG00000096	AFUA_3G02800	Afu3G02800	Lipase/esterase; putative [Source:UniProtKB/TrEMBL
CADAFUAG00000096	1.4728	1.37859	1.06976	1.28869	0.197504	0.283016	60	CADAFUAG00000096	AFUA_3G02800	Afu3G02800	Lipase/esterase; putative [Source:UniProtKB/TrEMBL
CADAFUAG00000096	1.4728	0.0760751	1.18865	0.0640011	0.948969	NA	240	CADAFUAG00000096	AFUA_3G02800	Afu3G02800	Lipase/esterase; putative [Source:UniProtKB/TrEMBL
CADAFUAG00000096	1.4728	-0.43565	1.13913	-0.382442	0.702133	0.867357	120	CADAFUAG00000096	AFUA_3G02800	Afu3G02800	Lipase/esterase; putative [Source:UniProtKB/TrEMBL
CADAFUAG00000097	30.2871	2.20445	0.595594	3.70126	0.000214534	0.000802042	60	CADAFUAG00000097	AFUA_3G02220	Afu3G02220	DUF427 domain protein [Source:UniProtKB/TrEMBL
CADAFUAG00000097	30.2871	0.86282	0.603821	1.42893	0.153023	0.218469	30	CADAFUAG00000097	AFUA_3G02220	Afu3G02220	DUF427 domain protein [Source:UniProtKB/TrEMBL
CADAFUAG00000097	30.2871	0.0783262	0.617926	0.126757	0.899133	0.956352	240	CADAFUAG00000097	AFUA_3G02220	Afu3G02220	DUF427 domain protein [Source:UniProtKB/TrEMBL
CADAFUAG00000097	30.2871	-0.0466243	0.607674	-0.0767258	0.938842	0.976444	120	CADAFUAG00000097	AFUA_3G02220	Afu3G02220	DUF427 domain protein [Source:UniProtKB/TrEMBL
CADAFUAG00000098	25.9266	3.04432	0.706862	4.30681	1.65629e-05	5.66551e-05	30	CADAFUAG00000098	AFUA_3G01450	Afu3G01450	3-methyl-2-oxobutanoate dehydrogenase; putative [Source:UniProtKB/TrEMBL
CADAFUAG00000098	25.9266	4.26042	0.701328	6.07479	1.24151e-09	1.74423e-08	60	CADAFUAG00000098	AFUA_3G01450	Afu3G01450	3-methyl-2-oxobutanoate dehydrogenase; putative [Source:UniProtKB/TrEMBL
CADAFUAG00000098	25.9266	-2.48829	0.985217	-2.52563	0.0115491	0.0698258	240	CADAFUAG00000098	AFUA_3G01450	Afu3G01450	3-methyl-2-oxobutanoate dehydrogenase; putative [Source:UniProtKB/TrEMBL
CADAFUAG00000098	25.9266	-0.0875979	0.746672	-0.117318	0.906608	0.963148	120	CADAFUAG00000098	AFUA_3G01450	Afu3G01450	3-methyl-2-oxobutanoate dehydrogenase; putative [Source:UniProtKB/TrEMBL
CADAFUAG00000099	27.2805	-3.11419	0.777887	-4.0034	6.24393e-05	0.000191425	30	CADAFUAG00000099	AFUA_3G01210	Afu3G01210	ThiJ/PfpI family protein [Source:UniProtKB/TrEMBL
CADAFUAG00000099	27.2805	-1.29527	0.740932	-1.74817	0.0804351	0.133334	60	CADAFUAG00000099	AFUA_3G01210	Afu3G01210	ThiJ/PfpI family protein [Source:UniProtKB/TrEMBL
CADAFUAG00000099	27.2805	-0.174491	0.731686	-0.238477	0.811511	0.915328	240	CADAFUAG00000099	AFUA_3G01210	Afu3G01210	ThiJ/PfpI family protein [Source:UniProtKB/TrEMBL
CADAFUAG00000099	27.2805	0.256514	0.725002	0.353811	0.723481	0.879389	120	CADAFUAG00000099	AFUA_3G01210	Afu3G01210	ThiJ/PfpI family protein [Source:UniProtKB/TrEMBL
CADAFUAG00000100	1.12951	-2.49919	1.43969	-1.73592	0.0825786	0.127756	30	CADAFUAG00000100	AFUA_3G02710	Afu3G02710	Zinc-binding oxidoreductase; putative [Source:UniProtKB/TrEMBL
CADAFUAG00000100	1.12951	-0.903428	1.41012	-0.640673	0.521735	0.624562	60	CADAFUAG00000100	AFUA_3G02710	Afu3G02710	Zinc-binding oxidoreductase; putative [Source:UniProtKB/TrEMBL
CADAFUAG00000100	1.12951	1.68374	1.26874	1.3271	0.184476	NA	240	CADAFUAG00000100	AFUA_3G02710	Afu3G02710	Zinc-binding oxidoreductase; putative [Source:UniProtKB/TrEMBL
CADAFUAG00000100	1.12951	0.935088	1.26178	0.741087	0.458641	0.707786	120	CADAFUAG00000100	AFUA_3G02710	Afu3G02710	Zinc-binding oxidoreductase; putative [Source:UniProtKB/TrEMBL
CADAFUAG00000101	0.503257	0.26691	1.3967	0.191101	0.848447	0.901568	30	CADAFUAG00000101	AFUA_3G03200	Afu3G03200	Cysteine hydrolase family protein [Source:UniProtKB/TrEMBL
CADAFUAG00000101	0.503257	-0.00497896	1.47359	-0.00337879	0.997304	0.998244	60	CADAFUAG00000101	AFUA_3G03200	Afu3G03200	Cysteine hydrolase family protein [Source:UniProtKB/TrEMBL
CADAFUAG00000101	0.503257	-0.41358	1.49816	-0.27606	0.782502	NA	240	CADAFUAG00000101	AFUA_3G03200	Afu3G03200	Cysteine hydrolase family protein [Source:UniProtKB/TrEMBL
CADAFUAG00000101	0.503257	0.110458	1.4147	0.0780784	0.937766	NA	120	CADAFUAG00000101	AFUA_3G03200	Afu3G03200	Cysteine hydrolase family protein [Source:UniProtKB/TrEMBL
CADAFUAG00000102	19.4872	0.0145445	0.395805	0.0367468	0.970687	0.980813	30	CADAFUAG00000102	AFUA_3G02740	Afu3G02740	Calcium/calmodulin dependent protein kinase; putative [Source:UniProtKB/TrEMBL
CADAFUAG00000102	19.4872	0.844884	0.387664	2.17942	0.0293001	0.0557807	60	CADAFUAG00000102	AFUA_3G02740	Afu3G02740	Calcium/calmodulin dependent protein kinase; putative [Source:UniProtKB/TrEMBL
CADAFUAG00000102	19.4872	-0.0615196	0.410083	-0.150017	0.880751	0.948534	240	CADAFUAG00000102	AFUA_3G02740	Afu3G02740	Calcium/calmodulin dependent protein kinase; putative [Source:UniProtKB/TrEMBL
CADAFUAG00000102	19.4872	0.0190353	0.390702	0.0487209	0.961142	0.98486	120	CADAFUAG00000102	AFUA_3G02740	Afu3G02740	Calcium/calmodulin dependent protein kinase; putative [Source:UniProtKB/TrEMBL
CADAFUAG00000103	514.82	-1.19918	0.342828	-3.49791	0.000468918	0.00159666	60	CADAFUAG00000103	AFUA_3G04230	Afu3G04230	Transcription initiation factor IIF subunit alpha; putative [Source:UniProtKB/TrEMBL
CADAFUAG00000103	514.82	-1.04784	0.342732	-3.05731	0.00223334	0.0050197	30	CADAFUAG00000103	AFUA_3G04230	Afu3G04230	Transcription initiation factor IIF subunit alpha; putative [Source:UniProtKB/TrEMBL
CADAFUAG00000103	514.82	-0.845971	0.341883	-2.47444	0.0133444	0.0775692	120	CADAFUAG00000103	AFUA_3G04230	Afu3G04230	Transcription initiation factor IIF subunit alpha; putative [Source:UniProtKB/TrEMBL
CADAFUAG00000103	514.82	-0.120156	0.341913	-0.351423	0.725271	0.869353	240	CADAFUAG00000103	AFUA_3G04230	Afu3G04230	Transcription initiation factor IIF subunit alpha; putative [Source:UniProtKB/TrEMBL
CADAFUAG00000104	528.876	-5.01816	0.647236	-7.75321	8.95967e-15	4.29975e-13	60	CADAFUAG00000104	AFUA_3G03350	Afu3G03350	Nonribosomal peptide synthetase 3 [Source:UniProtKB/Swiss-Prot
CADAFUAG00000104	528.876	-3.52527	0.643025	-5.48233	4.19761e-08	2.25438e-07	30	CADAFUAG00000104	AFUA_3G03350	Afu3G03350	Nonribosomal peptide synthetase 3 [Source:UniProtKB/Swiss-Prot
CADAFUAG00000104	528.876	-3.27404	0.641878	-5.10072	3.38357e-07	5.00445e-05	120	CADAFUAG00000104	AFUA_3G03350	Afu3G03350	Nonribosomal peptide synthetase 3 [Source:UniProtKB/Swiss-Prot
CADAFUAG00000104	528.876	-1.86814	0.641349	-2.91282	0.00358178	0.0305162	240	CADAFUAG00000104	AFUA_3G03350	Afu3G03350	Nonribosomal peptide synthetase 3 [Source:UniProtKB/Swiss-Prot
CADAFUAG00000105	1602.07	-5.48534	0.792714	-6.9197	4.52602e-12	4.62819e-11	30	CADAFUAG00000105	AFUA_3G00180	Afu3G00180	Short chain dehydrogenase (AtsC); putative [Source:UniProtKB/TrEMBL
CADAFUAG00000105	1602.07	-4.82863	0.791769	-6.09853	1.07051e-09	1.53513e-08	60	CADAFUAG00000105	AFUA_3G00180	Afu3G00180	Short chain dehydrogenase (AtsC); putative [Source:UniProtKB/TrEMBL
CADAFUAG00000105	1602.07	-4.54671	0.7912	-5.7466	9.10568e-09	4.99098e-06	120	CADAFUAG00000105	AFUA_3G00180	Afu3G00180	Short chain dehydrogenase (AtsC); putative [Source:UniProtKB/TrEMBL
CADAFUAG00000105	1602.07	-2.57534	0.790741	-3.25687	0.00112648	0.0131672	240	CADAFUAG00000105	AFUA_3G00180	Afu3G00180	Short chain dehydrogenase (AtsC); putative [Source:UniProtKB/TrEMBL
CADAFUAG00000106	184.222	1.49254	0.444043	3.36126	0.000775868	0.00247655	60	CADAFUAG00000106	AFUA_3G02370	Afu3G02370	Short-chain dehydrogenase/reductase; putative [Source:UniProtKB/TrEMBL
CADAFUAG00000106	184.222	1.1327	0.44462	2.54756	0.0108479	0.0210994	30	CADAFUAG00000106	AFUA_3G02370	Afu3G02370	Short-chain dehydrogenase/reductase; putative [Source:UniProtKB/TrEMBL
CADAFUAG00000106	184.222	-0.984787	0.452816	-2.17481	0.0296447	0.129309	240	CADAFUAG00000106	AFUA_3G02370	Afu3G02370	Short-chain dehydrogenase/reductase; putative [Source:UniProtKB/TrEMBL
CADAFUAG00000106	184.222	0.0729672	0.445442	0.163808	0.869882	0.946911	120	CADAFUAG00000106	AFUA_3G02370	Afu3G02370	Short-chain dehydrogenase/reductase; putative [Source:UniProtKB/TrEMBL
CADAFUAG00000107	3.01566	-1.60417	0.735742	-2.18034	0.0292323	0.0510223	30	CADAFUAG00000107	AFUA_3G02090	Afu3G02090	Probable exo-1;4-beta-xylosidase bxlB [Source:UniProtKB/Swiss-Prot
CADAFUAG00000107	3.01566	-0.6587	0.724509	-0.909168	0.363262	0.467285	60	CADAFUAG00000107	AFUA_3G02090	Afu3G02090	Probable exo-1;4-beta-xylosidase bxlB [Source:UniProtKB/Swiss-Prot
CADAFUAG00000107	3.01566	-0.216291	0.713898	-0.302972	0.761911	0.89267	240	CADAFUAG00000107	AFUA_3G02090	Afu3G02090	Probable exo-1;4-beta-xylosidase bxlB [Source:UniProtKB/Swiss-Prot
CADAFUAG00000107	3.01566	-0.612232	0.684971	-0.893808	0.371425	0.634917	120	CADAFUAG00000107	AFUA_3G02090	Afu3G02090	Probable exo-1;4-beta-xylosidase bxlB [Source:UniProtKB/Swiss-Prot
CADAFUAG00000108	30.8635	-3.61457	0.767585	-4.70901	2.48918e-06	1.59499e-05	60	CADAFUAG00000108	AFUA_3G03500	Afu3G03500	MFS multidrug transporter; putative [Source:UniProtKB/TrEMBL
CADAFUAG00000108	30.8635	-3.06344	0.745127	-4.11129	3.93453e-05	0.000125962	30	CADAFUAG00000108	AFUA_3G03500	Afu3G03500	MFS multidrug transporter; putative [Source:UniProtKB/TrEMBL
CADAFUAG00000108	30.8635	-2.16121	0.722577	-2.99098	0.00278086	0.0257832	120	CADAFUAG00000108	AFUA_3G03500	Afu3G03500	MFS multidrug transporter; putative [Source:UniProtKB/TrEMBL
CADAFUAG00000108	30.8635	0.164418	0.711652	0.231038	0.817286	0.917535	240	CADAFUAG00000108	AFUA_3G03500	Afu3G03500	MFS multidrug transporter; putative [Source:UniProtKB/TrEMBL
CADAFUAG00000109	78.5645	-2.52768	0.694674	-3.63866	0.000274063	0.000995294	60	CADAFUAG00000109	AFUA_3G00230	Afu3G00230	Beta-glucosidase; putative [Source:UniProtKB/TrEMBL
CADAFUAG00000109	78.5645	-2.45192	0.693627	-3.53493	0.00040789	0.00106723	30	CADAFUAG00000109	AFUA_3G00230	Afu3G00230	Beta-glucosidase; putative [Source:UniProtKB/TrEMBL
CADAFUAG00000109	78.5645	-1.19693	0.68161	-1.75603	0.0790836	0.253318	120	CADAFUAG00000109	AFUA_3G00230	Afu3G00230	Beta-glucosidase; putative [Source:UniProtKB/TrEMBL
CADAFUAG00000109	78.5645	0.870204	0.67849	1.28256	0.199647	0.427193	240	CADAFUAG00000109	AFUA_3G00230	Afu3G00230	Beta-glucosidase; putative [Source:UniProtKB/TrEMBL
CADAFUAG00000110	288.114	-2.77957	0.473771	-5.86691	4.4398e-09	2.82486e-08	30	CADAFUAG00000110	AFUA_3G00150	Afu3G00150	Short-chain dehydrogenase/oxidoreductase; putative [Source:UniProtKB/TrEMBL
CADAFUAG00000110	288.114	-2.29355	0.471893	-4.86033	1.17193e-06	8.11478e-06	60	CADAFUAG00000110	AFUA_3G00150	Afu3G00150	Short-chain dehydrogenase/oxidoreductase; putative [Source:UniProtKB/TrEMBL
CADAFUAG00000110	288.114	-1.02425	0.468902	-2.18436	0.0289355	0.134207	120	CADAFUAG00000110	AFUA_3G00150	Afu3G00150	Short-chain dehydrogenase/oxidoreductase; putative [Source:UniProtKB/TrEMBL
CADAFUAG00000110	288.114	-0.734042	0.469387	-1.56383	0.117857	0.314685	240	CADAFUAG00000110	AFUA_3G00150	Afu3G00150	Short-chain dehydrogenase/oxidoreductase; putative [Source:UniProtKB/TrEMBL
CADAFUAG00000111	10.6138	-3.26757	0.757149	-4.31562	1.59155e-05	5.46142e-05	30	CADAFUAG00000111	AFUA_3G03590	Afu3G03590	F-box and ankyrin domain protein [Source:UniProtKB/TrEMBL
CADAFUAG00000111	10.6138	-3.69917	0.821699	-4.50185	6.73647e-06	3.8501e-05	60	CADAFUAG00000111	AFUA_3G03590	Afu3G03590	F-box and ankyrin domain protein [Source:UniProtKB/TrEMBL
CADAFUAG00000111	10.6138	-0.188512	0.685493	-0.275003	0.783314	0.904859	240	CADAFUAG00000111	AFUA_3G03590	Afu3G03590	F-box and ankyrin domain protein [Source:UniProtKB/TrEMBL
CADAFUAG00000111	10.6138	-1.8552	0.700283	-2.64922	0.00806783	0.0539283	120	CADAFUAG00000111	AFUA_3G03590	Afu3G03590	F-box and ankyrin domain protein [Source:UniProtKB/TrEMBL
CADAFUAG00000112	4.71214	-4.81738	0.967612	-4.97863	6.40351e-07	2.79117e-06	30	CADAFUAG00000112	AFUA_3G03530	Afu3G03530	Nitroreductase family protein [Source:UniProtKB/TrEMBL
CADAFUAG00000112	4.71214	-2.79891	0.891949	-3.13797	0.00170124	0.00486342	60	CADAFUAG00000112	AFUA_3G03530	Afu3G03530	Nitroreductase family protein [Source:UniProtKB/TrEMBL
CADAFUAG00000112	4.71214	-1.10507	0.798844	-1.38334	0.16656	0.38615	240	CADAFUAG00000112	AFUA_3G03530	Afu3G03530	Nitroreductase family protein [Source:UniProtKB/TrEMBL
CADAFUAG00000112	4.71214	-0.817584	0.762806	-1.07181	0.283805	0.549113	120	CADAFUAG00000112	AFUA_3G03530	Afu3G03530	Nitroreductase family protein [Source:UniProtKB/TrEMBL
CADAFUAG00000113	8.33975	0.582473	0.862723	0.675156	0.499576	0.599071	30	CADAFUAG00000113	AFUA_3G02685	Afu3G02685	Putative uncharacterized protein [Source:UniProtKB/TrEMBL
CADAFUAG00000113	8.33975	-0.393506	0.880316	-0.447006	0.654871	0.74537	60	CADAFUAG00000113	AFUA_3G02685	Afu3G02685	Putative uncharacterized protein [Source:UniProtKB/TrEMBL
CADAFUAG00000113	8.33975	-1.56865	0.935732	-1.67639	0.0936617	0.271949	240	CADAFUAG00000113	AFUA_3G02685	Afu3G02685	Putative uncharacterized protein [Source:UniProtKB/TrEMBL
CADAFUAG00000113	8.33975	-0.440723	0.869899	-0.506636	0.61241	0.813507	120	CADAFUAG00000113	AFUA_3G02685	Afu3G02685	Putative uncharacterized protein [Source:UniProtKB/TrEMBL
CADAFUAG00000114	580.059	-3.92829	0.3924	-10.0109	1.36449e-23	5.65272e-22	30	CADAFUAG00000114	AFUA_3G00820	Afu3G00820	Putative exported protein [Source:UniProtKB/TrEMBL
CADAFUAG00000114	580.059	-1.95498	0.386037	-5.06423	4.10054e-07	3.20053e-06	60	CADAFUAG00000114	AFUA_3G00820	Afu3G00820	Putative exported protein [Source:UniProtKB/TrEMBL
CADAFUAG00000114	580.059	-0.807845	0.384524	-2.1009	0.03565	0.153223	120	CADAFUAG00000114	AFUA_3G00820	Afu3G00820	Putative exported protein [Source:UniProtKB/TrEMBL
CADAFUAG00000114	580.059	-0.365807	0.3847	-0.950889	0.341661	0.585162	240	CADAFUAG00000114	AFUA_3G00820	Afu3G00820	Putative exported protein [Source:UniProtKB/TrEMBL
CADAFUAG00000115	23.9553	1.14212	0.759203	1.50437	0.132487	0.192668	30	CADAFUAG00000115	AFUA_3G03270	Afu3G03270	Isochorismatase family hydrolase; putative [Source:UniProtKB/TrEMBL
CADAFUAG00000115	23.9553	0.379576	0.764415	0.496558	0.619501	0.712812	60	CADAFUAG00000115	AFUA_3G03270	Afu3G03270	Isochorismatase family hydrolase; putative [Source:UniProtKB/TrEMBL
CADAFUAG00000115	23.9553	-0.374493	0.777841	-0.481452	0.630195	0.809318	240	CADAFUAG00000115	AFUA_3G03270	Afu3G03270	Isochorismatase family hydrolase; putative [Source:UniProtKB/TrEMBL
CADAFUAG00000115	23.9553	0.589678	0.759111	0.776801	0.437276	0.692125	120	CADAFUAG00000115	AFUA_3G03270	Afu3G03270	Isochorismatase family hydrolase; putative [Source:UniProtKB/TrEMBL
CADAFUAG00000116	247.352	1.43528	0.396617	3.6188	0.00029597	0.00106422	60	CADAFUAG00000116	AFUA_3G01320	Afu3G01320	Homocysteine S-methyltransferase; putative [Source:UniProtKB/TrEMBL
CADAFUAG00000116	247.352	0.618803	0.397722	1.55587	0.119739	0.176326	30	CADAFUAG00000116	AFUA_3G01320	Afu3G01320	Homocysteine S-methyltransferase; putative [Source:UniProtKB/TrEMBL
CADAFUAG00000116	247.352	-0.698288	0.401995	-1.73706	0.0823768	0.250976	240	CADAFUAG00000116	AFUA_3G01320	Afu3G01320	Homocysteine S-methyltransferase; putative [Source:UniProtKB/TrEMBL
CADAFUAG00000116	247.352	0.253045	0.397391	0.636765	0.524278	0.757986	120	CADAFUAG00000116	AFUA_3G01320	Afu3G01320	Homocysteine S-methyltransferase; putative [Source:UniProtKB/TrEMBL
CADAFUAG00000117	0.302123	-2.49346	3.58513	-0.6955	0.486742	0.586948	30	CADAFUAG00000117	AFUA_3G02770	Afu3G02770	FAD binding domain protein [Source:UniProtKB/TrEMBL
CADAFUAG00000117	0.302123	-0.783447	3.57795	-0.218965	0.826677	0.886974	60	CADAFUAG00000117	AFUA_3G02770	Afu3G02770	FAD binding domain protein [Source:UniProtKB/TrEMBL
CADAFUAG00000117	0.302123	-1.21162	3.58357	-0.338105	0.735284	NA	240	CADAFUAG00000117	AFUA_3G02770	Afu3G02770	FAD binding domain protein [Source:UniProtKB/TrEMBL
CADAFUAG00000117	0.302123	-1.28865	3.5689	-0.361077	0.718042	NA	120	CADAFUAG00000117	AFUA_3G02770	Afu3G02770	FAD binding domain protein [Source:UniProtKB/TrEMBL
CADAFUAG00000118	168.901	-0.972471	0.325578	-2.98691	0.00281816	0.00621033	30	CADAFUAG00000118	AFUA_3G00490	Afu3G00490	C6 finger domain protein; putative [Source:UniProtKB/TrEMBL
CADAFUAG00000118	168.901	-0.946278	0.325432	-2.90776	0.00364032	0.00936799	60	CADAFUAG00000118	AFUA_3G00490	Afu3G00490	C6 finger domain protein; putative [Source:UniProtKB/TrEMBL
CADAFUAG00000118	168.901	-0.266896	0.321673	-0.829714	0.406701	0.665783	120	CADAFUAG00000118	AFUA_3G00490	Afu3G00490	C6 finger domain protein; putative [Source:UniProtKB/TrEMBL
CADAFUAG00000118	168.901	0.244019	0.322273	0.75718	0.448942	0.676287	240	CADAFUAG00000118	AFUA_3G00490	Afu3G00490	C6 finger domain protein; putative [Source:UniProtKB/TrEMBL
CADAFUAG00000119	1116.88	-2.2211	0.840072	-2.64395	0.00819456	0.016352	30	CADAFUAG00000119	AFUA_3G03445	Afu3G03445	Short-chain alcohol dehydrogenase; putative [Source:UniProtKB/TrEMBL
CADAFUAG00000119	1116.88	-1.90028	0.839793	-2.2628	0.0236482	0.0464718	60	CADAFUAG00000119	AFUA_3G03445	Afu3G03445	Short-chain alcohol dehydrogenase; putative [Source:UniProtKB/TrEMBL
CADAFUAG00000119	1116.88	0.818692	0.839132	0.975642	0.329242	0.572778	240	CADAFUAG00000119	AFUA_3G03445	Afu3G03445	Short-chain alcohol dehydrogenase; putative [Source:UniProtKB/TrEMBL
CADAFUAG00000119	1116.88	-0.0782908	0.839147	-0.0932981	0.925667	0.971361	120	CADAFUAG00000119	AFUA_3G03445	Afu3G03445	Short-chain alcohol dehydrogenase; putative [Source:UniProtKB/TrEMBL
CADAFUAG00000120	111.343	1.279	0.51036	2.50608	0.0122077	0.0234571	30	CADAFUAG00000120	AFUA_3G03660	Afu3G03660	Siderophore esterase IroE-like; putative [Source:UniProtKB/TrEMBL
CADAFUAG00000120	111.343	1.00454	0.511545	1.96374	0.0495604	0.183128	240	CADAFUAG00000120	AFUA_3G03660	Afu3G03660	Siderophore esterase IroE-like; putative [Source:UniProtKB/TrEMBL
CADAFUAG00000120	111.343	0.81703	0.510105	1.60169	0.109224	0.311645	120	CADAFUAG00000120	AFUA_3G03660	Afu3G03660	Siderophore esterase IroE-like; putative [Source:UniProtKB/TrEMBL
CADAFUAG00000120	111.343	0.508865	0.512288	0.993319	0.320554	0.421922	60	CADAFUAG00000120	AFUA_3G03660	Afu3G03660	Siderophore esterase IroE-like; putative [Source:UniProtKB/TrEMBL
CADAFUAG00000121	4.07364	-0.649468	0.72507	-0.895731	0.370396	0.466739	30	CADAFUAG00000121	AFUA_3G01520	Afu3G01520	MFS multidrug transporter; putative [Source:UniProtKB/TrEMBL
CADAFUAG00000121	4.07364	-0.46386	0.75087	-0.617763	0.536732	0.637636	60	CADAFUAG00000121	AFUA_3G01520	Afu3G01520	MFS multidrug transporter; putative [Source:UniProtKB/TrEMBL
CADAFUAG00000121	4.07364	1.29105	0.680042	1.89849	0.0576312	0.201847	240	CADAFUAG00000121	AFUA_3G01520	Afu3G01520	MFS multidrug transporter; putative [Source:UniProtKB/TrEMBL
CADAFUAG00000121	4.07364	-0.30471	0.704665	-0.432418	0.665438	0.847648	120	CADAFUAG00000121	AFUA_3G01520	Afu3G01520	MFS multidrug transporter; putative [Source:UniProtKB/TrEMBL
CADAFUAG00000122	246.501	0.981077	0.218044	4.49945	6.81284e-06	2.48284e-05	30	CADAFUAG00000122	AFUA_3G04120	Afu3G04120	Histone-lysine N-methyltransferase (Bre2); putative [Source:UniProtKB/TrEMBL
CADAFUAG00000122	246.501	0.193283	0.219878	0.879046	0.379376	0.484035	60	CADAFUAG00000122	AFUA_3G04120	Afu3G04120	Histone-lysine N-methyltransferase (Bre2); putative [Source:UniProtKB/TrEMBL
CADAFUAG00000122	246.501	-0.157943	0.222264	-0.710611	0.477325	0.697995	240	CADAFUAG00000122	AFUA_3G04120	Afu3G04120	Histone-lysine N-methyltransferase (Bre2); putative [Source:UniProtKB/TrEMBL
CADAFUAG00000122	246.501	0.0464702	0.218833	0.212354	0.831831	0.931834	120	CADAFUAG00000122	AFUA_3G04120	Afu3G04120	Histone-lysine N-methyltransferase (Bre2); putative [Source:UniProtKB/TrEMBL
CADAFUAG00000123	0	NA	NA	NA	NA	NA	30	CADAFUAG00000123
CADAFUAG00000123	0	NA	NA	NA	NA	NA	60	CADAFUAG00000123
CADAFUAG00000123	0	NA	NA	NA	NA	NA	240	CADAFUAG00000123
CADAFUAG00000123	0	NA	NA	NA	NA	NA	120	CADAFUAG00000123
CADAFUAG00000124	3.4229	-2.20883	0.803473	-2.74911	0.0059758	0.0123307	30	CADAFUAG00000124	AFUA_3G02160	Afu3G02160	C6 transcription factor; putative [Source:UniProtKB/TrEMBL
CADAFUAG00000124	3.4229	-3.54026	0.997035	-3.55079	0.00038408	0.00133786	60	CADAFUAG00000124	AFUA_3G02160	Afu3G02160	C6 transcription factor; putative [Source:UniProtKB/TrEMBL
CADAFUAG00000124	3.4229	0.126648	0.733992	0.172546	0.863008	0.939529	240	CADAFUAG00000124	AFUA_3G02160	Afu3G02160	C6 transcription factor; putative [Source:UniProtKB/TrEMBL
CADAFUAG00000124	3.4229	-0.998684	0.742193	-1.34559	0.178436	0.418387	120	CADAFUAG00000124	AFUA_3G02160	Afu3G02160	C6 transcription factor; putative [Source:UniProtKB/TrEMBL
CADAFUAG00000125	4.09896	-0.762461	1.35478	-0.562791	0.573577	0.66992	30	CADAFUAG00000125	AFUA_3G00110	Afu3G00110	Succinate-semialdehyde dehydrogenase; putative [Source:UniProtKB/TrEMBL
CADAFUAG00000125	4.09896	-3.2518	1.48891	-2.18402	0.0289611	0.0552764	60	CADAFUAG00000125	AFUA_3G00110	Afu3G00110	Succinate-semialdehyde dehydrogenase; putative [Source:UniProtKB/TrEMBL
CADAFUAG00000125	4.09896	-0.0750469	1.34587	-0.0557609	0.955532	0.982542	240	CADAFUAG00000125	AFUA_3G00110	Afu3G00110	Succinate-semialdehyde dehydrogenase; putative [Source:UniProtKB/TrEMBL
CADAFUAG00000125	4.09896	-2.88772	1.41739	-2.03734	0.0416156	0.168447	120	CADAFUAG00000125	AFUA_3G00110	Afu3G00110	Succinate-semialdehyde dehydrogenase; putative [Source:UniProtKB/TrEMBL
CADAFUAG00000126	84.2743	5.45793	0.623481	8.75397	2.05978e-18	2.26903e-16	60	CADAFUAG00000126	AFUA_3G00530	Afu3G00530	ATP/GTP-binding protein; putative [Source:UniProtKB/TrEMBL
CADAFUAG00000126	84.2743	3.053	0.628645	4.85648	1.19492e-06	4.98647e-06	30	CADAFUAG00000126	AFUA_3G00530	Afu3G00530	ATP/GTP-binding protein; putative [Source:UniProtKB/TrEMBL
CADAFUAG00000126	84.2743	0.196077	0.670562	0.292407	0.769976	0.896967	240	CADAFUAG00000126	AFUA_3G00530	Afu3G00530	ATP/GTP-binding protein; putative [Source:UniProtKB/TrEMBL
CADAFUAG00000126	84.2743	0.14918	0.65113	0.229109	0.818784	0.925599	120	CADAFUAG00000126	AFUA_3G00530	Afu3G00530	ATP/GTP-binding protein; putative [Source:UniProtKB/TrEMBL
CADAFUAG00000127	359.276	-1.96683	0.448148	-4.3888	1.13976e-05	6.13825e-05	60	CADAFUAG00000127	AFUA_3G01560	Afu3G01560	Amino acid permease (Can1); putative [Source:UniProtKB/TrEMBL
CADAFUAG00000127	359.276	-1.10922	0.445322	-2.49083	0.0127445	0.0748288	120	CADAFUAG00000127	AFUA_3G01560	Afu3G01560	Amino acid permease (Can1); putative [Source:UniProtKB/TrEMBL
CADAFUAG00000127	359.276	0.688268	0.444286	1.54916	0.121344	0.178472	30	CADAFUAG00000127	AFUA_3G01560	Afu3G01560	Amino acid permease (Can1); putative [Source:UniProtKB/TrEMBL
CADAFUAG00000127	359.276	-0.600059	0.445674	-1.34641	0.178171	0.400315	240	CADAFUAG00000127	AFUA_3G01560	Afu3G01560	Amino acid permease (Can1); putative [Source:UniProtKB/TrEMBL
CADAFUAG00000128	309.202	1.84276	0.476862	3.86435	0.000111385	0.000451568	60	CADAFUAG00000128	AFUA_3G00740	Afu3G00740	2-dehydropantoate 2-reductase [Source:UniProtKB/TrEMBL
CADAFUAG00000128	309.202	-0.645285	0.478779	-1.34777	0.177731	0.417483	120	CADAFUAG00000128	AFUA_3G00740	Afu3G00740	2-dehydropantoate 2-reductase [Source:UniProtKB/TrEMBL
CADAFUAG00000128	309.202	-0.610528	0.480452	-1.27074	0.203822	0.432218	240	CADAFUAG00000128	AFUA_3G00740	Afu3G00740	2-dehydropantoate 2-reductase [Source:UniProtKB/TrEMBL
CADAFUAG00000128	309.202	0.281681	0.47825	0.588983	0.555873	0.653881	30	CADAFUAG00000128	AFUA_3G00740	Afu3G00740	2-dehydropantoate 2-reductase [Source:UniProtKB/TrEMBL
CADAFUAG00000129	0.471042	1.18982	1.54074	0.77224	0.439972	0.539817	30	CADAFUAG00000129	AFUA_3G03930	Afu3G03930	Cytochrome P450 monooxygenase; putative [Source:UniProtKB/TrEMBL
CADAFUAG00000129	0.471042	0.84831	1.60602	0.528205	0.597357	0.693606	60	CADAFUAG00000129	AFUA_3G03930	Afu3G03930	Cytochrome P450 monooxygenase; putative [Source:UniProtKB/TrEMBL
CADAFUAG00000129	0.471042	-0.298859	1.6592	-0.180123	0.857056	NA	240	CADAFUAG00000129	AFUA_3G03930	Afu3G03930	Cytochrome P450 monooxygenase; putative [Source:UniProtKB/TrEMBL
CADAFUAG00000129	0.471042	0.0447881	1.5979	0.0280293	0.977639	NA	120	CADAFUAG00000129	AFUA_3G03930	Afu3G03930	Cytochrome P450 monooxygenase; putative [Source:UniProtKB/TrEMBL
CADAFUAG00000130	0.153615	-0.716471	4.70615	-0.152242	0.878996	0.922093	30	CADAFUAG00000130	AFUA_3G03080	Afu3G03080	Endo-1;3(4)-beta-glucanase; putative [Source:UniProtKB/TrEMBL
CADAFUAG00000130	0.153615	-0.148261	4.70551	-0.0315079	0.974864	0.981755	60	CADAFUAG00000130	AFUA_3G03080	Afu3G03080	Endo-1;3(4)-beta-glucanase; putative [Source:UniProtKB/TrEMBL
CADAFUAG00000130	0.153615	0.0440711	4.71004	0.00935684	0.992534	NA	240	CADAFUAG00000130	AFUA_3G03080	Afu3G03080	Endo-1;3(4)-beta-glucanase; putative [Source:UniProtKB/TrEMBL
CADAFUAG00000130	0.153615	1.03672	4.68318	0.22137	0.824804	NA	120	CADAFUAG00000130	AFUA_3G03080	Afu3G03080	Endo-1;3(4)-beta-glucanase; putative [Source:UniProtKB/TrEMBL
CADAFUAG00000131	1.87615	-1.14592	0.923742	-1.24052	0.214784	0.293091	30	CADAFUAG00000131	AFUA_3G01140	Afu3G01140	Putative uncharacterized protein [Source:UniProtKB/TrEMBL
CADAFUAG00000131	1.87615	-0.559937	0.923042	-0.606622	0.544102	0.644886	60	CADAFUAG00000131	AFUA_3G01140	Afu3G01140	Putative uncharacterized protein [Source:UniProtKB/TrEMBL
CADAFUAG00000131	1.87615	-1.8931	1.06156	-1.78332	0.0745337	NA	240	CADAFUAG00000131	AFUA_3G01140	Afu3G01140	Putative uncharacterized protein [Source:UniProtKB/TrEMBL
CADAFUAG00000131	1.87615	-2.54723	1.01779	-2.5027	0.0123249	0.0732418	120	CADAFUAG00000131	AFUA_3G01140	Afu3G01140	Putative uncharacterized protein [Source:UniProtKB/TrEMBL
CADAFUAG00000132	0.347297	-1.77737	2.27599	-0.780923	0.434848	0.53468	30	CADAFUAG00000132	AFUA_3G03870	Afu3G03870	Endo-1;4-beta-glucanase; putative [Source:UniProtKB/TrEMBL
CADAFUAG00000132	0.347297	-2.13799	2.30831	-0.926216	0.354334	0.458171	60	CADAFUAG00000132	AFUA_3G03870	Afu3G03870	Endo-1;4-beta-glucanase; putative [Source:UniProtKB/TrEMBL
CADAFUAG00000132	0.347297	-0.903119	2.29416	-0.39366	0.693832	NA	240	CADAFUAG00000132	AFUA_3G03870	Afu3G03870	Endo-1;4-beta-glucanase; putative [Source:UniProtKB/TrEMBL
CADAFUAG00000132	0.347297	-2.32874	2.31404	-1.00635	0.314246	NA	120	CADAFUAG00000132	AFUA_3G03870	Afu3G03870	Endo-1;4-beta-glucanase; putative [Source:UniProtKB/TrEMBL
CADAFUAG00000133	21.3237	-2.13478	1.01427	-2.10474	0.0353137	0.0603439	30	CADAFUAG00000133	AFUA_3G01200	Afu3G01200	Integral membrane protein Pth11-like; putative [Source:UniProtKB/TrEMBL
CADAFUAG00000133	21.3237	-1.93162	1.01127	-1.91009	0.0561216	0.097744	60	CADAFUAG00000133	AFUA_3G01200	Afu3G01200	Integral membrane protein Pth11-like; putative [Source:UniProtKB/TrEMBL
CADAFUAG00000133	21.3237	-0.845983	1.00218	-0.844143	0.39859	0.634762	240	CADAFUAG00000133	AFUA_3G01200	Afu3G01200	Integral membrane protein Pth11-like; putative [Source:UniProtKB/TrEMBL
CADAFUAG00000133	21.3237	-1.14674	0.998788	-1.14813	0.250913	0.510254	120	CADAFUAG00000133	AFUA_3G01200	Afu3G01200	Integral membrane protein Pth11-like; putative [Source:UniProtKB/TrEMBL
CADAFUAG00000134	500.774	-1.06948	0.371603	-2.87802	0.00400175	0.0101521	60	CADAFUAG00000134	AFUA_3G04240	Afu3G04240	Lipase/serine esterase; putative [Source:UniProtKB/TrEMBL
CADAFUAG00000134	500.774	-0.938317	0.370966	-2.52939	0.0114261	0.0695872	120	CADAFUAG00000134	AFUA_3G04240	Afu3G04240	Lipase/serine esterase; putative [Source:UniProtKB/TrEMBL
CADAFUAG00000134	500.774	-0.701165	0.37129	-1.88846	0.0589645	0.0950294	30	CADAFUAG00000134	AFUA_3G04240	Afu3G04240	Lipase/serine esterase; putative [Source:UniProtKB/TrEMBL
CADAFUAG00000134	500.774	-0.46357	0.371224	-1.24876	0.211752	0.440385	240	CADAFUAG00000134	AFUA_3G04240	Afu3G04240	Lipase/serine esterase; putative [Source:UniProtKB/TrEMBL
CADAFUAG00000135	0.937019	-0.383524	1.31178	-0.29237	0.770004	0.840587	30	CADAFUAG00000135	AFUA_3G01230	Afu3G01230	MFS sugar transporte; putative [Source:UniProtKB/TrEMBL
CADAFUAG00000135	0.937019	-0.726635	1.40164	-0.518418	0.604167	0.699191	60	CADAFUAG00000135	AFUA_3G01230	Afu3G01230	MFS sugar transporte; putative [Source:UniProtKB/TrEMBL
CADAFUAG00000135	0.937019	1.05308	1.30126	0.809279	0.418354	NA	240	CADAFUAG00000135	AFUA_3G01230	Afu3G01230	MFS sugar transporte; putative [Source:UniProtKB/TrEMBL
CADAFUAG00000135	0.937019	-1.24439	1.3842	-0.898995	0.368655	0.632781	120	CADAFUAG00000135	AFUA_3G01230	Afu3G01230	MFS sugar transporte; putative [Source:UniProtKB/TrEMBL
CADAFUAG00000136	10.6181	0.661485	0.488255	1.35479	0.175483	0.245651	30	CADAFUAG00000136	AFUA_3G03920	Afu3G03920	C6 transcription factor; putative [Source:UniProtKB/TrEMBL
CADAFUAG00000136	10.6181	0.880785	0.489826	1.79816	0.0721521	0.121621	60	CADAFUAG00000136	AFUA_3G03920	Afu3G03920	C6 transcription factor; putative [Source:UniProtKB/TrEMBL
CADAFUAG00000136	10.6181	-0.668694	0.556929	-1.20068	0.229875	0.46223	240	CADAFUAG00000136	AFUA_3G03920	Afu3G03920	C6 transcription factor; putative [Source:UniProtKB/TrEMBL
CADAFUAG00000136	10.6181	0.832807	0.479821	1.73566	0.082624	0.26001	120	CADAFUAG00000136	AFUA_3G03920	Afu3G03920	C6 transcription factor; putative [Source:UniProtKB/TrEMBL
CADAFUAG00000137	6.7992	-2.49359	0.621509	-4.01215	6.01671e-05	0.000185276	30	CADAFUAG00000137	AFUA_3G01890	Afu3G01890	MFS multidrug transporter; putative [Source:UniProtKB/TrEMBL
CADAFUAG00000137	6.7992	-2.13981	0.645605	-3.31442	0.000918342	0.00285333	60	CADAFUAG00000137	AFUA_3G01890	Afu3G01890	MFS multidrug transporter; putative [Source:UniProtKB/TrEMBL
CADAFUAG00000137	6.7992	-0.137317	0.558538	-0.245852	0.805797	0.913743	240	CADAFUAG00000137	AFUA_3G01890	Afu3G01890	MFS multidrug transporter; putative [Source:UniProtKB/TrEMBL
CADAFUAG00000137	6.7992	-0.530307	0.545408	-0.972312	0.330895	0.599856	120	CADAFUAG00000137	AFUA_3G01890	Afu3G01890	MFS multidrug transporter; putative [Source:UniProtKB/TrEMBL
CADAFUAG00000138	12.8974	-4.19473	0.67831	-6.18409	6.24633e-10	4.50535e-09	30	CADAFUAG00000138	AFUA_3G02500	Afu3G02500	Protein kinase; putative [Source:UniProtKB/TrEMBL
CADAFUAG00000138	12.8974	-2.93583	0.646682	-4.53984	5.62963e-06	3.28955e-05	60	CADAFUAG00000138	AFUA_3G02500	Afu3G02500	Protein kinase; putative [Source:UniProtKB/TrEMBL
CADAFUAG00000138	12.8974	0.0375261	0.556237	0.0674643	0.946212	0.978606	240	CADAFUAG00000138	AFUA_3G02500	Afu3G02500	Protein kinase; putative [Source:UniProtKB/TrEMBL
CADAFUAG00000138	12.8974	-1.15607	0.5615	-2.05889	0.0395047	0.162447	120	CADAFUAG00000138	AFUA_3G02500	Afu3G02500	Protein kinase; putative [Source:UniProtKB/TrEMBL
CADAFUAG00000139	94.0022	-5.34737	0.480188	-11.136	8.38022e-29	5.45221e-27	30	CADAFUAG00000139	AFUA_3G00380	Afu3G00380	Probable beta-galactosidase E [Source:UniProtKB/Swiss-Prot
CADAFUAG00000139	94.0022	-3.60263	0.43704	-8.24325	1.67596e-16	1.18206e-14	60	CADAFUAG00000139	AFUA_3G00380	Afu3G00380	Probable beta-galactosidase E [Source:UniProtKB/Swiss-Prot
CADAFUAG00000139	94.0022	0.811952	0.389071	2.0869	0.0368969	0.156713	120	CADAFUAG00000139	AFUA_3G00380	Afu3G00380	Probable beta-galactosidase E [Source:UniProtKB/Swiss-Prot
CADAFUAG00000139	94.0022	-0.351318	0.394387	-0.890794	0.37304	0.610491	240	CADAFUAG00000139	AFUA_3G00380	Afu3G00380	Probable beta-galactosidase E [Source:UniProtKB/Swiss-Prot
CADAFUAG00000140	102.702	0.486973	0.405899	1.19974	0.230241	0.3109	30	CADAFUAG00000140	AFUA_3G03315	Afu3G03315	C6 transcription factor; putative [Source:UniProtKB/TrEMBL
CADAFUAG00000140	102.702	0.320733	0.406248	0.789501	0.429819	0.535149	60	CADAFUAG00000140	AFUA_3G03315	Afu3G03315	C6 transcription factor; putative [Source:UniProtKB/TrEMBL
CADAFUAG00000140	102.702	-0.374464	0.406876	-0.920339	0.357396	0.623169	120	CADAFUAG00000140	AFUA_3G03315	Afu3G03315	C6 transcription factor; putative [Source:UniProtKB/TrEMBL
CADAFUAG00000140	102.702	-0.25792	0.41002	-0.629041	0.529322	0.740836	240	CADAFUAG00000140	AFUA_3G03315	Afu3G03315	C6 transcription factor; putative [Source:UniProtKB/TrEMBL
CADAFUAG00000141	11.0728	0.37806	1.10557	0.341959	0.732382	0.810007	30	CADAFUAG00000141	AFUA_3G01630	Afu3G01630	RTA1 domain protein; putative [Source:UniProtKB/TrEMBL
CADAFUAG00000141	11.0728	0.185622	1.1082	0.167498	0.866978	0.916649	60	CADAFUAG00000141	AFUA_3G01630	Afu3G01630	RTA1 domain protein; putative [Source:UniProtKB/TrEMBL
CADAFUAG00000141	11.0728	-1.21739	1.15525	-1.0538	0.291976	0.532153	240	CADAFUAG00000141	AFUA_3G01630	Afu3G01630	RTA1 domain protein; putative [Source:UniProtKB/TrEMBL
CADAFUAG00000141	11.0728	1.51263	1.09149	1.38584	0.165796	0.401804	120	CADAFUAG00000141	AFUA_3G01630	Afu3G01630	RTA1 domain protein; putative [Source:UniProtKB/TrEMBL
CADAFUAG00000142	32.3379	-3.07856	0.832478	-3.69807	0.000217242	0.000599472	30	CADAFUAG00000142	AFUA_3G03710	Afu3G03710	D-aminopeptidase; putative [Source:UniProtKB/TrEMBL
CADAFUAG00000142	32.3379	0.763693	0.78498	0.972882	0.330612	0.432634	60	CADAFUAG00000142	AFUA_3G03710	Afu3G03710	D-aminopeptidase; putative [Source:UniProtKB/TrEMBL
CADAFUAG00000142	32.3379	-0.97673	0.798279	-1.22354	0.221124	0.452365	240	CADAFUAG00000142	AFUA_3G03710	Afu3G03710	D-aminopeptidase; putative [Source:UniProtKB/TrEMBL
CADAFUAG00000142	32.3379	-0.483196	0.787976	-0.613211	0.539737	0.766774	120	CADAFUAG00000142	AFUA_3G03710	Afu3G03710	D-aminopeptidase; putative [Source:UniProtKB/TrEMBL
CADAFUAG00000143	101.232	-2.83706	0.71212	-3.98397	6.77746e-05	0.000206281	30	CADAFUAG00000143	AFUA_3G00800	Afu3G00800	Oxidoreductase; 2OG-Fe(II) oxygenase family; putative [Source:UniProtKB/TrEMBL
CADAFUAG00000143	101.232	-1.48716	0.700844	-2.12196	0.0338409	0.0632332	60	CADAFUAG00000143	AFUA_3G00800	Afu3G00800	Oxidoreductase; 2OG-Fe(II) oxygenase family; putative [Source:UniProtKB/TrEMBL
CADAFUAG00000143	101.232	0.55745	0.695378	0.801651	0.422755	0.655751	240	CADAFUAG00000143	AFUA_3G00800	Afu3G00800	Oxidoreductase; 2OG-Fe(II) oxygenase family; putative [Source:UniProtKB/TrEMBL
CADAFUAG00000143	101.232	0.118267	0.694924	0.170186	0.864864	0.945338	120	CADAFUAG00000143	AFUA_3G00800	Afu3G00800	Oxidoreductase; 2OG-Fe(II) oxygenase family; putative [Source:UniProtKB/TrEMBL
CADAFUAG00000144	22.7556	-1.96836	0.493252	-3.99058	6.59112e-05	0.000201115	30	CADAFUAG00000144	AFUA_3G01600	Afu3G01600	Salicylate hydroxylase; putative [Source:UniProtKB/TrEMBL
CADAFUAG00000144	22.7556	0.0668006	0.45757	0.14599	0.883929	0.929271	60	CADAFUAG00000144	AFUA_3G01600	Afu3G01600	Salicylate hydroxylase; putative [Source:UniProtKB/TrEMBL
CADAFUAG00000144	22.7556	0.780099	0.452181	1.72519	0.0844927	0.255248	240	CADAFUAG00000144	AFUA_3G01600	Afu3G01600	Salicylate hydroxylase; putative [Source:UniProtKB/TrEMBL
CADAFUAG00000144	22.7556	-0.331244	0.45525	-0.727609	0.466853	0.7156	120	CADAFUAG00000144	AFUA_3G01600	Afu3G01600	Salicylate hydroxylase; putative [Source:UniProtKB/TrEMBL
CADAFUAG00000145	77.6736	-1.51228	0.362128	-4.1761	2.96555e-05	9.69581e-05	30	CADAFUAG00000145	AFUA_3G01970	Afu3G01970	Putative uncharacterized protein [Source:UniProtKB/TrEMBL
CADAFUAG00000145	77.6736	-0.579634	0.354544	-1.63487	0.102076	0.163211	60	CADAFUAG00000145	AFUA_3G01970	Afu3G01970	Putative uncharacterized protein [Source:UniProtKB/TrEMBL
CADAFUAG00000145	77.6736	0.421378	0.347154	1.21381	0.224821	0.480038	120	CADAFUAG00000145	AFUA_3G01970	Afu3G01970	Putative uncharacterized protein [Source:UniProtKB/TrEMBL
CADAFUAG00000145	77.6736	0.0863456	0.351856	0.2454	0.806146	0.913864	240	CADAFUAG00000145	AFUA_3G01970	Afu3G01970	Putative uncharacterized protein [Source:UniProtKB/TrEMBL
CADAFUAG00000146	37.1009	2.31288	0.583003	3.96718	7.27279e-05	0.000219908	30	CADAFUAG00000146	AFUA_3G02940	Afu3G02940	Allergen; putative [Source:UniProtKB/TrEMBL
CADAFUAG00000146	37.1009	0.622004	0.592909	1.04907	0.294145	0.392869	60	CADAFUAG00000146	AFUA_3G02940	Afu3G02940	Allergen; putative [Source:UniProtKB/TrEMBL
CADAFUAG00000146	37.1009	0.685319	0.588051	1.16541	0.243854	0.502151	120	CADAFUAG00000146	AFUA_3G02940	Afu3G02940	Allergen; putative [Source:UniProtKB/TrEMBL
CADAFUAG00000146	37.1009	0.58246	0.596293	0.976802	0.328667	0.572224	240	CADAFUAG00000146	AFUA_3G02940	Afu3G02940	Allergen; putative [Source:UniProtKB/TrEMBL
CADAFUAG00000147	0	NA	NA	NA	NA	NA	30	CADAFUAG00000147	AFUA_3G02540	Afu3G02540	Putative uncharacterized protein [Source:UniProtKB/TrEMBL
CADAFUAG00000147	0	NA	NA	NA	NA	NA	60	CADAFUAG00000147	AFUA_3G02540	Afu3G02540	Putative uncharacterized protein [Source:UniProtKB/TrEMBL
CADAFUAG00000147	0	NA	NA	NA	NA	NA	240	CADAFUAG00000147	AFUA_3G02540	Afu3G02540	Putative uncharacterized protein [Source:UniProtKB/TrEMBL
CADAFUAG00000147	0	NA	NA	NA	NA	NA	120	CADAFUAG00000147	AFUA_3G02540	Afu3G02540	Putative uncharacterized protein [Source:UniProtKB/TrEMBL
CADAFUAG00000148	49.0608	-2.78332	0.664394	-4.18926	2.79863e-05	0.00094315	120	CADAFUAG00000148	AFUA_3G01290	Afu3G01290	AMID-like mitochondrial oxidoreductase; putative [Source:UniProtKB/TrEMBL
CADAFUAG00000148	49.0608	-2.70547	0.669095	-4.04348	5.26642e-05	0.000164368	30	CADAFUAG00000148	AFUA_3G01290	Afu3G01290	AMID-like mitochondrial oxidoreductase; putative [Source:UniProtKB/TrEMBL
CADAFUAG00000148	49.0608	-2.31638	0.665038	-3.48307	0.000495693	0.00167354	60	CADAFUAG00000148	AFUA_3G01290	Afu3G01290	AMID-like mitochondrial oxidoreductase; putative [Source:UniProtKB/TrEMBL
CADAFUAG00000148	49.0608	-0.899345	0.656958	-1.36895	0.171014	0.392204	240	CADAFUAG00000148	AFUA_3G01290	Afu3G01290	AMID-like mitochondrial oxidoreductase; putative [Source:UniProtKB/TrEMBL
CADAFUAG00000149	6469.09	-5.00621	0.439179	-11.399	4.22948e-30	3.05974e-28	30	CADAFUAG00000149	AFUA_3G00370	Afu3G00370	Phosphoketolase; putative [Source:UniProtKB/TrEMBL
CADAFUAG00000149	6469.09	-3.84029	0.437684	-8.77411	1.72256e-18	1.94169e-16	60	CADAFUAG00000149	AFUA_3G00370	Afu3G00370	Phosphoketolase; putative [Source:UniProtKB/TrEMBL
CADAFUAG00000149	6469.09	0.92321	0.436619	2.11445	0.0344766	0.150259	120	CADAFUAG00000149	AFUA_3G00370	Afu3G00370	Phosphoketolase; putative [Source:UniProtKB/TrEMBL
CADAFUAG00000149	6469.09	0.553302	0.436653	1.26714	0.205104	0.433093	240	CADAFUAG00000149	AFUA_3G00370	Afu3G00370	Phosphoketolase; putative [Source:UniProtKB/TrEMBL
CADAFUAG00000150	0.00808404	0.303404	4.69803	0.0645811	0.948508	0.971972	30	CADAFUAG00000150	AFUA_3G00620	Afu3G00620	Zinc-containing alcohol dehydrogenase; putative [Source:UniProtKB/TrEMBL
CADAFUAG00000150	0.00808404	0.363433	4.70709	0.0772097	0.938457	0.959444	60	CADAFUAG00000150	AFUA_3G00620	Afu3G00620	Zinc-containing alcohol dehydrogenase; putative [Source:UniProtKB/TrEMBL
CADAFUAG00000150	0.00808404	0.555766	4.71161	0.117957	0.906102	NA	240	CADAFUAG00000150	AFUA_3G00620	Afu3G00620	Zinc-containing alcohol dehydrogenase; putative [Source:UniProtKB/TrEMBL
CADAFUAG00000150	0.00808404	-0.35781	4.71161	-0.0759421	0.939465	NA	120	CADAFUAG00000150	AFUA_3G00620	Afu3G00620	Zinc-containing alcohol dehydrogenase; putative [Source:UniProtKB/TrEMBL
CADAFUAG00000151	71.7424	-0.682983	0.281196	-2.42885	0.0151467	0.0283459	30	CADAFUAG00000151	AFUA_3G03230	Afu3G03230	BZIP transcription factor; putative [Source:UniProtKB/TrEMBL
CADAFUAG00000151	71.7424	0.643731	0.274358	2.34632	0.0189599	0.0966037	240	CADAFUAG00000151	AFUA_3G03230	Afu3G03230	BZIP transcription factor; putative [Source:UniProtKB/TrEMBL
CADAFUAG00000151	71.7424	-0.382196	0.280089	-1.36456	0.172393	0.252787	60	CADAFUAG00000151	AFUA_3G03230	Afu3G03230	BZIP transcription factor; putative [Source:UniProtKB/TrEMBL
CADAFUAG00000151	71.7424	-0.186695	0.274384	-0.680417	0.496241	0.736745	120	CADAFUAG00000151	AFUA_3G03230	Afu3G03230	BZIP transcription factor; putative [Source:UniProtKB/TrEMBL
CADAFUAG00000152	89.7864	-1.68074	0.375182	-4.47981	7.47105e-06	0.000365061	240	CADAFUAG00000152	AFUA_3G02240	Afu3G02240	Aromatic-L-amino-acid decarboxylase; putative [Source:UniProtKB/TrEMBL
CADAFUAG00000152	89.7864	1.15776	0.347484	3.33184	0.000862741	0.00211458	30	CADAFUAG00000152	AFUA_3G02240	Afu3G02240	Aromatic-L-amino-acid decarboxylase; putative [Source:UniProtKB/TrEMBL
CADAFUAG00000152	89.7864	0.327436	0.350459	0.934307	0.350146	0.453361	60	CADAFUAG00000152	AFUA_3G02240	Afu3G02240	Aromatic-L-amino-acid decarboxylase; putative [Source:UniProtKB/TrEMBL
CADAFUAG00000152	89.7864	0.306148	0.348384	0.878767	0.379528	0.642522	120	CADAFUAG00000152	AFUA_3G02240	Afu3G02240	Aromatic-L-amino-acid decarboxylase; putative [Source:UniProtKB/TrEMBL
CADAFUAG00000153	87.0897	-2.27046	0.890809	-2.54876	0.0108107	0.0238125	60	CADAFUAG00000153	AFUA_3G01800	Afu3G01800	GPI anchored dioxygenase; putative [Source:UniProtKB/TrEMBL
CADAFUAG00000153	87.0897	-1.00534	0.884722	-1.13633	0.255816	0.339936	30	CADAFUAG00000153	AFUA_3G01800	Afu3G01800	GPI anchored dioxygenase; putative [Source:UniProtKB/TrEMBL
CADAFUAG00000153	87.0897	-1.20534	0.883585	-1.36415	0.172522	0.410825	120	CADAFUAG00000153	AFUA_3G01800	Afu3G01800	GPI anchored dioxygenase; putative [Source:UniProtKB/TrEMBL
CADAFUAG00000153	87.0897	0.599347	0.881653	0.6798	0.496631	0.713668	240	CADAFUAG00000153	AFUA_3G01800	Afu3G01800	GPI anchored dioxygenase; putative [Source:UniProtKB/TrEMBL
CADAFUAG00000154	6.26442	1.39213	0.752686	1.84954	0.0643794	0.102613	30	CADAFUAG00000154	AFUA_3G00570	Afu3G00570	Putative uncharacterized protein [Source:UniProtKB/TrEMBL
CADAFUAG00000154	6.26442	0.481948	0.775492	0.621474	0.534288	0.635664	60	CADAFUAG00000154	AFUA_3G00570	Afu3G00570	Putative uncharacterized protein [Source:UniProtKB/TrEMBL
CADAFUAG00000154	6.26442	0.143616	0.797831	0.180008	0.857146	0.936535	240	CADAFUAG00000154	AFUA_3G00570	Afu3G00570	Putative uncharacterized protein [Source:UniProtKB/TrEMBL
CADAFUAG00000154	6.26442	-0.436713	0.785213	-0.556172	0.578093	0.791809	120	CADAFUAG00000154	AFUA_3G00570	Afu3G00570	Putative uncharacterized protein [Source:UniProtKB/TrEMBL
CADAFUAG00000155	260.465	-2.03319	0.582802	-3.48864	0.000485475	0.00125198	30	CADAFUAG00000155	AFUA_3G00660	Afu3G00660	Putative uncharacterized protein [Source:UniProtKB/TrEMBL
CADAFUAG00000155	260.465	-1.52077	0.580892	-2.61798	0.00884513	0.0578866	120	CADAFUAG00000155	AFUA_3G00660	Afu3G00660	Putative uncharacterized protein [Source:UniProtKB/TrEMBL
CADAFUAG00000155	260.465	-0.888581	0.580736	-1.53009	0.125994	0.194581	60	CADAFUAG00000155	AFUA_3G00660	Afu3G00660	Putative uncharacterized protein [Source:UniProtKB/TrEMBL
CADAFUAG00000155	260.465	-1.0533	0.581275	-1.81205	0.0699789	0.227629	240	CADAFUAG00000155	AFUA_3G00660	Afu3G00660	Putative uncharacterized protein [Source:UniProtKB/TrEMBL
CADAFUAG00000156	234.679	2.4882	0.389313	6.39126	1.64525e-10	1.33242e-09	30	CADAFUAG00000156	AFUA_3G04110	Afu3G04110	rRNA processing protein Bystin; putative [Source:UniProtKB/TrEMBL
CADAFUAG00000156	234.679	-1.94285	0.411898	-4.71684	2.39537e-06	0.000166042	240	CADAFUAG00000156	AFUA_3G04110	Afu3G04110	rRNA processing protein Bystin; putative [Source:UniProtKB/TrEMBL
CADAFUAG00000156	234.679	1.28694	0.390513	3.29551	0.000982421	0.0030224	60	CADAFUAG00000156	AFUA_3G04110	Afu3G04110	rRNA processing protein Bystin; putative [Source:UniProtKB/TrEMBL
CADAFUAG00000156	234.679	0.204256	0.391607	0.521584	0.60196	0.807176	120	CADAFUAG00000156	AFUA_3G04110	Afu3G04110	rRNA processing protein Bystin; putative [Source:UniProtKB/TrEMBL
CADAFUAG00000157	82.6448	7.61294	0.774278	9.83232	8.17155e-23	3.05849e-21	30	CADAFUAG00000157	AFUA_3G03470	Afu3G03470	Putative uncharacterized protein [Source:UniProtKB/TrEMBL
CADAFUAG00000157	82.6448	5.67092	0.777257	7.29607	2.96289e-13	1.01135e-11	60	CADAFUAG00000157	AFUA_3G03470	Afu3G03470	Putative uncharacterized protein [Source:UniProtKB/TrEMBL
CADAFUAG00000157	82.6448	4.27598	0.785955	5.44049	5.31341e-08	1.03288e-05	240	CADAFUAG00000157	AFUA_3G03470	Afu3G03470	Putative uncharacterized protein [Source:UniProtKB/TrEMBL
CADAFUAG00000157	82.6448	3.89349	0.782823	4.97366	6.57012e-07	7.37595e-05	120	CADAFUAG00000157	AFUA_3G03470	Afu3G03470	Putative uncharacterized protein [Source:UniProtKB/TrEMBL
CADAFUAG00000158	18.16	2.3665	0.495742	4.77365	1.80917e-06	7.32279e-06	30	CADAFUAG00000158	AFUA_3G01640	Afu3G01640	C6 finger domain protein; putative [Source:UniProtKB/TrEMBL
CADAFUAG00000158	18.16	2.63011	0.494098	5.32305	1.02039e-07	9.12516e-07	60	CADAFUAG00000158	AFUA_3G01640	Afu3G01640	C6 finger domain protein; putative [Source:UniProtKB/TrEMBL
CADAFUAG00000158	18.16	0.491734	0.542342	0.906686	0.364573	0.60394	240	CADAFUAG00000158	AFUA_3G01640	Afu3G01640	C6 finger domain protein; putative [Source:UniProtKB/TrEMBL
CADAFUAG00000158	18.16	1.09829	0.505276	2.17365	0.0297314	0.136361	120	CADAFUAG00000158	AFUA_3G01640	Afu3G01640	C6 finger domain protein; putative [Source:UniProtKB/TrEMBL
CADAFUAG00000159	2124.48	-3.56236	0.402055	-8.86039	7.97329e-19	1.94693e-17	30	CADAFUAG00000159	AFUA_3G02830	Afu3G02830	Ankyrin repeat protein [Source:UniProtKB/TrEMBL
CADAFUAG00000159	2124.48	-2.82534	0.401257	-7.04123	1.90554e-12	5.36986e-11	60	CADAFUAG00000159	AFUA_3G02830	Afu3G02830	Ankyrin repeat protein [Source:UniProtKB/TrEMBL
CADAFUAG00000159	2124.48	-1.29233	0.400477	-3.22698	0.00125102	0.0144988	120	CADAFUAG00000159	AFUA_3G02830	Afu3G02830	Ankyrin repeat protein [Source:UniProtKB/TrEMBL
CADAFUAG00000159	2124.48	-0.0926896	0.400409	-0.231487	0.816936	0.917258	240	CADAFUAG00000159	AFUA_3G02830	Afu3G02830	Ankyrin repeat protein [Source:UniProtKB/TrEMBL
CADAFUAG00000160	0	NA	NA	NA	NA	NA	30	CADAFUAG00000160	AFUA_3G02410	Afu3G02410
CADAFUAG00000160	0	NA	NA	NA	NA	NA	60	CADAFUAG00000160	AFUA_3G02410	Afu3G02410
CADAFUAG00000160	0	NA	NA	NA	NA	NA	240	CADAFUAG00000160	AFUA_3G02410	Afu3G02410
CADAFUAG00000160	0	NA	NA	NA	NA	NA	120	CADAFUAG00000160	AFUA_3G02410	Afu3G02410
CADAFUAG00000161	150.584	0.845689	0.562008	1.50476	0.132385	0.202644	60	CADAFUAG00000161	AFUA_3G02010	Afu3G02010	Cytochrome P450 monooxygenase; putative [Source:UniProtKB/TrEMBL
CADAFUAG00000161	150.584	-0.599724	0.565925	-1.05972	0.28927	0.378075	30	CADAFUAG00000161	AFUA_3G02010	Afu3G02010	Cytochrome P450 monooxygenase; putative [Source:UniProtKB/TrEMBL
CADAFUAG00000161	150.584	0.760479	0.562601	1.35172	0.176465	0.398455	240	CADAFUAG00000161	AFUA_3G02010	Afu3G02010	Cytochrome P450 monooxygenase; putative [Source:UniProtKB/TrEMBL
CADAFUAG00000161	150.584	0.709697	0.561535	1.26385	0.206283	0.454945	120	CADAFUAG00000161	AFUA_3G02010	Afu3G02010	Cytochrome P450 monooxygenase; putative [Source:UniProtKB/TrEMBL
CADAFUAG00000162	66.8405	-2.45274	0.684205	-3.5848	0.000337336	0.00089691	30	CADAFUAG00000162	AFUA_3G01250	Afu3G01250	Short-chain dehydrogenase/reductase family protein; putative [Source:UniProtKB/TrEMBL
CADAFUAG00000162	66.8405	1.1567	0.659246	1.75458	0.0793307	0.245884	240	CADAFUAG00000162	AFUA_3G01250	Afu3G01250	Short-chain dehydrogenase/reductase family protein; putative [Source:UniProtKB/TrEMBL
CADAFUAG00000162	66.8405	-0.903103	0.666762	-1.35446	0.17559	0.256737	60	CADAFUAG00000162	AFUA_3G01250	Afu3G01250	Short-chain dehydrogenase/reductase family protein; putative [Source:UniProtKB/TrEMBL
CADAFUAG00000162	66.8405	0.388111	0.659255	0.588712	0.556054	0.775298	120	CADAFUAG00000162	AFUA_3G01250	Afu3G01250	Short-chain dehydrogenase/reductase family protein; putative [Source:UniProtKB/TrEMBL
CADAFUAG00000163	24.5091	0.74407	0.414099	1.79684	0.072361	0.113764	30	CADAFUAG00000163	AFUA_3G02950	Afu3G02950	Short-chain oxidoreductase; putative [Source:UniProtKB/TrEMBL
CADAFUAG00000163	24.5091	0.4422	0.417819	1.05835	0.289895	0.388048	60	CADAFUAG00000163	AFUA_3G02950	Afu3G02950	Short-chain oxidoreductase; putative [Source:UniProtKB/TrEMBL
CADAFUAG00000163	24.5091	-1.20141	0.457986	-2.62326	0.00870939	0.0573058	240	CADAFUAG00000163	AFUA_3G02950	Afu3G02950	Short-chain oxidoreductase; putative [Source:UniProtKB/TrEMBL
CADAFUAG00000163	24.5091	-0.696105	0.42501	-1.63786	0.101452	0.296155	120	CADAFUAG00000163	AFUA_3G02950	Afu3G02950	Short-chain oxidoreductase; putative [Source:UniProtKB/TrEMBL
CADAFUAG00000164	119.407	1.5334	0.352497	4.35012	1.36066e-05	7.15694e-05	60	CADAFUAG00000164	AFUA_3G02340	Afu3G02340	CBF/NF-Y family transcription factor; putative [Source:UniProtKB/TrEMBL
CADAFUAG00000164	119.407	0.96685	0.354194	2.72972	0.0063388	0.0129967	30	CADAFUAG00000164	AFUA_3G02340	Afu3G02340	CBF/NF-Y family transcription factor; putative [Source:UniProtKB/TrEMBL
CADAFUAG00000164	119.407	0.684228	0.353349	1.93641	0.0528175	0.196077	120	CADAFUAG00000164	AFUA_3G02340	Afu3G02340	CBF/NF-Y family transcription factor; putative [Source:UniProtKB/TrEMBL
CADAFUAG00000164	119.407	-0.195083	0.361909	-0.539039	0.58986	0.783734	240	CADAFUAG00000164	AFUA_3G02340	Afu3G02340	CBF/NF-Y family transcription factor; putative [Source:UniProtKB/TrEMBL
CADAFUAG00000165	606.338	-3.82218	0.407958	-9.36906	7.3179e-21	1.44775e-18	60	CADAFUAG00000165	AFUA_3G00440	Afu3G00440	F-box domain protein [Source:UniProtKB/TrEMBL
CADAFUAG00000165	606.338	-2.50357	0.402564	-6.21905	5.00178e-10	3.66495e-09	30	CADAFUAG00000165	AFUA_3G00440	Afu3G00440	F-box domain protein [Source:UniProtKB/TrEMBL
CADAFUAG00000165	606.338	-1.43637	0.399856	-3.59223	0.000327865	0.00550458	120	CADAFUAG00000165	AFUA_3G00440	Afu3G00440	F-box domain protein [Source:UniProtKB/TrEMBL
CADAFUAG00000165	606.338	0.862381	0.398994	2.16139	0.0306656	0.132238	240	CADAFUAG00000165	AFUA_3G00440	Afu3G00440	F-box domain protein [Source:UniProtKB/TrEMBL
CADAFUAG00000166	12312	-4.43728	0.729623	-6.0816	1.18986e-09	1.68386e-08	60	CADAFUAG00000166	AFUA_3G03320	Afu3G03320	MFS monocarboxylate transporter; putative [Source:UniProtKB/TrEMBL
CADAFUAG00000166	12312	-4.17616	0.729606	-5.72386	1.04133e-08	6.1628e-08	30	CADAFUAG00000166	AFUA_3G03320	Afu3G03320	MFS monocarboxylate transporter; putative [Source:UniProtKB/TrEMBL
CADAFUAG00000166	12312	-3.37839	0.729506	-4.63107	3.63783e-06	0.000252965	120	CADAFUAG00000166	AFUA_3G03320	Afu3G03320	MFS monocarboxylate transporter; putative [Source:UniProtKB/TrEMBL
CADAFUAG00000166	12312	-1.59712	0.729475	-2.18941	0.0285667	0.126332	240	CADAFUAG00000166	AFUA_3G03320	Afu3G03320	MFS monocarboxylate transporter; putative [Source:UniProtKB/TrEMBL
CADAFUAG00000167	493.231	-2.32094	3.40471	-0.681684	0.495439	0.594698	30	CADAFUAG00000167	AFUA_3G02570	Afu3G02570	Polyketide synthase; putative [Source:UniProtKB/TrEMBL
CADAFUAG00000167	493.231	3.02557	3.40294	0.889105	0.373947	0.611416	240	CADAFUAG00000167	AFUA_3G02570	Afu3G02570	Polyketide synthase; putative [Source:UniProtKB/TrEMBL
CADAFUAG00000167	493.231	-0.842706	3.4035	-0.2476	0.804444	0.868695	60	CADAFUAG00000167	AFUA_3G02570	Afu3G02570	Polyketide synthase; putative [Source:UniProtKB/TrEMBL
CADAFUAG00000167	493.231	0.832674	3.40303	0.244686	0.806699	0.920954	120	CADAFUAG00000167	AFUA_3G02570	Afu3G02570	Polyketide synthase; putative [Source:UniProtKB/TrEMBL
CADAFUAG00000168	64.8279	1.55196	0.534038	2.90609	0.00365973	0.00941047	60	CADAFUAG00000168	AFUA_3G01920	Afu3G01920	Acyl-CoA dehydrogenase; putative [Source:UniProtKB/TrEMBL
CADAFUAG00000168	64.8279	0.704842	0.53701	1.31253	0.189341	0.262435	30	CADAFUAG00000168	AFUA_3G01920	Afu3G01920	Acyl-CoA dehydrogenase; putative [Source:UniProtKB/TrEMBL
CADAFUAG00000168	64.8279	-0.453603	0.546872	-0.82945	0.40685	0.641972	240	CADAFUAG00000168	AFUA_3G01920	Afu3G01920	Acyl-CoA dehydrogenase; putative [Source:UniProtKB/TrEMBL
CADAFUAG00000168	64.8279	0.0229868	0.537529	0.0427637	0.96589	0.986211	120	CADAFUAG00000168	AFUA_3G01920	Afu3G01920	Acyl-CoA dehydrogenase; putative [Source:UniProtKB/TrEMBL
CADAFUAG00000169	53.4255	10.6988	2.66869	4.00899	6.09782e-05	0.00018742	30	CADAFUAG00000169	AFUA_3G02120	Afu3G02120	Short-chain dehydrogenase/reductase family protein; putative [Source:UniProtKB/TrEMBL
CADAFUAG00000169	53.4255	6.6231	2.67447	2.47642	0.0132708	0.0283302	60	CADAFUAG00000169	AFUA_3G02120	Afu3G02120	Short-chain dehydrogenase/reductase family protein; putative [Source:UniProtKB/TrEMBL
CADAFUAG00000169	53.4255	4.84082	2.69356	1.79718	0.072307	0.232579	240	CADAFUAG00000169	AFUA_3G02120	Afu3G02120	Short-chain dehydrogenase/reductase family protein; putative [Source:UniProtKB/TrEMBL
CADAFUAG00000169	53.4255	2.7119	2.72506	0.995171	0.319653	0.588177	120	CADAFUAG00000169	AFUA_3G02120	Afu3G02120	Short-chain dehydrogenase/reductase family protein; putative [Source:UniProtKB/TrEMBL
CADAFUAG00000170	9.43409	-1.76834	0.705237	-2.50743	0.0121611	0.0233816	30	CADAFUAG00000170	AFUA_3G03490	Afu3G03490	O-methyltransferase; putative [Source:UniProtKB/TrEMBL
CADAFUAG00000170	9.43409	-1.84341	0.723999	-2.54614	0.010892	0.0239536	60	CADAFUAG00000170	AFUA_3G03490	Afu3G03490	O-methyltransferase; putative [Source:UniProtKB/TrEMBL
CADAFUAG00000170	9.43409	0.23678	0.668135	0.354389	0.723047	0.867685	240	CADAFUAG00000170	AFUA_3G03490	Afu3G03490	O-methyltransferase; putative [Source:UniProtKB/TrEMBL
CADAFUAG00000170	9.43409	-0.545192	0.667241	-0.817085	0.41388	0.6726	120	CADAFUAG00000170	AFUA_3G03490	Afu3G03490	O-methyltransferase; putative [Source:UniProtKB/TrEMBL
CADAFUAG00000171	66.6291	2.18578	0.328922	6.64528	3.02632e-11	6.54848e-10	60	CADAFUAG00000171	AFUA_3G01080	Afu3G01080	Putative uncharacterized protein [Source:UniProtKB/TrEMBL
CADAFUAG00000171	66.6291	1.29629	0.333186	3.8906	9.99961e-05	0.000294371	30	CADAFUAG00000171	AFUA_3G01080	Afu3G01080	Putative uncharacterized protein [Source:UniProtKB/TrEMBL
CADAFUAG00000171	66.6291	1.0394	0.337851	3.07649	0.00209456	0.0207875	240	CADAFUAG00000171	AFUA_3G01080	Afu3G01080	Putative uncharacterized protein [Source:UniProtKB/TrEMBL
CADAFUAG00000171	66.6291	0.765139	0.333398	2.29497	0.0217346	0.109531	120	CADAFUAG00000171	AFUA_3G01080	Afu3G01080	Putative uncharacterized protein [Source:UniProtKB/TrEMBL
CADAFUAG00000172	71.9433	-1.34566	0.464474	-2.89717	0.0037654	0.0316449	240	CADAFUAG00000172	AFUA_3G00865	Afu3G00865	Putative uncharacterized protein [Source:UniProtKB/TrEMBL
CADAFUAG00000172	71.9433	-0.462242	0.452311	-1.02196	0.306802	0.573034	120	CADAFUAG00000172	AFUA_3G00865	Afu3G00865	Putative uncharacterized protein [Source:UniProtKB/TrEMBL
CADAFUAG00000172	71.9433	0.0584208	0.452478	0.129113	0.897268	0.935181	30	CADAFUAG00000172	AFUA_3G00865	Afu3G00865	Putative uncharacterized protein [Source:UniProtKB/TrEMBL
CADAFUAG00000172	71.9433	-0.0184051	0.452608	-0.0406647	0.967563	0.9801	60	CADAFUAG00000172	AFUA_3G00865	Afu3G00865	Putative uncharacterized protein [Source:UniProtKB/TrEMBL
CADAFUAG00000173	445.394	-3.85433	0.500492	-7.70108	1.34921e-14	1.94343e-13	30	CADAFUAG00000173	AFUA_3G04040	Afu3G04040	Putative uncharacterized protein [Source:UniProtKB/TrEMBL
CADAFUAG00000173	445.394	-2.94178	0.496778	-5.92172	3.18584e-09	4.09595e-08	60	CADAFUAG00000173	AFUA_3G04040	Afu3G04040	Putative uncharacterized protein [Source:UniProtKB/TrEMBL
CADAFUAG00000173	445.394	-1.31819	0.493644	-2.67032	0.0075779	0.0516903	120	CADAFUAG00000173	AFUA_3G04040	Afu3G04040	Putative uncharacterized protein [Source:UniProtKB/TrEMBL
CADAFUAG00000173	445.394	-0.25972	0.493466	-0.526318	0.598668	0.788661	240	CADAFUAG00000173	AFUA_3G04040	Afu3G04040	Putative uncharacterized protein [Source:UniProtKB/TrEMBL
CADAFUAG00000174	13.0245	0.355665	3.27753	0.108516	0.913586	0.949347	30	CADAFUAG00000174	AFUA_3G02640	Afu3G02640	Nucleoside-diphosphate-sugar epimerase family protein [Source:UniProtKB/TrEMBL
CADAFUAG00000174	13.0245	1.27143	3.27437	0.388297	0.697796	0.783023	60	CADAFUAG00000174	AFUA_3G02640	Afu3G02640	Nucleoside-diphosphate-sugar epimerase family protein [Source:UniProtKB/TrEMBL
CADAFUAG00000174	13.0245	-0.324544	3.28247	-0.0988721	0.92124	0.966983	240	CADAFUAG00000174	AFUA_3G02640	Afu3G02640	Nucleoside-diphosphate-sugar epimerase family protein [Source:UniProtKB/TrEMBL
CADAFUAG00000174	13.0245	0.103298	3.27621	0.0315296	0.974847	0.990446	120	CADAFUAG00000174	AFUA_3G02640	Afu3G02640	Nucleoside-diphosphate-sugar epimerase family protein [Source:UniProtKB/TrEMBL
CADAFUAG00000175	989.655	-1.61585	0.362225	-4.46091	8.16132e-06	0.000383559	240	CADAFUAG00000175	AFUA_3G00850	Afu3G00850	Putative uncharacterized protein [Source:UniProtKB/TrEMBL
CADAFUAG00000175	989.655	-1.07873	0.361256	-2.98604	0.00282611	0.0260988	120	CADAFUAG00000175	AFUA_3G00850	Afu3G00850	Putative uncharacterized protein [Source:UniProtKB/TrEMBL
CADAFUAG00000175	989.655	-0.439124	0.361237	-1.21561	0.224132	0.304007	30	CADAFUAG00000175	AFUA_3G00850	Afu3G00850	Putative uncharacterized protein [Source:UniProtKB/TrEMBL
CADAFUAG00000175	989.655	-0.402807	0.361176	-1.11527	0.264737	0.360596	60	CADAFUAG00000175	AFUA_3G00850	Afu3G00850	Putative uncharacterized protein [Source:UniProtKB/TrEMBL
CADAFUAG00000176	19.1679	1.72122	0.32293	5.33002	9.82015e-08	4.91464e-07	30	CADAFUAG00000176	AFUA_3G00700	Afu3G00700	Glycosyl hydrolase; putative [Source:UniProtKB/TrEMBL
CADAFUAG00000176	19.1679	1.7348	0.327545	5.29636	1.18136e-07	1.04303e-06	60	CADAFUAG00000176	AFUA_3G00700	Afu3G00700	Glycosyl hydrolase; putative [Source:UniProtKB/TrEMBL
CADAFUAG00000176	19.1679	0.414439	0.365628	1.1335	0.257005	0.495335	240	CADAFUAG00000176	AFUA_3G00700	Afu3G00700	Glycosyl hydrolase; putative [Source:UniProtKB/TrEMBL
CADAFUAG00000176	19.1679	1.01673	0.32847	3.09536	0.00196577	0.0201952	120	CADAFUAG00000176	AFUA_3G00700	Afu3G00700	Glycosyl hydrolase; putative [Source:UniProtKB/TrEMBL
CADAFUAG00000177	31.8603	2.15374	0.410564	5.24581	1.55596e-07	7.50797e-07	30	CADAFUAG00000177	AFUA_3G02390	Afu3G02390	DNA repair protein Nse1; putative [Source:UniProtKB/TrEMBL
CADAFUAG00000177	31.8603	1.00675	0.418844	2.40364	0.0162325	0.0336236	60	CADAFUAG00000177	AFUA_3G02390	Afu3G02390	DNA repair protein Nse1; putative [Source:UniProtKB/TrEMBL
CADAFUAG00000177	31.8603	-1.03114	0.469415	-2.19665	0.0280455	0.124768	240	CADAFUAG00000177	AFUA_3G02390	Afu3G02390	DNA repair protein Nse1; putative [Source:UniProtKB/TrEMBL
CADAFUAG00000177	31.8603	-0.0806528	0.424777	-0.189871	0.84941	0.937884	120	CADAFUAG00000177	AFUA_3G02390	Afu3G02390	DNA repair protein Nse1; putative [Source:UniProtKB/TrEMBL
CADAFUAG00000178	81.6332	2.80568	0.858025	3.26993	0.00107575	0.00326497	60	CADAFUAG00000178	AFUA_3G01490	Afu3G01490	Alcohol dehydrogenase; putative [Source:UniProtKB/TrEMBL
CADAFUAG00000178	81.6332	1.31623	0.860601	1.52943	0.126158	0.184706	30	CADAFUAG00000178	AFUA_3G01490	Afu3G01490	Alcohol dehydrogenase; putative [Source:UniProtKB/TrEMBL
CADAFUAG00000178	81.6332	0.540657	0.861129	0.627846	0.530105	0.761439	120	CADAFUAG00000178	AFUA_3G01490	Afu3G01490	Alcohol dehydrogenase; putative [Source:UniProtKB/TrEMBL
CADAFUAG00000178	81.6332	0.307596	0.865465	0.355412	0.722281	0.867397	240	CADAFUAG00000178	AFUA_3G01490	Afu3G01490	Alcohol dehydrogenase; putative [Source:UniProtKB/TrEMBL
CADAFUAG00000179	0.130871	1.63715	4.6813	0.349721	0.726548	0.805301	30	CADAFUAG00000179	AFUA_3G02860	Afu3G02860	Putative uncharacterized protein [Source:UniProtKB/TrEMBL
CADAFUAG00000179	0.130871	0.936479	4.70439	0.199065	0.842212	0.897976	60	CADAFUAG00000179	AFUA_3G02860	Afu3G02860	Putative uncharacterized protein [Source:UniProtKB/TrEMBL
CADAFUAG00000179	0.130871	0.555745	4.71161	0.117952	0.906106	NA	240	CADAFUAG00000179	AFUA_3G02860	Afu3G02860	Putative uncharacterized protein [Source:UniProtKB/TrEMBL
CADAFUAG00000179	0.130871	-0.357831	4.71161	-0.0759465	0.939462	NA	120	CADAFUAG00000179	AFUA_3G02860	Afu3G02860	Putative uncharacterized protein [Source:UniProtKB/TrEMBL
CADAFUAG00000180	42.2522	-1.89537	0.445414	-4.2553	2.08766e-05	7.04414e-05	30	CADAFUAG00000180	AFUA_3G01872	Afu3G01872	Putative uncharacterized protein [Source:UniProtKB/TrEMBL
CADAFUAG00000180	42.2522	-1.37013	0.434894	-3.1505	0.00162991	0.0177632	120	CADAFUAG00000180	AFUA_3G01872	Afu3G01872	Putative uncharacterized protein [Source:UniProtKB/TrEMBL
CADAFUAG00000180	42.2522	-1.3135	0.439783	-2.98671	0.00281996	0.00751421	60	CADAFUAG00000180	AFUA_3G01872	Afu3G01872	Putative uncharacterized protein [Source:UniProtKB/TrEMBL
CADAFUAG00000180	42.2522	-0.480109	0.434289	-1.10551	0.26894	0.508105	240	CADAFUAG00000180	AFUA_3G01872	Afu3G01872	Putative uncharacterized protein [Source:UniProtKB/TrEMBL
CADAFUAG00000181	4.192	0.393489	0.681354	0.57751	0.563595	0.661279	30	CADAFUAG00000181	AFUA_3G01770	Afu3G01770	Putative uncharacterized protein [Source:UniProtKB/TrEMBL
CADAFUAG00000181	4.192	0.315718	0.718072	0.439674	0.660173	0.750084	60	CADAFUAG00000181	AFUA_3G01770	Afu3G01770	Putative uncharacterized protein [Source:UniProtKB/TrEMBL
CADAFUAG00000181	4.192	1.73937	0.663122	2.62301	0.00871571	0.0573058	240	CADAFUAG00000181	AFUA_3G01770	Afu3G01770	Putative uncharacterized protein [Source:UniProtKB/TrEMBL
CADAFUAG00000181	4.192	0.711685	0.666193	1.06829	0.285392	0.55069	120	CADAFUAG00000181	AFUA_3G01770	Afu3G01770	Putative uncharacterized protein [Source:UniProtKB/TrEMBL
CADAFUAG00000182	3484.93	-2.1427	0.525874	-4.07456	4.61022e-05	0.000208546	60	CADAFUAG00000182	AFUA_3G00910	Afu3G00910	Alpha-1;3-glucan synthase Ags1 [Source:UniProtKB/TrEMBL
CADAFUAG00000182	3484.93	-1.97285	0.525766	-3.75234	0.000175193	0.00349561	120	CADAFUAG00000182	AFUA_3G00910	Afu3G00910	Alpha-1;3-glucan synthase Ags1 [Source:UniProtKB/TrEMBL
CADAFUAG00000182	3484.93	-1.1444	0.525739	-2.17675	0.0294992	0.0514234	30	CADAFUAG00000182	AFUA_3G00910	Afu3G00910	Alpha-1;3-glucan synthase Ags1 [Source:UniProtKB/TrEMBL
CADAFUAG00000182	3484.93	-0.770818	0.525717	-1.46622	0.142588	0.352743	240	CADAFUAG00000182	AFUA_3G00910	Afu3G00910	Alpha-1;3-glucan synthase Ags1 [Source:UniProtKB/TrEMBL
CADAFUAG00000183	54.832	-2.06281	0.686902	-3.00306	0.00267281	0.0250053	120	CADAFUAG00000183	AFUA_3G02050	Afu3G02050	Putative uncharacterized protein [Source:UniProtKB/TrEMBL
CADAFUAG00000183	54.832	-1.26873	0.685271	-1.85143	0.0641083	0.102232	30	CADAFUAG00000183	AFUA_3G02050	Afu3G02050	Putative uncharacterized protein [Source:UniProtKB/TrEMBL
CADAFUAG00000183	54.832	-0.764051	0.682242	-1.11991	0.262751	0.358546	60	CADAFUAG00000183	AFUA_3G02050	Afu3G02050	Putative uncharacterized protein [Source:UniProtKB/TrEMBL
CADAFUAG00000183	54.832	-0.286365	0.681343	-0.420296	0.67427	0.83857	240	CADAFUAG00000183	AFUA_3G02050	Afu3G02050	Putative uncharacterized protein [Source:UniProtKB/TrEMBL
CADAFUAG00000184	188.522	-5.19479	0.544249	-9.54487	1.36284e-21	4.47844e-20	30	CADAFUAG00000184	AFUA_3G01690	Afu3G01690	Sterigmatocystin biosynthesis cytochrome P450 monooxygenase; putative [Source:UniProtKB/TrEMBL
CADAFUAG00000184	188.522	-3.64194	0.520961	-6.9908	2.73326e-12	7.29924e-11	60	CADAFUAG00000184	AFUA_3G01690	Afu3G01690	Sterigmatocystin biosynthesis cytochrome P450 monooxygenase; putative [Source:UniProtKB/TrEMBL
CADAFUAG00000184	188.522	-1.59231	0.506225	-3.14547	0.00165821	0.0178834	120	CADAFUAG00000184	AFUA_3G01690	Afu3G01690	Sterigmatocystin biosynthesis cytochrome P450 monooxygenase; putative [Source:UniProtKB/TrEMBL
CADAFUAG00000184	188.522	0.596167	0.504234	1.18232	0.237078	0.470369	240	CADAFUAG00000184	AFUA_3G01690	Afu3G01690	Sterigmatocystin biosynthesis cytochrome P450 monooxygenase; putative [Source:UniProtKB/TrEMBL
CADAFUAG00000185	228.521	2.23575	0.252029	8.87101	7.24887e-19	1.77451e-17	30	CADAFUAG00000185	AFUA_3G04300	Afu3G04300	Actin cytoskeleton organization and biogenesis protein; putative [Source:UniProtKB/TrEMBL
CADAFUAG00000185	228.521	1.04978	0.254145	4.13061	3.61804e-05	0.000168217	60	CADAFUAG00000185	AFUA_3G04300	Afu3G04300	Actin cytoskeleton organization and biogenesis protein; putative [Source:UniProtKB/TrEMBL
CADAFUAG00000185	228.521	0.578812	0.254012	2.27868	0.022686	0.112337	120	CADAFUAG00000185	AFUA_3G04300	Afu3G04300	Actin cytoskeleton organization and biogenesis protein; putative [Source:UniProtKB/TrEMBL
CADAFUAG00000185	228.521	-0.541723	0.263868	-2.05301	0.0400718	0.159024	240	CADAFUAG00000185	AFUA_3G04300	Afu3G04300	Actin cytoskeleton organization and biogenesis protein; putative [Source:UniProtKB/TrEMBL
CADAFUAG00000186	766.985	-1.27785	0.6791	-1.88168	0.0598792	0.103397	60	CADAFUAG00000186	AFUA_3G02080	Afu3G02080	MFS allantoate transporter; putative [Source:UniProtKB/TrEMBL
CADAFUAG00000186	766.985	-1.16098	0.678827	-1.71027	0.087216	0.269367	120	CADAFUAG00000186	AFUA_3G02080	Afu3G02080	MFS allantoate transporter; putative [Source:UniProtKB/TrEMBL
CADAFUAG00000186	766.985	-0.516454	0.678811	-0.760822	0.446763	0.546558	30	CADAFUAG00000186	AFUA_3G02080	Afu3G02080	MFS allantoate transporter; putative [Source:UniProtKB/TrEMBL
CADAFUAG00000186	766.985	-0.0379761	0.678709	-0.0559535	0.955379	0.982542	240	CADAFUAG00000186	AFUA_3G02080	Afu3G02080	MFS allantoate transporter; putative [Source:UniProtKB/TrEMBL
CADAFUAG00000187	12.6737	0.618787	0.401825	1.53994	0.123575	0.181411	30	CADAFUAG00000187	AFUA_3G02760	Afu3G02760	ABC multidrug transporter; putative [Source:UniProtKB/TrEMBL
CADAFUAG00000187	12.6737	1.33813	0.396069	3.37852	0.000728782	0.00234633	60	CADAFUAG00000187	AFUA_3G02760	Afu3G02760	ABC multidrug transporter; putative [Source:UniProtKB/TrEMBL
CADAFUAG00000187	12.6737	0.242894	0.430328	0.564441	0.572454	0.771127	240	CADAFUAG00000187	AFUA_3G02760	Afu3G02760	ABC multidrug transporter; putative [Source:UniProtKB/TrEMBL
CADAFUAG00000187	12.6737	-0.0867369	0.41183	-0.210614	0.833189	0.93203	120	CADAFUAG00000187	AFUA_3G02760	Afu3G02760	ABC multidrug transporter; putative [Source:UniProtKB/TrEMBL
CADAFUAG00000188	114.372	-2.44655	1.80617	-1.35455	0.175561	0.245725	30	CADAFUAG00000188	AFUA_3G03760	Afu3G03760	Putative uncharacterized protein [Source:UniProtKB/TrEMBL
CADAFUAG00000188	114.372	-1.65048	1.80454	-0.914631	0.360386	0.464201	60	CADAFUAG00000188	AFUA_3G03760	Afu3G03760	Putative uncharacterized protein [Source:UniProtKB/TrEMBL
CADAFUAG00000188	114.372	-1.18674	1.80362	-0.657975	0.510554	0.74681	120	CADAFUAG00000188	AFUA_3G03760	Afu3G03760	Putative uncharacterized protein [Source:UniProtKB/TrEMBL
CADAFUAG00000188	114.372	-0.670899	1.8038	-0.371937	0.70994	0.861134	240	CADAFUAG00000188	AFUA_3G03760	Afu3G03760	Putative uncharacterized protein [Source:UniProtKB/TrEMBL
CADAFUAG00000189	145.061	-6.179	0.96224	-6.42147	1.34964e-10	1.11443e-09	30	CADAFUAG00000189	AFUA_3G03010	Afu3G03010	Phosphate-repressible Na+/phosphate cotransporter Pho89; putative [Source:UniProtKB/TrEMBL
CADAFUAG00000189	145.061	-2.7604	0.908117	-3.0397	0.00236814	0.0064709	60	CADAFUAG00000189	AFUA_3G03010	Afu3G03010	Phosphate-repressible Na+/phosphate cotransporter Pho89; putative [Source:UniProtKB/TrEMBL
CADAFUAG00000189	145.061	-0.224881	0.902443	-0.249191	0.803213	0.913743	240	CADAFUAG00000189	AFUA_3G03010	Afu3G03010	Phosphate-repressible Na+/phosphate cotransporter Pho89; putative [Source:UniProtKB/TrEMBL
CADAFUAG00000189	145.061	-0.193628	0.901812	-0.21471	0.829994	0.931232	120	CADAFUAG00000189	AFUA_3G03010	Afu3G03010	Phosphate-repressible Na+/phosphate cotransporter Pho89; putative [Source:UniProtKB/TrEMBL
CADAFUAG00000190	1498.81	-3.98744	0.512201	-7.78492	6.97582e-15	3.45019e-13	60	CADAFUAG00000190	AFUA_3G01440	Afu3G01440	DUF1212 domain membrane protein [Source:UniProtKB/TrEMBL
CADAFUAG00000190	1498.81	-2.81113	0.511012	-5.5011	3.77427e-08	2.03718e-07	30	CADAFUAG00000190	AFUA_3G01440	Afu3G01440	DUF1212 domain membrane protein [Source:UniProtKB/TrEMBL
CADAFUAG00000190	1498.81	-1.84688	0.510297	-3.61923	0.000295483	0.00505195	120	CADAFUAG00000190	AFUA_3G01440	Afu3G01440	DUF1212 domain membrane protein [Source:UniProtKB/TrEMBL
CADAFUAG00000190	1498.81	-0.337874	0.510147	-0.662307	0.507775	0.723013	240	CADAFUAG00000190	AFUA_3G01440	Afu3G01440	DUF1212 domain membrane protein [Source:UniProtKB/TrEMBL
CADAFUAG00000191	193.688	-2.04234	0.5189	-3.9359	8.2887e-05	0.00206508	120	CADAFUAG00000191	AFUA_3G03140	Afu3G03140	HET domain protein [Source:UniProtKB/TrEMBL
CADAFUAG00000191	193.688	-2.0163	0.520194	-3.87605	0.000106167	0.000434437	60	CADAFUAG00000191	AFUA_3G03140	Afu3G03140	HET domain protein [Source:UniProtKB/TrEMBL
CADAFUAG00000191	193.688	-1.75952	0.519649	-3.38597	0.000709259	0.00176596	30	CADAFUAG00000191	AFUA_3G03140	Afu3G03140	HET domain protein [Source:UniProtKB/TrEMBL
CADAFUAG00000191	193.688	-0.703932	0.517811	-1.35944	0.174008	0.395019	240	CADAFUAG00000191	AFUA_3G03140	Afu3G03140	HET domain protein [Source:UniProtKB/TrEMBL
CADAFUAG00000192	0.0358172	-0.204786	4.70772	-0.0435001	0.965303	0.977914	30	CADAFUAG00000192	AFUA_3G03070	Afu3G03070	MYND domain protein; putative [Source:UniProtKB/TrEMBL
CADAFUAG00000192	0.0358172	0.363426	4.70709	0.0772083	0.938458	0.959444	60	CADAFUAG00000192	AFUA_3G03070	Afu3G03070	MYND domain protein; putative [Source:UniProtKB/TrEMBL
CADAFUAG00000192	0.0358172	0.555759	4.71161	0.117955	0.906103	NA	240	CADAFUAG00000192	AFUA_3G03070	Afu3G03070	MYND domain protein; putative [Source:UniProtKB/TrEMBL
CADAFUAG00000192	0.0358172	0.736876	4.70186	0.15672	0.875465	NA	120	CADAFUAG00000192	AFUA_3G03070	Afu3G03070	MYND domain protein; putative [Source:UniProtKB/TrEMBL
CADAFUAG00000193	20.1863	0.0496986	0.620585	0.0800835	0.936171	0.964609	30	CADAFUAG00000193	AFUA_3G02900	Afu3G02900	Oxidoreductase; short chain dehydrogenase/reductase family [Source:UniProtKB/TrEMBL
CADAFUAG00000193	20.1863	1.26157	0.609575	2.06959	0.0384912	0.0706692	60	CADAFUAG00000193	AFUA_3G02900	Afu3G02900	Oxidoreductase; short chain dehydrogenase/reductase family [Source:UniProtKB/TrEMBL
CADAFUAG00000193	20.1863	-0.53872	0.637429	-0.845146	0.398029	0.634209	240	CADAFUAG00000193	AFUA_3G02900	Afu3G02900	Oxidoreductase; short chain dehydrogenase/reductase family [Source:UniProtKB/TrEMBL
CADAFUAG00000193	20.1863	-0.666446	0.62367	-1.06859	0.285256	0.550541	120	CADAFUAG00000193	AFUA_3G02900	Afu3G02900	Oxidoreductase; short chain dehydrogenase/reductase family [Source:UniProtKB/TrEMBL
CADAFUAG00000194	1127.87	4.19798	0.470983	8.91323	4.95663e-19	1.23204e-17	30	CADAFUAG00000194	AFUA_3G01110	Afu3G01110	GMP synthase [Source:UniProtKB/Swiss-Prot
CADAFUAG00000194	1127.87	3.31449	0.471101	7.03563	1.98361e-12	5.55755e-11	60	CADAFUAG00000194	AFUA_3G01110	Afu3G01110	GMP synthase [Source:UniProtKB/Swiss-Prot
CADAFUAG00000194	1127.87	-3.33191	0.502212	-6.63448	3.25644e-11	4.15987e-08	240	CADAFUAG00000194	AFUA_3G01110	Afu3G01110	GMP synthase [Source:UniProtKB/Swiss-Prot
CADAFUAG00000194	1127.87	0.742224	0.472016	1.57246	0.115845	0.323283	120	CADAFUAG00000194	AFUA_3G01110	Afu3G01110	GMP synthase [Source:UniProtKB/Swiss-Prot
CADAFUAG00000195	3.64201	0.833645	0.874208	0.953601	0.340286	0.434047	30	CADAFUAG00000195	AFUA_3G02040	Afu3G02040	Glycosyl hydrolase; putative [Source:UniProtKB/TrEMBL
CADAFUAG00000195	3.64201	-1.17259	1.01679	-1.15322	0.248819	0.342523	60	CADAFUAG00000195	AFUA_3G02040	Afu3G02040	Glycosyl hydrolase; putative [Source:UniProtKB/TrEMBL
CADAFUAG00000195	3.64201	0.536202	0.907613	0.590783	0.554666	0.759416	240	CADAFUAG00000195	AFUA_3G02040	Afu3G02040	Glycosyl hydrolase; putative [Source:UniProtKB/TrEMBL
CADAFUAG00000195	3.64201	1.17381	0.856338	1.37073	0.17046	0.40772	120	CADAFUAG00000195	AFUA_3G02040	Afu3G02040	Glycosyl hydrolase; putative [Source:UniProtKB/TrEMBL
CADAFUAG00000196	10.2101	-0.71565	0.490283	-1.45967	0.144382	0.207847	30	CADAFUAG00000196	AFUA_3G02310	Afu3G02310	Pyrroline-5-carboxylate reductase [Source:UniProtKB/TrEMBL
CADAFUAG00000196	10.2101	0.0403556	0.483064	0.0835409	0.933421	0.959444	60	CADAFUAG00000196	AFUA_3G02310	Afu3G02310	Pyrroline-5-carboxylate reductase [Source:UniProtKB/TrEMBL
CADAFUAG00000196	10.2101	-0.000788184	0.493619	-0.00159675	0.998726	0.999384	240	CADAFUAG00000196	AFUA_3G02310	Afu3G02310	Pyrroline-5-carboxylate reductase [Source:UniProtKB/TrEMBL
CADAFUAG00000196	10.2101	0.98847	0.451572	2.18896	0.0286001	0.133181	120	CADAFUAG00000196	AFUA_3G02310	Afu3G02310	Pyrroline-5-carboxylate reductase [Source:UniProtKB/TrEMBL
CADAFUAG00000197	21.1525	-0.164197	0.370724	-0.442911	0.65783	0.748387	30	CADAFUAG00000197	AFUA_3G00410	Afu3G00410	Putative uncharacterized protein [Source:UniProtKB/TrEMBL
CADAFUAG00000197	21.1525	-0.279963	0.379197	-0.738306	0.460329	0.564292	60	CADAFUAG00000197	AFUA_3G00410	Afu3G00410	Putative uncharacterized protein [Source:UniProtKB/TrEMBL
CADAFUAG00000197	21.1525	0.423232	0.370671	1.1418	0.253537	0.491785	240	CADAFUAG00000197	AFUA_3G00410	Afu3G00410	Putative uncharacterized protein [Source:UniProtKB/TrEMBL
CADAFUAG00000197	21.1525	0.104268	0.362473	0.287658	0.773609	0.903885	120	CADAFUAG00000197	AFUA_3G00410	Afu3G00410	Putative uncharacterized protein [Source:UniProtKB/TrEMBL
CADAFUAG00000198	247.489	-3.5455	0.608323	-5.82832	5.59895e-09	3.49268e-08	30	CADAFUAG00000198	AFUA_3G00960	Afu3G00960	Putative uncharacterized protein [Source:UniProtKB/TrEMBL
CADAFUAG00000198	247.489	-2.43451	0.603621	-4.03318	5.50276e-05	0.00153978	120	CADAFUAG00000198	AFUA_3G00960	Afu3G00960	Putative uncharacterized protein [Source:UniProtKB/TrEMBL
CADAFUAG00000198	247.489	-2.38729	0.605023	-3.94578	7.95403e-05	0.00195937	240	CADAFUAG00000198	AFUA_3G00960	Afu3G00960	Putative uncharacterized protein [Source:UniProtKB/TrEMBL
CADAFUAG00000198	247.489	-1.69361	0.603278	-2.80736	0.00499501	0.0122742	60	CADAFUAG00000198	AFUA_3G00960	Afu3G00960	Putative uncharacterized protein [Source:UniProtKB/TrEMBL
CADAFUAG00000199	21.6993	-3.08715	0.663212	-4.65484	3.24231e-06	1.25262e-05	30	CADAFUAG00000199	AFUA_3G03990	Afu3G03990	Putative uncharacterized protein [Source:UniProtKB/TrEMBL
CADAFUAG00000199	21.6993	-2.87804	0.668107	-4.30775	1.64924e-05	8.50862e-05	60	CADAFUAG00000199	AFUA_3G03990	Afu3G03990	Putative uncharacterized protein [Source:UniProtKB/TrEMBL
CADAFUAG00000199	21.6993	-0.947281	0.625928	-1.5134	0.130178	0.334596	240	CADAFUAG00000199	AFUA_3G03990	Afu3G03990	Putative uncharacterized protein [Source:UniProtKB/TrEMBL
CADAFUAG00000199	21.6993	-0.103162	0.611123	-0.168808	0.865948	0.945611	120	CADAFUAG00000199	AFUA_3G03990	Afu3G03990	Putative uncharacterized protein [Source:UniProtKB/TrEMBL
CADAFUAG00000200	32.1263	1.14747	1.00919	1.13701	0.255532	0.350571	60	CADAFUAG00000200	AFUA_3G01100	Afu3G01100	C2H2 finger domain protein; putative [Source:UniProtKB/TrEMBL
CADAFUAG00000200	32.1263	-1.48833	1.03336	-1.44028	0.149788	0.362351	240	CADAFUAG00000200	AFUA_3G01100	Afu3G01100	C2H2 finger domain protein; putative [Source:UniProtKB/TrEMBL
CADAFUAG00000200	32.1263	0.74395	1.01075	0.736037	0.461708	0.562145	30	CADAFUAG00000200	AFUA_3G01100	Afu3G01100	C2H2 finger domain protein; putative [Source:UniProtKB/TrEMBL
CADAFUAG00000200	32.1263	-0.885703	1.01634	-0.871465	0.3835	0.645847	120	CADAFUAG00000200	AFUA_3G01100	Afu3G01100	C2H2 finger domain protein; putative [Source:UniProtKB/TrEMBL
CADAFUAG00000201	35.7119	-1.96473	0.540763	-3.63325	0.000279879	0.000758074	30	CADAFUAG00000201	AFUA_3G00170	Afu3G00170	Putative uncharacterized protein [Source:UniProtKB/TrEMBL
CADAFUAG00000201	35.7119	-1.59276	0.537023	-2.9659	0.00301794	0.00796638	60	CADAFUAG00000201	AFUA_3G00170	Afu3G00170	Putative uncharacterized protein [Source:UniProtKB/TrEMBL
CADAFUAG00000201	35.7119	-0.802859	0.52425	-1.53144	0.12566	0.339194	120	CADAFUAG00000201	AFUA_3G00170	Afu3G00170	Putative uncharacterized protein [Source:UniProtKB/TrEMBL
CADAFUAG00000201	35.7119	-0.386107	0.526877	-0.732823	0.463666	0.687892	240	CADAFUAG00000201	AFUA_3G00170	Afu3G00170	Putative uncharacterized protein [Source:UniProtKB/TrEMBL
CADAFUAG00000202	307.716	-4.17265	0.713367	-5.84923	4.9386e-09	3.10674e-08	30	CADAFUAG00000202	AFUA_3G01670	Afu3G01670	MFS hexose transporter; putative [Source:UniProtKB/TrEMBL
CADAFUAG00000202	307.716	-3.4026	0.708453	-4.80285	1.5642e-06	1.05595e-05	60	CADAFUAG00000202	AFUA_3G01670	Afu3G01670	MFS hexose transporter; putative [Source:UniProtKB/TrEMBL
CADAFUAG00000202	307.716	-2.47276	0.704229	-3.51131	0.000445907	0.00677314	120	CADAFUAG00000202	AFUA_3G01670	Afu3G01670	MFS hexose transporter; putative [Source:UniProtKB/TrEMBL
CADAFUAG00000202	307.716	0.64133	0.702186	0.913333	0.361067	0.601965	240	CADAFUAG00000202	AFUA_3G01670	Afu3G01670	MFS hexose transporter; putative [Source:UniProtKB/TrEMBL
CADAFUAG00000203	0.590567	0.0990362	1.37812	0.0718631	0.942711	0.968487	30	CADAFUAG00000203	AFUA_3G03815	Afu3G03815	Integral membrane protein [Source:UniProtKB/TrEMBL
CADAFUAG00000203	0.590567	-0.123217	1.44748	-0.085125	0.932162	0.959444	60	CADAFUAG00000203	AFUA_3G03815	Afu3G03815	Integral membrane protein [Source:UniProtKB/TrEMBL
CADAFUAG00000203	0.590567	-1.21952	1.50556	-0.810011	0.417934	NA	240	CADAFUAG00000203	AFUA_3G03815	Afu3G03815	Integral membrane protein [Source:UniProtKB/TrEMBL
CADAFUAG00000203	0.590567	-0.882743	1.43627	-0.614608	0.538814	0.766397	120	CADAFUAG00000203	AFUA_3G03815	Afu3G03815	Integral membrane protein [Source:UniProtKB/TrEMBL
CADAFUAG00000204	165.705	-1.57134	0.625609	-2.5117	0.012015	0.0231512	30	CADAFUAG00000204	AFUA_3G03750	Afu3G03750	Putative uncharacterized protein [Source:UniProtKB/TrEMBL
CADAFUAG00000204	165.705	1.52427	0.618828	2.46315	0.0137721	0.0778938	240	CADAFUAG00000204	AFUA_3G03750	Afu3G03750	Putative uncharacterized protein [Source:UniProtKB/TrEMBL
CADAFUAG00000204	165.705	-1.29085	0.624017	-2.06861	0.0385825	0.07081	60	CADAFUAG00000204	AFUA_3G03750	Afu3G03750	Putative uncharacterized protein [Source:UniProtKB/TrEMBL
CADAFUAG00000204	165.705	-0.185197	0.619832	-0.298786	0.765104	0.898915	120	CADAFUAG00000204	AFUA_3G03750	Afu3G03750	Putative uncharacterized protein [Source:UniProtKB/TrEMBL
CADAFUAG00000205	84.2919	0.799956	0.293092	2.72937	0.00634559	0.0458709	240	CADAFUAG00000205	AFUA_3G01820	Afu3G01820	Amino acid permease [Source:UniProtKB/TrEMBL
CADAFUAG00000205	84.2919	0.603181	0.2902	2.0785	0.0376631	0.158155	120	CADAFUAG00000205	AFUA_3G01820	Afu3G01820	Amino acid permease [Source:UniProtKB/TrEMBL
CADAFUAG00000205	84.2919	0.456161	0.293245	1.55556	0.119812	0.176379	30	CADAFUAG00000205	AFUA_3G01820	Afu3G01820	Amino acid permease [Source:UniProtKB/TrEMBL
CADAFUAG00000205	84.2919	-0.239401	0.298825	-0.801142	0.42305	0.528349	60	CADAFUAG00000205	AFUA_3G01820	Afu3G01820	Amino acid permease [Source:UniProtKB/TrEMBL
CADAFUAG00000206	3.69687	5.0868	1.15338	4.41035	1.03205e-05	3.65936e-05	30	CADAFUAG00000206	AFUA_3G02190	Afu3G02190	Putative uncharacterized protein [Source:UniProtKB/TrEMBL
CADAFUAG00000206	3.69687	1.63793	1.26065	1.29928	0.193848	0.279181	60	CADAFUAG00000206	AFUA_3G02190	Afu3G02190	Putative uncharacterized protein [Source:UniProtKB/TrEMBL
CADAFUAG00000206	3.69687	0.0868621	1.37143	0.0633367	0.949498	0.979771	240	CADAFUAG00000206	AFUA_3G02190	Afu3G02190	Putative uncharacterized protein [Source:UniProtKB/TrEMBL
CADAFUAG00000206	3.69687	-0.781393	1.38319	-0.564921	0.572128	0.788272	120	CADAFUAG00000206	AFUA_3G02190	Afu3G02190	Putative uncharacterized protein [Source:UniProtKB/TrEMBL
CADAFUAG00000207	1202.94	-4.27473	0.409944	-10.4276	1.85521e-25	9.03737e-24	30	CADAFUAG00000207	AFUA_3G01430	Afu3G01430	Benzodiazepine receptor family protein [Source:UniProtKB/TrEMBL
CADAFUAG00000207	1202.94	-2.61507	0.405741	-6.44516	1.15478e-10	2.16724e-09	60	CADAFUAG00000207	AFUA_3G01430	Afu3G01430	Benzodiazepine receptor family protein [Source:UniProtKB/TrEMBL
CADAFUAG00000207	1202.94	-0.443272	0.404134	-1.09684	0.272709	0.53542	120	CADAFUAG00000207	AFUA_3G01430	Afu3G01430	Benzodiazepine receptor family protein [Source:UniProtKB/TrEMBL
CADAFUAG00000207	1202.94	0.256885	0.404146	0.635624	0.525022	0.73726	240	CADAFUAG00000207	AFUA_3G01430	Afu3G01430	Benzodiazepine receptor family protein [Source:UniProtKB/TrEMBL
CADAFUAG00000208	3.06971	1.72358	0.980787	1.75735	0.0788589	0.122804	30	CADAFUAG00000208	AFUA_3G03210	Afu3G03210	Putative uncharacterized protein [Source:UniProtKB/TrEMBL
CADAFUAG00000208	3.06971	2.37354	0.97105	2.4443	0.0145133	0.0305388	60	CADAFUAG00000208	AFUA_3G03210	Afu3G03210	Putative uncharacterized protein [Source:UniProtKB/TrEMBL
CADAFUAG00000208	3.06971	1.75597	1.00837	1.74139	0.0816145	0.249503	240	CADAFUAG00000208	AFUA_3G03210	Afu3G03210	Putative uncharacterized protein [Source:UniProtKB/TrEMBL
CADAFUAG00000208	3.06971	1.98166	0.964349	2.05492	0.0398863	0.163583	120	CADAFUAG00000208	AFUA_3G03210	Afu3G03210	Putative uncharacterized protein [Source:UniProtKB/TrEMBL
CADAFUAG00000209	2.5467	-4.6068	1.35065	-3.4108	0.00064772	0.00163049	30	CADAFUAG00000209	AFUA_3G02720	Afu3G02720	MFS transporter; putative [Source:UniProtKB/TrEMBL
CADAFUAG00000209	2.5467	-3.53048	1.33151	-2.65149	0.00801369	0.0184919	60	CADAFUAG00000209	AFUA_3G02720	Afu3G02720	MFS transporter; putative [Source:UniProtKB/TrEMBL
CADAFUAG00000209	2.5467	0.0287173	1.14472	0.0250868	0.979986	0.991293	240	CADAFUAG00000209	AFUA_3G02720	Afu3G02720	MFS transporter; putative [Source:UniProtKB/TrEMBL
CADAFUAG00000209	2.5467	0.528149	1.1062	0.477446	0.633044	0.828819	120	CADAFUAG00000209	AFUA_3G02720	Afu3G02720	MFS transporter; putative [Source:UniProtKB/TrEMBL
CADAFUAG00000210	53.2215	-1.93325	0.528634	-3.65706	0.000255126	0.00455415	120	CADAFUAG00000210	AFUA_3G02910	Afu3G02910	Dihydroxy-acetone synthase; putative [Source:UniProtKB/TrEMBL
CADAFUAG00000210	53.2215	-1.27693	0.52995	-2.40953	0.0159731	0.0859906	240	CADAFUAG00000210	AFUA_3G02910	Afu3G02910	Dihydroxy-acetone synthase; putative [Source:UniProtKB/TrEMBL
CADAFUAG00000210	53.2215	-1.00915	0.525891	-1.91893	0.0549935	0.0892527	30	CADAFUAG00000210	AFUA_3G02910	Afu3G02910	Dihydroxy-acetone synthase; putative [Source:UniProtKB/TrEMBL
CADAFUAG00000210	53.2215	-0.701198	0.523945	-1.3383	0.180797	0.263438	60	CADAFUAG00000210	AFUA_3G02910	Afu3G02910	Dihydroxy-acetone synthase; putative [Source:UniProtKB/TrEMBL
CADAFUAG00000211	54.0221	1.09669	0.253007	4.33461	1.46021e-05	5.0321e-05	30	CADAFUAG00000211	AFUA_3G04000	Afu3G04000	MFS transporter; putative [Source:UniProtKB/TrEMBL
CADAFUAG00000211	54.0221	0.892495	0.255308	3.49575	0.00047273	0.00160738	60	CADAFUAG00000211	AFUA_3G04000	Afu3G04000	MFS transporter; putative [Source:UniProtKB/TrEMBL
CADAFUAG00000211	54.0221	-0.601082	0.27971	-2.14895	0.0316387	0.135371	240	CADAFUAG00000211	AFUA_3G04000	Afu3G04000	MFS transporter; putative [Source:UniProtKB/TrEMBL
CADAFUAG00000211	54.0221	0.061689	0.257254	0.239798	0.810487	0.923675	120	CADAFUAG00000211	AFUA_3G04000	Afu3G04000	MFS transporter; putative [Source:UniProtKB/TrEMBL
CADAFUAG00000212	3141.5	-1.48423	0.409054	-3.62844	0.000285141	0.00103025	60	CADAFUAG00000212	AFUA_3G00840	Afu3G00840	FAD-dependent oxygenase; putative [Source:UniProtKB/TrEMBL
CADAFUAG00000212	3141.5	-1.36115	0.409052	-3.32758	0.000876051	0.00214199	30	CADAFUAG00000212	AFUA_3G00840	Afu3G00840	FAD-dependent oxygenase; putative [Source:UniProtKB/TrEMBL
CADAFUAG00000212	3141.5	-1.29739	0.408952	-3.17246	0.00151152	0.0168212	120	CADAFUAG00000212	AFUA_3G00840	Afu3G00840	FAD-dependent oxygenase; putative [Source:UniProtKB/TrEMBL
CADAFUAG00000212	3141.5	-1.22428	0.409055	-2.99295	0.00276294	0.0252879	240	CADAFUAG00000212	AFUA_3G00840	Afu3G00840	FAD-dependent oxygenase; putative [Source:UniProtKB/TrEMBL
CADAFUAG00000213	0.393878	0.705881	1.75504	0.402203	0.687535	0.774955	30	CADAFUAG00000213	AFUA_3G03150	Afu3G03150	Putative uncharacterized protein [Source:UniProtKB/TrEMBL
CADAFUAG00000213	0.393878	0.965336	1.79798	0.536901	0.591336	0.688413	60	CADAFUAG00000213	AFUA_3G03150	Afu3G03150	Putative uncharacterized protein [Source:UniProtKB/TrEMBL
CADAFUAG00000213	0.393878	1.02229	1.80036	0.567827	0.570153	NA	240	CADAFUAG00000213	AFUA_3G03150	Afu3G03150	Putative uncharacterized protein [Source:UniProtKB/TrEMBL
CADAFUAG00000213	0.393878	0.125137	1.79874	0.0695695	0.944536	NA	120	CADAFUAG00000213	AFUA_3G03150	Afu3G03150	Putative uncharacterized protein [Source:UniProtKB/TrEMBL
CADAFUAG00000214	29.9775	-0.773847	0.642312	-1.20478	0.228287	0.308692	30	CADAFUAG00000214	AFUA_3G03380	Afu3G03380	Sugar O-acetyltransferase; putative [Source:UniProtKB/TrEMBL
CADAFUAG00000214	29.9775	-1.23474	0.650759	-1.89739	0.0577763	0.100194	60	CADAFUAG00000214	AFUA_3G03380	Afu3G03380	Sugar O-acetyltransferase; putative [Source:UniProtKB/TrEMBL
CADAFUAG00000214	29.9775	1.17162	0.628408	1.86443	0.062261	0.211607	240	CADAFUAG00000214	AFUA_3G03380	Afu3G03380	Sugar O-acetyltransferase; putative [Source:UniProtKB/TrEMBL
CADAFUAG00000214	29.9775	-0.317884	0.632644	-0.502468	0.615338	0.815028	120	CADAFUAG00000214	AFUA_3G03380	Afu3G03380	Sugar O-acetyltransferase; putative [Source:UniProtKB/TrEMBL
CADAFUAG00000215	33.2406	-4.76195	0.719361	-6.61971	3.59915e-11	3.20682e-10	30	CADAFUAG00000215	AFUA_3G02450	Afu3G02450	Putative uncharacterized protein [Source:UniProtKB/TrEMBL
CADAFUAG00000215	33.2406	-3.57648	0.690092	-5.18262	2.18789e-07	1.81899e-06	60	CADAFUAG00000215	AFUA_3G02450	Afu3G02450	Putative uncharacterized protein [Source:UniProtKB/TrEMBL
CADAFUAG00000215	33.2406	-1.79766	0.654169	-2.748	0.005996	0.0444939	120	CADAFUAG00000215	AFUA_3G02450	Afu3G02450	Putative uncharacterized protein [Source:UniProtKB/TrEMBL
CADAFUAG00000215	33.2406	-1.1399	0.655099	-1.74005	0.0818508	0.249859	240	CADAFUAG00000215	AFUA_3G02450	Afu3G02450	Putative uncharacterized protein [Source:UniProtKB/TrEMBL
CADAFUAG00000216	51.5624	1.92139	0.551844	3.48177	0.000498119	0.00168015	60	CADAFUAG00000216	AFUA_3G01060	Afu3G01060	Putative uncharacterized protein [Source:UniProtKB/TrEMBL
CADAFUAG00000216	51.5624	1.42183	0.553795	2.56744	0.0102454	0.0200199	30	CADAFUAG00000216	AFUA_3G01060	Afu3G01060	Putative uncharacterized protein [Source:UniProtKB/TrEMBL
CADAFUAG00000216	51.5624	-0.558038	0.574391	-0.971529	0.331285	0.574655	240	CADAFUAG00000216	AFUA_3G01060	Afu3G01060	Putative uncharacterized protein [Source:UniProtKB/TrEMBL
CADAFUAG00000216	51.5624	0.334665	0.556346	0.60154	0.54748	0.770618	120	CADAFUAG00000216	AFUA_3G01060	Afu3G01060	Putative uncharacterized protein [Source:UniProtKB/TrEMBL
CADAFUAG00000217	61.7642	0.306186	0.220884	1.38618	0.165691	0.385032	240	CADAFUAG00000217	AFUA_3G01190	Afu3G01190	Serine/threonine protein kinase; putative [Source:UniProtKB/TrEMBL
CADAFUAG00000217	61.7642	-0.188858	0.22016	-0.857825	0.390989	0.488623	30	CADAFUAG00000217	AFUA_3G01190	Afu3G01190	Serine/threonine protein kinase; putative [Source:UniProtKB/TrEMBL
CADAFUAG00000217	61.7642	-0.142952	0.216944	-0.658932	0.509939	0.746639	120	CADAFUAG00000217	AFUA_3G01190	Afu3G01190	Serine/threonine protein kinase; putative [Source:UniProtKB/TrEMBL
CADAFUAG00000217	61.7642	-0.0197008	0.221467	-0.0889557	0.929117	0.959197	60	CADAFUAG00000217	AFUA_3G01190	Afu3G01190	Serine/threonine protein kinase; putative [Source:UniProtKB/TrEMBL
CADAFUAG00000218	21.3826	1.12905	0.743271	1.51903	0.128756	0.187722	30	CADAFUAG00000218	AFUA_3G03000	Afu3G03000	Phosphatidylethanolamine-binding protein; putative [Source:UniProtKB/TrEMBL
CADAFUAG00000218	21.3826	2.54876	0.733854	3.47312	0.000514439	0.0017244	60	CADAFUAG00000218	AFUA_3G03000	Afu3G03000	Phosphatidylethanolamine-binding protein; putative [Source:UniProtKB/TrEMBL
CADAFUAG00000218	21.3826	-0.919646	0.796584	-1.15449	0.248301	0.484783	240	CADAFUAG00000218	AFUA_3G03000	Afu3G03000	Phosphatidylethanolamine-binding protein; putative [Source:UniProtKB/TrEMBL
CADAFUAG00000218	21.3826	0.300357	0.746446	0.402382	0.687403	0.861032	120	CADAFUAG00000218	AFUA_3G03000	Afu3G03000	Phosphatidylethanolamine-binding protein; putative [Source:UniProtKB/TrEMBL
CADAFUAG00000219	690.963	-1.64994	0.407664	-4.0473	5.18116e-05	0.000230925	60	CADAFUAG00000219	AFUA_3G03370	Afu3G03370	Cell surface protein; putative [Source:UniProtKB/TrEMBL
CADAFUAG00000219	690.963	-0.933741	0.406921	-2.29465	0.0217531	0.0392544	30	CADAFUAG00000219	AFUA_3G03370	Afu3G03370	Cell surface protein; putative [Source:UniProtKB/TrEMBL
CADAFUAG00000219	690.963	-0.92831	0.40645	-2.28395	0.0223745	0.111347	120	CADAFUAG00000219	AFUA_3G03370	Afu3G03370	Cell surface protein; putative [Source:UniProtKB/TrEMBL
CADAFUAG00000219	690.963	0.684803	0.406036	1.68656	0.0916882	0.26846	240	CADAFUAG00000219	AFUA_3G03370	Afu3G03370	Cell surface protein; putative [Source:UniProtKB/TrEMBL
CADAFUAG00000220	8.38596	-1.45595	0.54416	-2.6756	0.00745952	0.0150244	30	CADAFUAG00000220	AFUA_3G03970	Afu3G03970	Cytochrome b5 reductase; putative [Source:UniProtKB/TrEMBL
CADAFUAG00000220	8.38596	-1.59864	0.57013	-2.80399	0.00504749	0.0123749	60	CADAFUAG00000220	AFUA_3G03970	Afu3G03970	Cytochrome b5 reductase; putative [Source:UniProtKB/TrEMBL
CADAFUAG00000220	8.38596	-0.489502	0.536175	-0.912951	0.361268	0.601965	240	CADAFUAG00000220	AFUA_3G03970	Afu3G03970	Cytochrome b5 reductase; putative [Source:UniProtKB/TrEMBL
CADAFUAG00000220	8.38596	-0.696288	0.518139	-1.34382	0.179005	0.419298	120	CADAFUAG00000220	AFUA_3G03970	Afu3G03970	Cytochrome b5 reductase; putative [Source:UniProtKB/TrEMBL
CADAFUAG00000221	0.654963	-0.184845	1.80116	-0.102626	0.91826	0.95286	30	CADAFUAG00000221	AFUA_3G02300	Afu3G02300	Proline oxidase Put1; putative [Source:UniProtKB/TrEMBL
CADAFUAG00000221	0.654963	0.927179	1.81295	0.511419	0.609057	0.703635	60	CADAFUAG00000221	AFUA_3G02300	Afu3G02300	Proline oxidase Put1; putative [Source:UniProtKB/TrEMBL
CADAFUAG00000221	0.654963	1.27347	1.81079	0.703266	0.48189	NA	240	CADAFUAG00000221	AFUA_3G02300	Afu3G02300	Proline oxidase Put1; putative [Source:UniProtKB/TrEMBL
CADAFUAG00000221	0.654963	1.33431	1.75266	0.761307	0.446474	0.698848	120	CADAFUAG00000221	AFUA_3G02300	Afu3G02300	Proline oxidase Put1; putative [Source:UniProtKB/TrEMBL
CADAFUAG00000222	8729.19	-5.21482	0.492128	-10.5965	3.09481e-26	1.61296e-24	30	CADAFUAG00000222	AFUA_3G03580	Afu3G03580	Transferase family protein [Source:UniProtKB/TrEMBL
CADAFUAG00000222	8729.19	-3.35533	0.491369	-6.82854	8.57839e-12	2.05839e-10	60	CADAFUAG00000222	AFUA_3G03580	Afu3G03580	Transferase family protein [Source:UniProtKB/TrEMBL
CADAFUAG00000222	8729.19	-1.28655	0.491151	-2.61945	0.00880709	0.0577512	120	CADAFUAG00000222	AFUA_3G03580	Afu3G03580	Transferase family protein [Source:UniProtKB/TrEMBL
CADAFUAG00000222	8729.19	-0.440181	0.491148	-0.896228	0.370131	0.608291	240	CADAFUAG00000222	AFUA_3G03580	Afu3G03580	Transferase family protein [Source:UniProtKB/TrEMBL
CADAFUAG00000223	98.3484	-0.993319	0.289959	-3.42572	0.000613164	0.00155318	30	CADAFUAG00000223	AFUA_3G01980	Afu3G01980	Chromatin structure remodeling complex protein RSC3; putative [Source:UniProtKB/TrEMBL
CADAFUAG00000223	98.3484	-0.185076	0.285105	-0.64915	0.516241	0.619669	60	CADAFUAG00000223	AFUA_3G01980	Afu3G01980	Chromatin structure remodeling complex protein RSC3; putative [Source:UniProtKB/TrEMBL
CADAFUAG00000223	98.3484	0.0787933	0.281542	0.279863	0.779583	0.906998	120	CADAFUAG00000223	AFUA_3G01980	Afu3G01980	Chromatin structure remodeling complex protein RSC3; putative [Source:UniProtKB/TrEMBL
CADAFUAG00000223	98.3484	0.00507654	0.285567	0.017777	0.985817	0.993501	240	CADAFUAG00000223	AFUA_3G01980	Afu3G01980	Chromatin structure remodeling complex protein RSC3; putative [Source:UniProtKB/TrEMBL
CADAFUAG00000224	6.07914	-1.92313	0.947835	-2.02897	0.0424609	0.0710663	30	CADAFUAG00000224	AFUA_3G02460	Afu3G02460	Serine protein kinase; putative [Source:UniProtKB/TrEMBL
CADAFUAG00000224	6.07914	-2.53252	0.997573	-2.53868	0.0111272	0.024388	60	CADAFUAG00000224	AFUA_3G02460	Afu3G02460	Serine protein kinase; putative [Source:UniProtKB/TrEMBL
CADAFUAG00000224	6.07914	-0.149758	0.909507	-0.164658	0.869213	0.943036	240	CADAFUAG00000224	AFUA_3G02460	Afu3G02460	Serine protein kinase; putative [Source:UniProtKB/TrEMBL
CADAFUAG00000224	6.07914	-2.02375	0.938103	-2.15728	0.0309842	0.14018	120	CADAFUAG00000224	AFUA_3G02460	Afu3G02460	Serine protein kinase; putative [Source:UniProtKB/TrEMBL
CADAFUAG00000225	11.7798	0.743346	0.680173	1.09288	0.274448	0.361431	30	CADAFUAG00000225	AFUA_3G02750	Afu3G02750	C6 transcription factor; putative [Source:UniProtKB/TrEMBL
CADAFUAG00000225	11.7798	0.885713	0.679214	1.30403	0.192224	0.277006	60	CADAFUAG00000225	AFUA_3G02750	Afu3G02750	C6 transcription factor; putative [Source:UniProtKB/TrEMBL
CADAFUAG00000225	11.7798	0.660928	0.687869	0.960835	0.336635	0.580616	240	CADAFUAG00000225	AFUA_3G02750	Afu3G02750	C6 transcription factor; putative [Source:UniProtKB/TrEMBL
CADAFUAG00000225	11.7798	-0.180938	0.687682	-0.263113	0.792463	0.913431	120	CADAFUAG00000225	AFUA_3G02750	Afu3G02750	C6 transcription factor; putative [Source:UniProtKB/TrEMBL
CADAFUAG00000226	1032.6	-1.7661	0.970906	-1.81903	0.0689073	0.116824	60	CADAFUAG00000226	AFUA_3G03430	Afu3G03430	ABC multidrug transporter SitT [Source:UniProtKB/TrEMBL
CADAFUAG00000226	1032.6	-0.531271	0.970611	-0.547357	0.584133	0.780182	240	CADAFUAG00000226	AFUA_3G03430	Afu3G03430	ABC multidrug transporter SitT [Source:UniProtKB/TrEMBL
CADAFUAG00000226	1032.6	-0.323398	0.970542	-0.333214	0.738973	0.814786	30	CADAFUAG00000226	AFUA_3G03430	Afu3G03430	ABC multidrug transporter SitT [Source:UniProtKB/TrEMBL
CADAFUAG00000226	1032.6	-0.166951	0.970444	-0.172035	0.86341	0.944833	120	CADAFUAG00000226	AFUA_3G03430	Afu3G03430	ABC multidrug transporter SitT [Source:UniProtKB/TrEMBL
CADAFUAG00000227	9.4327	-1.19463	0.451459	-2.64615	0.00814131	0.0162625	30	CADAFUAG00000227	AFUA_3G00940	Afu3G00940	Putative uncharacterized protein [Source:UniProtKB/TrEMBL
CADAFUAG00000227	9.4327	-0.26372	0.441592	-0.597203	0.550372	0.651275	60	CADAFUAG00000227	AFUA_3G00940	Afu3G00940	Putative uncharacterized protein [Source:UniProtKB/TrEMBL
CADAFUAG00000227	9.4327	0.773577	0.419028	1.84612	0.0648747	0.216513	240	CADAFUAG00000227	AFUA_3G00940	Afu3G00940	Putative uncharacterized protein [Source:UniProtKB/TrEMBL
CADAFUAG00000227	9.4327	-0.236203	0.42096	-0.561105	0.574726	0.789364	120	CADAFUAG00000227	AFUA_3G00940	Afu3G00940	Putative uncharacterized protein [Source:UniProtKB/TrEMBL
CADAFUAG00000228	16.9517	1.53634	0.340692	4.50948	6.49856e-06	2.37994e-05	30	CADAFUAG00000228	AFUA_3G02020	Afu3G02020
CADAFUAG00000228	16.9517	1.16879	0.349867	3.34066	0.000835804	0.00264176	60	CADAFUAG00000228	AFUA_3G02020	Afu3G02020
CADAFUAG00000228	16.9517	-0.479689	0.40851	-1.17424	0.240299	0.474548	240	CADAFUAG00000228	AFUA_3G02020	Afu3G02020
CADAFUAG00000228	16.9517	0.200944	0.355591	0.5651	0.572006	0.788272	120	CADAFUAG00000228	AFUA_3G02020	Afu3G02020
CADAFUAG00000229	131.826	2.60761	0.635039	4.10623	4.02174e-05	0.000184509	60	CADAFUAG00000229	AFUA_3G00520	Afu3G00520	SIR2 family histone deacetylase; putative [Source:UniProtKB/TrEMBL
CADAFUAG00000229	131.826	1.8466	0.635994	2.90349	0.00369025	0.00793728	30	CADAFUAG00000229	AFUA_3G00520	Afu3G00520	SIR2 family histone deacetylase; putative [Source:UniProtKB/TrEMBL
CADAFUAG00000229	131.826	-1.22091	0.653254	-1.86897	0.0616272	0.210332	240	CADAFUAG00000229	AFUA_3G00520	Afu3G00520	SIR2 family histone deacetylase; putative [Source:UniProtKB/TrEMBL
CADAFUAG00000229	131.826	0.390004	0.637716	0.611563	0.540827	0.767269	120	CADAFUAG00000229	AFUA_3G00520	Afu3G00520	SIR2 family histone deacetylase; putative [Source:UniProtKB/TrEMBL
CADAFUAG00000230	87.7357	-1.03535	0.539722	-1.9183	0.0550731	0.089352	30	CADAFUAG00000230	AFUA_3G00450	Afu3G00450	NmrA-like family protein [Source:UniProtKB/TrEMBL
CADAFUAG00000230	87.7357	-0.61351	0.537083	-1.1423	0.253329	0.347843	60	CADAFUAG00000230	AFUA_3G00450	Afu3G00450	NmrA-like family protein [Source:UniProtKB/TrEMBL
CADAFUAG00000230	87.7357	0.785153	0.531545	1.47711	0.139645	0.359964	120	CADAFUAG00000230	AFUA_3G00450	Afu3G00450	NmrA-like family protein [Source:UniProtKB/TrEMBL
CADAFUAG00000230	87.7357	0.00406356	0.535467	0.00758882	0.993945	0.997291	240	CADAFUAG00000230	AFUA_3G00450	Afu3G00450	NmrA-like family protein [Source:UniProtKB/TrEMBL
CADAFUAG00000231	3.81556	-0.125569	0.57211	-0.219485	0.826272	0.884191	30	CADAFUAG00000231	AFUA_3G01780	Afu3G01780	Alcohol dehydrogenase; putative [Source:UniProtKB/TrEMBL
CADAFUAG00000231	3.81556	1.05595	0.553794	1.90675	0.0565528	0.0983536	60	CADAFUAG00000231	AFUA_3G01780	Afu3G01780	Alcohol dehydrogenase; putative [Source:UniProtKB/TrEMBL
CADAFUAG00000231	3.81556	0.57296	0.59207	0.967724	0.333182	0.576493	240	CADAFUAG00000231	AFUA_3G01780	Afu3G01780	Alcohol dehydrogenase; putative [Source:UniProtKB/TrEMBL
CADAFUAG00000231	3.81556	0.718125	0.541212	1.32688	0.184547	0.426933	120	CADAFUAG00000231	AFUA_3G01780	Afu3G01780	Alcohol dehydrogenase; putative [Source:UniProtKB/TrEMBL
CADAFUAG00000232	47.3283	2.34447	0.865525	2.70873	0.00675412	0.0480053	120	CADAFUAG00000232	AFUA_3G00320	Afu3G00320	Endo-1;4-beta-xylanase xynf11a [Source:UniProtKB/Swiss-Prot
CADAFUAG00000232	47.3283	2.28407	0.86747	2.63302	0.00846284	0.0561667	240	CADAFUAG00000232	AFUA_3G00320	Afu3G00320	Endo-1;4-beta-xylanase xynf11a [Source:UniProtKB/Swiss-Prot
CADAFUAG00000232	47.3283	1.22389	0.871086	1.40501	0.160018	0.226885	30	CADAFUAG00000232	AFUA_3G00320	Afu3G00320	Endo-1;4-beta-xylanase xynf11a [Source:UniProtKB/Swiss-Prot
CADAFUAG00000232	47.3283	1.15545	0.871098	1.32643	0.184696	0.26807	60	CADAFUAG00000232	AFUA_3G00320	Afu3G00320	Endo-1;4-beta-xylanase xynf11a [Source:UniProtKB/Swiss-Prot
CADAFUAG00000233	103.115	-0.97218	0.318737	-3.0501	0.00228765	0.00513017	30	CADAFUAG00000233	AFUA_3G02400	Afu3G02400	UbiE/COQ5 methyltransferase; putative [Source:UniProtKB/TrEMBL
CADAFUAG00000233	103.115	-0.408383	0.31529	-1.29526	0.19523	0.280504	60	CADAFUAG00000233	AFUA_3G02400	Afu3G02400	UbiE/COQ5 methyltransferase; putative [Source:UniProtKB/TrEMBL
CADAFUAG00000233	103.115	0.422723	0.312259	1.35376	0.175813	0.397202	240	CADAFUAG00000233	AFUA_3G02400	Afu3G02400	UbiE/COQ5 methyltransferase; putative [Source:UniProtKB/TrEMBL
CADAFUAG00000233	103.115	0.41301	0.309554	1.33421	0.182135	0.423966	120	CADAFUAG00000233	AFUA_3G02400	Afu3G02400	UbiE/COQ5 methyltransferase; putative [Source:UniProtKB/TrEMBL
CADAFUAG00000234	8121.81	-1.63756	0.464468	-3.52567	0.000422405	0.00110253	30	CADAFUAG00000234	AFUA_3G01580	Afu3G01580	GMC oxidoreductase; putative [Source:UniProtKB/TrEMBL
CADAFUAG00000234	8121.81	-0.926307	0.464397	-1.99465	0.0460816	0.0824198	60	CADAFUAG00000234	AFUA_3G01580	Afu3G01580	GMC oxidoreductase; putative [Source:UniProtKB/TrEMBL
CADAFUAG00000234	8121.81	-0.504325	0.464388	-1.086	0.277479	0.517027	240	CADAFUAG00000234	AFUA_3G01580	Afu3G01580	GMC oxidoreductase; putative [Source:UniProtKB/TrEMBL
CADAFUAG00000234	8121.81	0.294993	0.464333	0.635306	0.525229	0.758622	120	CADAFUAG00000234	AFUA_3G01580	Afu3G01580	GMC oxidoreductase; putative [Source:UniProtKB/TrEMBL
CADAFUAG00000235	3.0829	-3.05898	0.998972	-3.06212	0.00219773	0.00494704	30	CADAFUAG00000235	AFUA_3G02260	Afu3G02260	Putative uncharacterized protein [Source:UniProtKB/TrEMBL
CADAFUAG00000235	3.0829	-1.51342	0.974192	-1.55351	0.120301	0.187131	60	CADAFUAG00000235	AFUA_3G02260	Afu3G02260	Putative uncharacterized protein [Source:UniProtKB/TrEMBL
CADAFUAG00000235	3.0829	1.61644	0.794537	2.03444	0.0419073	0.163597	240	CADAFUAG00000235	AFUA_3G02260	Afu3G02260	Putative uncharacterized protein [Source:UniProtKB/TrEMBL
CADAFUAG00000235	3.0829	-0.365873	0.833079	-0.439182	0.66053	0.843819	120	CADAFUAG00000235	AFUA_3G02260	Afu3G02260	Putative uncharacterized protein [Source:UniProtKB/TrEMBL
CADAFUAG00000236	96.6346	5.8138	0.726483	8.00267	1.21746e-15	6.86168e-14	60	CADAFUAG00000236	AFUA_3G00920	Afu3G00920	RTA1 domain protein; putative [Source:UniProtKB/TrEMBL
CADAFUAG00000236	96.6346	3.72176	0.729855	5.09932	3.40873e-07	1.54701e-06	30	CADAFUAG00000236	AFUA_3G00920	Afu3G00920	RTA1 domain protein; putative [Source:UniProtKB/TrEMBL
CADAFUAG00000236	96.6346	2.81774	0.730912	3.8551	0.000115683	0.00263554	120	CADAFUAG00000236	AFUA_3G00920	Afu3G00920	RTA1 domain protein; putative [Source:UniProtKB/TrEMBL
CADAFUAG00000236	96.6346	0.396313	0.771168	0.513913	0.607313	0.793134	240	CADAFUAG00000236	AFUA_3G00920	Afu3G00920	RTA1 domain protein; putative [Source:UniProtKB/TrEMBL
CADAFUAG00000237	135.783	-1.28051	0.19923	-6.42727	1.2992e-10	1.07553e-09	30	CADAFUAG00000237	AFUA_3G02480	Afu3G02480	C6 transcription factor; putative [Source:UniProtKB/TrEMBL
CADAFUAG00000237	135.783	-0.882293	0.198261	-4.45016	8.58049e-06	4.76672e-05	60	CADAFUAG00000237	AFUA_3G02480	Afu3G02480	C6 transcription factor; putative [Source:UniProtKB/TrEMBL
CADAFUAG00000237	135.783	0.568795	0.190577	2.98459	0.00283963	0.0258311	240	CADAFUAG00000237	AFUA_3G02480	Afu3G02480	C6 transcription factor; putative [Source:UniProtKB/TrEMBL
CADAFUAG00000237	135.783	0.0388326	0.189406	0.205023	0.837555	0.934145	120	CADAFUAG00000237	AFUA_3G02480	Afu3G02480	C6 transcription factor; putative [Source:UniProtKB/TrEMBL
CADAFUAG00000238	30.1439	1.19178	0.334994	3.55761	0.000374249	0.000985166	30	CADAFUAG00000238	AFUA_3G04050	Afu3G04050	Putative uncharacterized protein [Source:UniProtKB/TrEMBL
CADAFUAG00000238	30.1439	1.00423	0.33837	2.96785	0.00299887	0.00792539	60	CADAFUAG00000238	AFUA_3G04050	Afu3G04050	Putative uncharacterized protein [Source:UniProtKB/TrEMBL
CADAFUAG00000238	30.1439	0.71182	0.335342	2.12267	0.0337818	0.148697	120	CADAFUAG00000238	AFUA_3G04050	Afu3G04050	Putative uncharacterized protein [Source:UniProtKB/TrEMBL
CADAFUAG00000238	30.1439	-0.453585	0.371944	-1.2195	0.222655	0.454044	240	CADAFUAG00000238	AFUA_3G04050	Afu3G04050	Putative uncharacterized protein [Source:UniProtKB/TrEMBL
CADAFUAG00000239	12.2554	-5.0391	0.877914	-5.73985	9.47615e-09	5.65167e-08	30	CADAFUAG00000239	AFUA_3G02785	Afu3G02785	Putative uncharacterized protein [Source:UniProtKB/TrEMBL
CADAFUAG00000239	12.2554	-3.54865	0.832485	-4.26272	2.01953e-05	0.000101227	60	CADAFUAG00000239	AFUA_3G02785	Afu3G02785	Putative uncharacterized protein [Source:UniProtKB/TrEMBL
CADAFUAG00000239	12.2554	-1.32763	0.766862	-1.73125	0.0834078	0.252996	240	CADAFUAG00000239	AFUA_3G02785	Afu3G02785	Putative uncharacterized protein [Source:UniProtKB/TrEMBL
CADAFUAG00000239	12.2554	-1.99704	0.76432	-2.61283	0.00897956	0.0583953	120	CADAFUAG00000239	AFUA_3G02785	Afu3G02785	Putative uncharacterized protein [Source:UniProtKB/TrEMBL
CADAFUAG00000240	3995.98	-3.32279	1.39023	-2.39009	0.0168441	0.0311415	30	CADAFUAG00000240	AFUA_3G00590	Afu3G00590	Asp-hemolysin [Source:UniProtKB/Swiss-Prot
CADAFUAG00000240	3995.98	-2.56162	1.3901	-1.84276	0.0653636	0.111477	60	CADAFUAG00000240	AFUA_3G00590	Afu3G00590	Asp-hemolysin [Source:UniProtKB/Swiss-Prot
CADAFUAG00000240	3995.98	-0.62877	1.38997	-0.452363	0.651008	0.837973	120	CADAFUAG00000240	AFUA_3G00590	Afu3G00590	Asp-hemolysin [Source:UniProtKB/Swiss-Prot
CADAFUAG00000240	3995.98	0.255167	1.38997	0.183578	0.854345	0.935875	240	CADAFUAG00000240	AFUA_3G00590	Afu3G00590	Asp-hemolysin [Source:UniProtKB/Swiss-Prot
CADAFUAG00000241	6.42913	-2.77488	0.764692	-3.62875	0.000284796	0.000768624	30	CADAFUAG00000241	AFUA_3G00470	Afu3G00470	Endo-1;4-beta-xylanase [Source:UniProtKB/TrEMBL
CADAFUAG00000241	6.42913	-4.00413	0.914719	-4.37744	1.20082e-05	6.42427e-05	60	CADAFUAG00000241	AFUA_3G00470	Afu3G00470	Endo-1;4-beta-xylanase [Source:UniProtKB/TrEMBL
CADAFUAG00000241	6.42913	-0.645117	0.710232	-0.908319	0.36371	0.603618	240	CADAFUAG00000241	AFUA_3G00470	Afu3G00470	Endo-1;4-beta-xylanase [Source:UniProtKB/TrEMBL
CADAFUAG00000241	6.42913	-2.20365	0.731206	-3.01372	0.00258064	0.0242159	120	CADAFUAG00000241	AFUA_3G00470	Afu3G00470	Endo-1;4-beta-xylanase [Source:UniProtKB/TrEMBL
CADAFUAG00000242	98.3105	3.50792	0.545129	6.43503	1.23451e-10	2.28821e-09	60	CADAFUAG00000242	AFUA_3G00760	Afu3G00760	GNAT family N-acetyltransferase; putative [Source:UniProtKB/TrEMBL
CADAFUAG00000242	98.3105	1.96051	0.548017	3.57746	0.000346952	0.000919702	30	CADAFUAG00000242	AFUA_3G00760	Afu3G00760	GNAT family N-acetyltransferase; putative [Source:UniProtKB/TrEMBL
CADAFUAG00000242	98.3105	-0.483265	0.569052	-0.849247	0.395744	0.632561	240	CADAFUAG00000242	AFUA_3G00760	Afu3G00760	GNAT family N-acetyltransferase; putative [Source:UniProtKB/TrEMBL
CADAFUAG00000242	98.3105	-0.487462	0.55857	-0.872697	0.382828	0.645413	120	CADAFUAG00000242	AFUA_3G00760	Afu3G00760	GNAT family N-acetyltransferase; putative [Source:UniProtKB/TrEMBL
CADAFUAG00000243	788.229	-3.21262	0.506808	-6.33893	2.31373e-10	1.81467e-09	30	CADAFUAG00000243	AFUA_3G00810	Afu3G00810	Cholestenol delta-isomerase; putative [Source:UniProtKB/TrEMBL
CADAFUAG00000243	788.229	-1.66495	0.504964	-3.29716	0.00097667	0.00300853	60	CADAFUAG00000243	AFUA_3G00810	Afu3G00810	Cholestenol delta-isomerase; putative [Source:UniProtKB/TrEMBL
CADAFUAG00000243	788.229	-1.48737	0.504637	-2.9474	0.00320464	0.0283578	120	CADAFUAG00000243	AFUA_3G00810	Afu3G00810	Cholestenol delta-isomerase; putative [Source:UniProtKB/TrEMBL
CADAFUAG00000243	788.229	-0.978631	0.504741	-1.93888	0.0525164	0.190188	240	CADAFUAG00000243	AFUA_3G00810	Afu3G00810	Cholestenol delta-isomerase; putative [Source:UniProtKB/TrEMBL
CADAFUAG00000244	62.6574	2.99845	0.726675	4.12626	3.6871e-05	0.000171017	60	CADAFUAG00000244	AFUA_3G01150	Afu3G01150	GPI anchored cell wall protein; putative [Source:UniProtKB/TrEMBL
CADAFUAG00000244	62.6574	1.99392	0.729266	2.73414	0.00625428	0.0128424	30	CADAFUAG00000244	AFUA_3G01150	Afu3G01150	GPI anchored cell wall protein; putative [Source:UniProtKB/TrEMBL
CADAFUAG00000244	62.6574	1.26709	0.733548	1.72734	0.0841069	0.254427	240	CADAFUAG00000244	AFUA_3G01150	Afu3G01150	GPI anchored cell wall protein; putative [Source:UniProtKB/TrEMBL
CADAFUAG00000244	62.6574	1.1231	0.730332	1.53779	0.124099	0.33664	120	CADAFUAG00000244	AFUA_3G01150	Afu3G01150	GPI anchored cell wall protein; putative [Source:UniProtKB/TrEMBL
CADAFUAG00000245	164.775	-3.62951	0.495457	-7.32559	2.37848e-13	2.88573e-12	30	CADAFUAG00000245	AFUA_3G04030	Afu3G04030	Succinyl-CoA:3-ketoacid-coenzyme A transferase [Source:UniProtKB/TrEMBL
CADAFUAG00000245	164.775	-2.50483	0.486702	-5.14654	2.65337e-07	2.17889e-06	60	CADAFUAG00000245	AFUA_3G04030	Afu3G04030	Succinyl-CoA:3-ketoacid-coenzyme A transferase [Source:UniProtKB/TrEMBL
CADAFUAG00000245	164.775	-1.10209	0.48056	-2.29335	0.0218279	0.109823	120	CADAFUAG00000245	AFUA_3G04030	Afu3G04030	Succinyl-CoA:3-ketoacid-coenzyme A transferase [Source:UniProtKB/TrEMBL
CADAFUAG00000245	164.775	-0.397073	0.480656	-0.826106	0.408744	0.643545	240	CADAFUAG00000245	AFUA_3G04030	Afu3G04030	Succinyl-CoA:3-ketoacid-coenzyme A transferase [Source:UniProtKB/TrEMBL
CADAFUAG00000246	319.687	-2.29037	1.23711	-1.85139	0.064114	0.109751	60	CADAFUAG00000246	AFUA_3G00690	Afu3G00690	C6 transcription factor; putative [Source:UniProtKB/TrEMBL
CADAFUAG00000246	319.687	-2.18595	1.23711	-1.76699	0.0772299	0.120636	30	CADAFUAG00000246	AFUA_3G00690	Afu3G00690	C6 transcription factor; putative [Source:UniProtKB/TrEMBL
CADAFUAG00000246	319.687	1.15897	1.23429	0.938973	0.347744	0.591166	240	CADAFUAG00000246	AFUA_3G00690	Afu3G00690	C6 transcription factor; putative [Source:UniProtKB/TrEMBL
CADAFUAG00000246	319.687	0.707671	1.23423	0.573372	0.566393	0.784081	120	CADAFUAG00000246	AFUA_3G00690	Afu3G00690	C6 transcription factor; putative [Source:UniProtKB/TrEMBL
CADAFUAG00000247	64.3622	1.21525	0.27564	4.40884	1.03927e-05	3.68099e-05	30	CADAFUAG00000247	AFUA_3G01400	Afu3G01400	ABC multidrug transporter; putative [Source:UniProtKB/TrEMBL
CADAFUAG00000247	64.3622	1.03741	0.277109	3.74369	0.000181339	0.000693724	60	CADAFUAG00000247	AFUA_3G01400	Afu3G01400	ABC multidrug transporter; putative [Source:UniProtKB/TrEMBL
CADAFUAG00000247	64.3622	0.284615	0.286477	0.993501	0.320466	0.562656	240	CADAFUAG00000247	AFUA_3G01400	Afu3G01400	ABC multidrug transporter; putative [Source:UniProtKB/TrEMBL
CADAFUAG00000247	64.3622	0.166044	0.279211	0.59469	0.552051	0.77335	120	CADAFUAG00000247	AFUA_3G01400	Afu3G01400	ABC multidrug transporter; putative [Source:UniProtKB/TrEMBL
CADAFUAG00000248	136.08	-3.38732	0.752474	-4.50158	6.74504e-06	2.45906e-05	30	CADAFUAG00000248	AFUA_3G00650	Afu3G00650	Probable leucine aminopeptidase 2 [Source:UniProtKB/Swiss-Prot
CADAFUAG00000248	136.08	-2.46023	0.745673	-3.29934	0.000969139	0.0120205	120	CADAFUAG00000248	AFUA_3G00650	Afu3G00650	Probable leucine aminopeptidase 2 [Source:UniProtKB/Swiss-Prot
CADAFUAG00000248	136.08	-1.99651	0.746579	-2.67421	0.0074905	0.051503	240	CADAFUAG00000248	AFUA_3G00650	Afu3G00650	Probable leucine aminopeptidase 2 [Source:UniProtKB/Swiss-Prot
CADAFUAG00000248	136.08	-0.768613	0.743471	-1.03382	0.301222	0.400555	60	CADAFUAG00000248	AFUA_3G00650	Afu3G00650	Probable leucine aminopeptidase 2 [Source:UniProtKB/Swiss-Prot
CADAFUAG00000249	13.166	-0.999531	0.894728	-1.11713	0.263937	0.349155	30	CADAFUAG00000249	AFUA_3G01240	Afu3G01240	Putative uncharacterized protein [Source:UniProtKB/TrEMBL
CADAFUAG00000249	13.166	1.12702	0.844158	1.33508	0.18185	0.264614	60	CADAFUAG00000249	AFUA_3G01240	Afu3G01240	Putative uncharacterized protein [Source:UniProtKB/TrEMBL
CADAFUAG00000249	13.166	1.27465	0.846084	1.50653	0.131931	0.337257	240	CADAFUAG00000249	AFUA_3G01240	Afu3G01240	Putative uncharacterized protein [Source:UniProtKB/TrEMBL
CADAFUAG00000249	13.166	2.44863	0.827829	2.95789	0.00309754	0.0276995	120	CADAFUAG00000249	AFUA_3G01240	Afu3G01240	Putative uncharacterized protein [Source:UniProtKB/TrEMBL
CADAFUAG00000250	544.721	1.65571	0.377632	4.38446	1.16274e-05	6.24119e-05	60	CADAFUAG00000250	AFUA_3G04250	Afu3G04250	Inositol monophosphatase; putative [Source:UniProtKB/TrEMBL
CADAFUAG00000250	544.721	1.49273	0.377769	3.95145	7.76807e-05	0.000233427	30	CADAFUAG00000250	AFUA_3G04250	Afu3G04250	Inositol monophosphatase; putative [Source:UniProtKB/TrEMBL
CADAFUAG00000250	544.721	0.410128	0.378094	1.08472	0.278044	0.542125	120	CADAFUAG00000250	AFUA_3G04250	Afu3G04250	Inositol monophosphatase; putative [Source:UniProtKB/TrEMBL
CADAFUAG00000250	544.721	-0.325902	0.380149	-0.857302	0.391278	0.627927	240	CADAFUAG00000250	AFUA_3G04250	Afu3G04250	Inositol monophosphatase; putative [Source:UniProtKB/TrEMBL
CADAFUAG00000251	420.827	-1.3472	0.357541	-3.76795	0.000164592	0.000465177	30	CADAFUAG00000251	AFUA_3G03740	Afu3G03740	Protein kinase; putative [Source:UniProtKB/TrEMBL
CADAFUAG00000251	420.827	-1.01046	0.356596	-2.83363	0.00460227	0.0114601	60	CADAFUAG00000251	AFUA_3G03740	Afu3G03740	Protein kinase; putative [Source:UniProtKB/TrEMBL
CADAFUAG00000251	420.827	0.878502	0.354544	2.47783	0.0132183	0.0760152	240	CADAFUAG00000251	AFUA_3G03740	Afu3G03740	Protein kinase; putative [Source:UniProtKB/TrEMBL
CADAFUAG00000251	420.827	-0.0193452	0.354644	-0.0545481	0.956498	0.982652	120	CADAFUAG00000251	AFUA_3G03740	Afu3G03740	Protein kinase; putative [Source:UniProtKB/TrEMBL
CADAFUAG00000252	21.7006	-1.04428	0.512983	-2.0357	0.04178	0.0701083	30	CADAFUAG00000252	AFUA_3G01880	Afu3G01880	Fungal specific transcription factor; putative [Source:UniProtKB/TrEMBL
CADAFUAG00000252	21.7006	-0.923322	0.514498	-1.79461	0.0727163	0.122423	60	CADAFUAG00000252	AFUA_3G01880	Afu3G01880	Fungal specific transcription factor; putative [Source:UniProtKB/TrEMBL
CADAFUAG00000252	21.7006	0.196243	0.501074	0.391645	0.695321	0.851238	240	CADAFUAG00000252	AFUA_3G01880	Afu3G01880	Fungal specific transcription factor; putative [Source:UniProtKB/TrEMBL
CADAFUAG00000252	21.7006	-0.380802	0.498347	-0.764131	0.444789	0.697735	120	CADAFUAG00000252	AFUA_3G01880	Afu3G01880	Fungal specific transcription factor; putative [Source:UniProtKB/TrEMBL
CADAFUAG00000253	22.0126	-2.51266	0.384092	-6.54181	6.07791e-11	5.2466e-10	30	CADAFUAG00000253	AFUA_3G01910	Afu3G01910	Probable 1;4-beta-D-glucan cellobiohydrolase C [Source:UniProtKB/Swiss-Prot
CADAFUAG00000253	22.0126	-2.22219	0.397617	-5.58876	2.28701e-08	2.39329e-07	60	CADAFUAG00000253	AFUA_3G01910	Afu3G01910	Probable 1;4-beta-D-glucan cellobiohydrolase C [Source:UniProtKB/Swiss-Prot
CADAFUAG00000253	22.0126	-0.446456	0.352705	-1.2658	0.205583	0.433564	240	CADAFUAG00000253	AFUA_3G01910	Afu3G01910	Probable 1;4-beta-D-glucan cellobiohydrolase C [Source:UniProtKB/Swiss-Prot
CADAFUAG00000253	22.0126	0.141163	0.333973	0.422678	0.67253	0.851908	120	CADAFUAG00000253	AFUA_3G01910	Afu3G01910	Probable 1;4-beta-D-glucan cellobiohydrolase C [Source:UniProtKB/Swiss-Prot
CADAFUAG00000254	216.048	3.42149	0.446756	7.65851	1.88102e-14	2.63126e-13	30	CADAFUAG00000254	AFUA_3G03520	Afu3G03520	Integral membrane protein [Source:UniProtKB/TrEMBL
CADAFUAG00000254	216.048	2.39659	0.447678	5.35339	8.63196e-08	7.84974e-07	60	CADAFUAG00000254	AFUA_3G03520	Afu3G03520	Integral membrane protein [Source:UniProtKB/TrEMBL
CADAFUAG00000254	216.048	1.45684	0.448368	3.24921	0.00115728	0.0137545	120	CADAFUAG00000254	AFUA_3G03520	Afu3G03520	Integral membrane protein [Source:UniProtKB/TrEMBL
CADAFUAG00000254	216.048	-0.18901	0.459345	-0.411476	0.680724	0.843339	240	CADAFUAG00000254	AFUA_3G03520	Afu3G03520	Integral membrane protein [Source:UniProtKB/TrEMBL
CADAFUAG00000255	33.7478	1.43006	0.964497	1.4827	NA	NA	30	CADAFUAG00000255	AFUA_3G03310	Afu3G03310	RTA1 domain protein [Source:UniProtKB/TrEMBL
CADAFUAG00000255	33.7478	0.205801	0.983183	0.209321	NA	NA	60	CADAFUAG00000255	AFUA_3G03310	Afu3G03310	RTA1 domain protein [Source:UniProtKB/TrEMBL
CADAFUAG00000255	33.7478	1.1823	0.970418	1.21834	NA	NA	240	CADAFUAG00000255	AFUA_3G03310	Afu3G03310	RTA1 domain protein [Source:UniProtKB/TrEMBL
CADAFUAG00000255	33.7478	4.32996	0.950695	4.55452	NA	NA	120	CADAFUAG00000255	AFUA_3G03310	Afu3G03310	RTA1 domain protein [Source:UniProtKB/TrEMBL
CADAFUAG00000256	123.422	2.57969	3.91719	0.658556	0.510181	0.725169	240	CADAFUAG00000256	AFUA_3G02560	Afu3G02560	Putative uncharacterized protein [Source:UniProtKB/TrEMBL
CADAFUAG00000256	123.422	1.50761	3.91725	0.384864	0.700338	0.866749	120	CADAFUAG00000256	AFUA_3G02560	Afu3G02560	Putative uncharacterized protein [Source:UniProtKB/TrEMBL
CADAFUAG00000256	123.422	0.73926	3.91773	0.188696	0.850331	0.902748	30	CADAFUAG00000256	AFUA_3G02560	Afu3G02560	Putative uncharacterized protein [Source:UniProtKB/TrEMBL
CADAFUAG00000256	123.422	-0.746564	3.91897	-0.1905	0.848917	0.903139	60	CADAFUAG00000256	AFUA_3G02560	Afu3G02560	Putative uncharacterized protein [Source:UniProtKB/TrEMBL
CADAFUAG00000257	43.8884	-2.20289	0.301446	-7.30776	2.71638e-13	3.2752e-12	30	CADAFUAG00000257	AFUA_3G00790	Afu3G00790	Methylaspartate ammonia-lyase; putative [Source:UniProtKB/TrEMBL
CADAFUAG00000257	43.8884	1.10527	0.261805	4.22173	2.4243e-05	0.000816505	240	CADAFUAG00000257	AFUA_3G00790	Afu3G00790	Methylaspartate ammonia-lyase; putative [Source:UniProtKB/TrEMBL
CADAFUAG00000257	43.8884	-0.87316	0.284866	-3.06516	0.00217555	0.00600848	60	CADAFUAG00000257	AFUA_3G00790	Afu3G00790	Methylaspartate ammonia-lyase; putative [Source:UniProtKB/TrEMBL
CADAFUAG00000257	43.8884	0.463434	0.260296	1.78041	0.0750086	0.245628	120	CADAFUAG00000257	AFUA_3G00790	Afu3G00790	Methylaspartate ammonia-lyase; putative [Source:UniProtKB/TrEMBL
CADAFUAG00000258	0.228479	0.693231	2.22397	0.311708	0.755262	0.829163	30	CADAFUAG00000258	AFUA_3G01660	Afu3G01660	Glycosyl hydrolase; family 43; putative [Source:UniProtKB/TrEMBL
CADAFUAG00000258	0.228479	-0.0205538	2.27443	-0.00903689	0.99279	0.994637	60	CADAFUAG00000258	AFUA_3G01660	Afu3G01660	Glycosyl hydrolase; family 43; putative [Source:UniProtKB/TrEMBL
CADAFUAG00000258	0.228479	0.147257	2.28016	0.064582	0.948507	NA	240	CADAFUAG00000258	AFUA_3G01660	Afu3G01660	Glycosyl hydrolase; family 43; putative [Source:UniProtKB/TrEMBL
CADAFUAG00000258	0.228479	0.35891	2.24307	0.160009	0.872874	NA	120	CADAFUAG00000258	AFUA_3G01660	Afu3G01660	Glycosyl hydrolase; family 43; putative [Source:UniProtKB/TrEMBL
CADAFUAG00000259	107.237	-4.0295	3.74351	-1.0764	0.281749	0.369574	30	CADAFUAG00000259	AFUA_3G02600	Afu3G02600	Putative uncharacterized protein [Source:UniProtKB/TrEMBL
CADAFUAG00000259	107.237	-3.17941	3.7388	-0.850381	0.395113	0.499443	60	CADAFUAG00000259	AFUA_3G02600	Afu3G02600	Putative uncharacterized protein [Source:UniProtKB/TrEMBL
CADAFUAG00000259	107.237	1.49401	3.73398	0.400111	0.689075	0.847347	240	CADAFUAG00000259	AFUA_3G02600	Afu3G02600	Putative uncharacterized protein [Source:UniProtKB/TrEMBL
CADAFUAG00000259	107.237	-0.653802	3.73437	-0.175077	0.861019	0.942992	120	CADAFUAG00000259	AFUA_3G02600	Afu3G02600	Putative uncharacterized protein [Source:UniProtKB/TrEMBL
CADAFUAG00000260	15.2127	2.24063	0.544425	4.11559	3.8619e-05	0.0001238	30	CADAFUAG00000260	AFUA_3G02216	Afu3G02216	Putative uncharacterized protein [Source:UniProtKB/TrEMBL
CADAFUAG00000260	15.2127	1.73104	0.550402	3.14505	0.0016606	0.00476549	60	CADAFUAG00000260	AFUA_3G02216	Afu3G02216	Putative uncharacterized protein [Source:UniProtKB/TrEMBL
CADAFUAG00000260	15.2127	-0.447909	0.621214	-0.721022	0.470896	0.693128	240	CADAFUAG00000260	AFUA_3G02216	Afu3G02216	Putative uncharacterized protein [Source:UniProtKB/TrEMBL
CADAFUAG00000260	15.2127	0.913628	0.553663	1.65015	0.0989117	0.292127	120	CADAFUAG00000260	AFUA_3G02216	Afu3G02216	Putative uncharacterized protein [Source:UniProtKB/TrEMBL
CADAFUAG00000261	3.67544	1.01327	1.03855	0.975654	0.329236	0.422618	30	CADAFUAG00000261	AFUA_3G02200	Afu3G02200	Putative uncharacterized protein [Source:UniProtKB/TrEMBL
CADAFUAG00000261	3.67544	-0.290916	1.09148	-0.266533	0.789829	0.858267	60	CADAFUAG00000261	AFUA_3G02200	Afu3G02200	Putative uncharacterized protein [Source:UniProtKB/TrEMBL
CADAFUAG00000261	3.67544	0.34584	1.07307	0.32229	0.747233	0.883323	240	CADAFUAG00000261	AFUA_3G02200	Afu3G02200	Putative uncharacterized protein [Source:UniProtKB/TrEMBL
CADAFUAG00000261	3.67544	0.0751292	1.05079	0.071498	0.943001	0.978511	120	CADAFUAG00000261	AFUA_3G02200	Afu3G02200	Putative uncharacterized protein [Source:UniProtKB/TrEMBL
CADAFUAG00000262	4.61089	1.66564	1.33971	1.24328	0.213765	0.291823	30	CADAFUAG00000262	AFUA_3G02550	Afu3G02550	Putative uncharacterized protein [Source:UniProtKB/TrEMBL
CADAFUAG00000262	4.61089	0.372525	1.36918	0.272079	0.785561	0.855067	60	CADAFUAG00000262	AFUA_3G02550	Afu3G02550	Putative uncharacterized protein [Source:UniProtKB/TrEMBL
CADAFUAG00000262	4.61089	1.12689	1.355	0.83165	0.405607	0.640688	240	CADAFUAG00000262	AFUA_3G02550	Afu3G02550	Putative uncharacterized protein [Source:UniProtKB/TrEMBL
CADAFUAG00000262	4.61089	0.284703	1.35562	0.210016	0.833655	0.932056	120	CADAFUAG00000262	AFUA_3G02550	Afu3G02550	Putative uncharacterized protein [Source:UniProtKB/TrEMBL
CADAFUAG00000263	0.465042	-2.73222	1.60503	-1.70228	0.0887021	0.136014	30	CADAFUAG00000263	AFUA_3G03180	Afu3G03180	NAD binding Rossmann fold oxidoreductase; putative [Source:UniProtKB/TrEMBL
CADAFUAG00000263	0.465042	-1.63576	1.61957	-1.01	0.312497	0.413393	60	CADAFUAG00000263	AFUA_3G03180	Afu3G03180	NAD binding Rossmann fold oxidoreductase; putative [Source:UniProtKB/TrEMBL
CADAFUAG00000263	0.465042	-2.60834	1.65424	-1.57676	0.114851	NA	240	CADAFUAG00000263	AFUA_3G03180	Afu3G03180	NAD binding Rossmann fold oxidoreductase; putative [Source:UniProtKB/TrEMBL
CADAFUAG00000263	0.465042	-2.19216	1.60619	-1.36482	0.172308	NA	120	CADAFUAG00000263	AFUA_3G03180	Afu3G03180	NAD binding Rossmann fold oxidoreductase; putative [Source:UniProtKB/TrEMBL
CADAFUAG00000264	12.0102	0.434937	0.475285	0.915107	0.360136	0.455348	30	CADAFUAG00000264	AFUA_3G03900	Afu3G03900	C6 transcription factor; putative [Source:UniProtKB/TrEMBL
CADAFUAG00000264	12.0102	1.07172	0.469545	2.28247	0.0224618	0.0444286	60	CADAFUAG00000264	AFUA_3G03900	Afu3G03900	C6 transcription factor; putative [Source:UniProtKB/TrEMBL
CADAFUAG00000264	12.0102	1.12546	0.474091	2.37394	0.0175995	0.0916667	240	CADAFUAG00000264	AFUA_3G03900	Afu3G03900	C6 transcription factor; putative [Source:UniProtKB/TrEMBL
CADAFUAG00000264	12.0102	0.138697	0.475786	0.291511	0.77066	0.902477	120	CADAFUAG00000264	AFUA_3G03900	Afu3G03900	C6 transcription factor; putative [Source:UniProtKB/TrEMBL
CADAFUAG00000265	2.50751	-1.68617	0.928509	-1.816	0.0693706	0.109721	30	CADAFUAG00000265	AFUA_3G01180	Afu3G01180	Sarcosine oxidase; putative [Source:UniProtKB/TrEMBL
CADAFUAG00000265	2.50751	-1.44479	0.985473	-1.46609	0.142624	0.215458	60	CADAFUAG00000265	AFUA_3G01180	Afu3G01180	Sarcosine oxidase; putative [Source:UniProtKB/TrEMBL
CADAFUAG00000265	2.50751	0.181399	0.881082	0.205882	0.836883	0.927167	240	CADAFUAG00000265	AFUA_3G01180	Afu3G01180	Sarcosine oxidase; putative [Source:UniProtKB/TrEMBL
CADAFUAG00000265	2.50751	0.0572679	0.848146	0.0675213	0.946167	0.979888	120	CADAFUAG00000265	AFUA_3G01180	Afu3G01180	Sarcosine oxidase; putative [Source:UniProtKB/TrEMBL
CADAFUAG00000266	245.404	0.862071	0.256686	3.35846	0.000783767	0.00193428	30	CADAFUAG00000266	AFUA_3G02330	Afu3G02330	Chromatin remodeling complex subunit (Arp9); putative [Source:UniProtKB/TrEMBL
CADAFUAG00000266	245.404	0.573612	0.257139	2.23075	0.0256977	0.0499126	60	CADAFUAG00000266	AFUA_3G02330	Afu3G02330	Chromatin remodeling complex subunit (Arp9); putative [Source:UniProtKB/TrEMBL
CADAFUAG00000266	245.404	-0.603266	0.262313	-2.29979	0.0214598	0.104764	240	CADAFUAG00000266	AFUA_3G02330	Afu3G02330	Chromatin remodeling complex subunit (Arp9); putative [Source:UniProtKB/TrEMBL
CADAFUAG00000266	245.404	0.252824	0.256756	0.984687	0.324778	0.593621	120	CADAFUAG00000266	AFUA_3G02330	Afu3G02330	Chromatin remodeling complex subunit (Arp9); putative [Source:UniProtKB/TrEMBL
CADAFUAG00000267	566.01	3.82236	0.892637	4.2821	1.85137e-05	9.39643e-05	60	CADAFUAG00000267	AFUA_3G03700	Afu3G03700	MFS sugar transporter; putative [Source:UniProtKB/TrEMBL
CADAFUAG00000267	566.01	1.65316	0.893159	1.85091	0.0641823	0.102333	30	CADAFUAG00000267	AFUA_3G03700	Afu3G03700	MFS sugar transporter; putative [Source:UniProtKB/TrEMBL
CADAFUAG00000267	566.01	-0.341535	0.894225	-0.381934	0.70251	0.867457	120	CADAFUAG00000267	AFUA_3G03700	Afu3G03700	MFS sugar transporter; putative [Source:UniProtKB/TrEMBL
CADAFUAG00000267	566.01	-0.150443	0.895051	-0.168083	0.866518	0.941217	240	CADAFUAG00000267	AFUA_3G03700	Afu3G03700	MFS sugar transporter; putative [Source:UniProtKB/TrEMBL
CADAFUAG00000268	36.6527	2.51562	0.810076	3.10541	0.00190016	0.00535314	60	CADAFUAG00000268	AFUA_3G00765	Afu3G00765	N-acetyltransferase; GNAT family; putative [Source:UniProtKB/TrEMBL
CADAFUAG00000268	36.6527	1.40355	0.814291	1.72365	0.0847708	0.130688	30	CADAFUAG00000268	AFUA_3G00765	Afu3G00765	N-acetyltransferase; GNAT family; putative [Source:UniProtKB/TrEMBL
CADAFUAG00000268	36.6527	-1.50265	0.866718	-1.73373	0.0829661	0.252255	240	CADAFUAG00000268	AFUA_3G00765	Afu3G00765	N-acetyltransferase; GNAT family; putative [Source:UniProtKB/TrEMBL
CADAFUAG00000268	36.6527	1.04766	0.813248	1.28824	0.197662	0.444454	120	CADAFUAG00000268	AFUA_3G00765	Afu3G00765	N-acetyltransferase; GNAT family; putative [Source:UniProtKB/TrEMBL
CADAFUAG00000269	63.8692	-2.32703	0.369651	-6.2952	3.06996e-10	2.35631e-09	30	CADAFUAG00000269	AFUA_3G02820	Afu3G02820
CADAFUAG00000269	63.8692	-1.92258	0.367052	-5.23789	1.62427e-07	1.38851e-06	60	CADAFUAG00000269	AFUA_3G02820	Afu3G02820
CADAFUAG00000269	63.8692	-1.07419	0.353795	-3.03619	0.00239586	0.0229441	120	CADAFUAG00000269	AFUA_3G02820	Afu3G02820
CADAFUAG00000269	63.8692	-0.0527481	0.35261	-0.149593	0.881086	0.948616	240	CADAFUAG00000269	AFUA_3G02820	Afu3G02820
CADAFUAG00000270	0.0190384	0.357221	4.69715	0.0760505	0.939379	0.965886	30	CADAFUAG00000270	AFUA_3G02180	Afu3G02180	AM-toxin synthetase [Source:UniProtKB/TrEMBL
CADAFUAG00000270	0.0190384	0.668469	4.70552	0.142061	0.887032	0.929923	60	CADAFUAG00000270	AFUA_3G02180	Afu3G02180	AM-toxin synthetase [Source:UniProtKB/TrEMBL
CADAFUAG00000270	0.0190384	0.555762	4.71161	0.117956	0.906103	NA	240	CADAFUAG00000270	AFUA_3G02180	Afu3G02180	AM-toxin synthetase [Source:UniProtKB/TrEMBL
CADAFUAG00000270	0.0190384	-0.357814	4.71161	-0.0759429	0.939465	NA	120	CADAFUAG00000270	AFUA_3G02180	Afu3G02180	AM-toxin synthetase [Source:UniProtKB/TrEMBL
CADAFUAG00000271	150.293	3.44292	0.507235	6.78763	1.13993e-11	1.09411e-10	30	CADAFUAG00000271	AFUA_3G02250	Afu3G02250	3-beta hydroxysteroid dehydrogenase/isomerase family protein [Source:UniProtKB/TrEMBL
CADAFUAG00000271	150.293	2.97514	0.507723	5.85976	4.6354e-09	5.67369e-08	60	CADAFUAG00000271	AFUA_3G02250	Afu3G02250	3-beta hydroxysteroid dehydrogenase/isomerase family protein [Source:UniProtKB/TrEMBL
CADAFUAG00000271	150.293	1.97456	0.510723	3.8662	0.000110543	0.00247119	240	CADAFUAG00000271	AFUA_3G02250	Afu3G02250	3-beta hydroxysteroid dehydrogenase/isomerase family protein [Source:UniProtKB/TrEMBL
CADAFUAG00000271	150.293	1.65253	0.509356	3.24434	0.00117721	0.0139296	120	CADAFUAG00000271	AFUA_3G02250	Afu3G02250	3-beta hydroxysteroid dehydrogenase/isomerase family protein [Source:UniProtKB/TrEMBL
CADAFUAG00000272	54307	-3.66895	0.586662	-6.25394	4.00218e-10	6.41274e-09	60	CADAFUAG00000272	AFUA_3G00270	Afu3G00270	Probable glucan endo-1;3-beta-glucosidase eglC [Source:UniProtKB/Swiss-Prot
CADAFUAG00000272	54307	-2.65661	0.586636	-4.52854	5.93913e-06	0.000351134	120	CADAFUAG00000272	AFUA_3G00270	Afu3G00270	Probable glucan endo-1;3-beta-glucosidase eglC [Source:UniProtKB/Swiss-Prot
CADAFUAG00000272	54307	-2.64852	0.586643	-4.5147	6.34063e-06	2.32738e-05	30	CADAFUAG00000272	AFUA_3G00270	Afu3G00270	Probable glucan endo-1;3-beta-glucosidase eglC [Source:UniProtKB/Swiss-Prot
CADAFUAG00000272	54307	-0.593533	0.586628	-1.01177	0.311647	0.554026	240	CADAFUAG00000272	AFUA_3G00270	Afu3G00270	Probable glucan endo-1;3-beta-glucosidase eglC [Source:UniProtKB/Swiss-Prot
CADAFUAG00000273	3.36808	0.405438	0.666255	0.608533	0.542834	0.640564	30	CADAFUAG00000273	AFUA_3G00290	Afu3G00290	3-hydroxyacyl-CoA dehydrogenase; putative [Source:UniProtKB/TrEMBL
CADAFUAG00000273	3.36808	0.698071	0.6803	1.02612	0.304834	0.404692	60	CADAFUAG00000273	AFUA_3G00290	Afu3G00290	3-hydroxyacyl-CoA dehydrogenase; putative [Source:UniProtKB/TrEMBL
CADAFUAG00000273	3.36808	0.908732	0.683702	1.32913	0.183803	0.407394	240	CADAFUAG00000273	AFUA_3G00290	Afu3G00290	3-hydroxyacyl-CoA dehydrogenase; putative [Source:UniProtKB/TrEMBL
CADAFUAG00000273	3.36808	0.384665	0.663736	0.579545	0.562221	0.780733	120	CADAFUAG00000273	AFUA_3G00290	Afu3G00290	3-hydroxyacyl-CoA dehydrogenase; putative [Source:UniProtKB/TrEMBL
CADAFUAG00000274	330.946	0.645793	0.358542	1.80116	0.0716774	0.112854	30	CADAFUAG00000274	AFUA_3G00310	Afu3G00310	Extracellular phytase; putative [Source:UniProtKB/TrEMBL
CADAFUAG00000274	330.946	0.353332	0.358253	0.986262	0.324005	0.592905	120	CADAFUAG00000274	AFUA_3G00310	Afu3G00310	Extracellular phytase; putative [Source:UniProtKB/TrEMBL
CADAFUAG00000274	330.946	-0.16865	0.359552	-0.469055	0.639031	0.729826	60	CADAFUAG00000274	AFUA_3G00310	Afu3G00310	Extracellular phytase; putative [Source:UniProtKB/TrEMBL
CADAFUAG00000274	330.946	-0.100159	0.359929	-0.278276	0.780801	0.90411	240	CADAFUAG00000274	AFUA_3G00310	Afu3G00310	Extracellular phytase; putative [Source:UniProtKB/TrEMBL
CADAFUAG00000275	6.5332	-0.559144	0.971565	-0.575509	0.564947	0.662137	30	CADAFUAG00000275	AFUA_3G00210	Afu3G00210	C6 finger domain protein; putative [Source:UniProtKB/TrEMBL
CADAFUAG00000275	6.5332	0.212589	0.9532	0.223027	0.823514	0.884461	60	CADAFUAG00000275	AFUA_3G00210	Afu3G00210	C6 finger domain protein; putative [Source:UniProtKB/TrEMBL
CADAFUAG00000275	6.5332	1.48432	0.930853	1.59458	0.110806	0.304028	240	CADAFUAG00000275	AFUA_3G00210	Afu3G00210	C6 finger domain protein; putative [Source:UniProtKB/TrEMBL
CADAFUAG00000275	6.5332	0.365521	0.936023	0.390505	0.696163	0.864887	120	CADAFUAG00000275	AFUA_3G00210	Afu3G00210	C6 finger domain protein; putative [Source:UniProtKB/TrEMBL
CADAFUAG00000276	2.64411	2.76599	0.991851	2.78871	0.00529176	0.0110343	30	CADAFUAG00000276	AFUA_3G02130	Afu3G02130	Oxidoreductase; zinc-binding; putative [Source:UniProtKB/TrEMBL
CADAFUAG00000276	2.64411	1.30794	1.05218	1.24307	0.213842	0.302052	60	CADAFUAG00000276	AFUA_3G02130	Afu3G02130	Oxidoreductase; zinc-binding; putative [Source:UniProtKB/TrEMBL
CADAFUAG00000276	2.64411	1.07195	1.086	0.98706	0.323613	0.566513	240	CADAFUAG00000276	AFUA_3G02130	Afu3G02130	Oxidoreductase; zinc-binding; putative [Source:UniProtKB/TrEMBL
CADAFUAG00000276	2.64411	0.498683	1.06043	0.470265	0.638166	0.830302	120	CADAFUAG00000276	AFUA_3G02130	Afu3G02130	Oxidoreductase; zinc-binding; putative [Source:UniProtKB/TrEMBL
CADAFUAG00000277	952.443	3.47821	0.555254	6.26417	3.74807e-10	6.06574e-09	60	CADAFUAG00000277	AFUA_3G02253	Afu3G02253	YjgH family protein [Source:UniProtKB/TrEMBL
CADAFUAG00000277	952.443	1.34111	0.555825	2.41282	0.0158295	0.0294192	30	CADAFUAG00000277	AFUA_3G02253	Afu3G02253	YjgH family protein [Source:UniProtKB/TrEMBL
CADAFUAG00000277	952.443	1.14454	0.55565	2.05982	0.039416	0.162187	120	CADAFUAG00000277	AFUA_3G02253	Afu3G02253	YjgH family protein [Source:UniProtKB/TrEMBL
CADAFUAG00000277	952.443	0.753457	0.556313	1.35438	0.175616	0.397057	240	CADAFUAG00000277	AFUA_3G02253	Afu3G02253	YjgH family protein [Source:UniProtKB/TrEMBL
CADAFUAG00000278	11.0905	-3.0035	0.88149	-3.4073	0.000656091	0.00164856	30	CADAFUAG00000278	AFUA_3G02970	Afu3G02970	Aspergillopepsin; putative [Source:UniProtKB/TrEMBL
CADAFUAG00000278	11.0905	-4.13378	0.946278	-4.36846	1.25126e-05	6.65006e-05	60	CADAFUAG00000278	AFUA_3G02970	Afu3G02970	Aspergillopepsin; putative [Source:UniProtKB/TrEMBL
CADAFUAG00000278	11.0905	-2.59432	0.882943	-2.93827	0.00330052	0.0288444	240	CADAFUAG00000278	AFUA_3G02970	Afu3G02970	Aspergillopepsin; putative [Source:UniProtKB/TrEMBL
CADAFUAG00000278	11.0905	-2.57866	0.860635	-2.99623	0.00273339	0.0254189	120	CADAFUAG00000278	AFUA_3G02970	Afu3G02970	Aspergillopepsin; putative [Source:UniProtKB/TrEMBL
CADAFUAG00000279	3.03348	-1.21129	1.07638	-1.12534	0.260445	0.345383	30	CADAFUAG00000279	AFUA_3G03860	Afu3G03860	3-hydroxyacyl-CoA dehydrogenase; putative [Source:UniProtKB/TrEMBL
CADAFUAG00000279	3.03348	1.09724	1.00788	1.08865	0.276307	0.373626	60	CADAFUAG00000279	AFUA_3G03860	Afu3G03860	3-hydroxyacyl-CoA dehydrogenase; putative [Source:UniProtKB/TrEMBL
CADAFUAG00000279	3.03348	-1.32682	1.14637	-1.15741	0.247106	0.483083	240	CADAFUAG00000279	AFUA_3G03860	Afu3G03860	3-hydroxyacyl-CoA dehydrogenase; putative [Source:UniProtKB/TrEMBL
CADAFUAG00000279	3.03348	-2.08356	1.11964	-1.86091	0.0627562	0.219423	120	CADAFUAG00000279	AFUA_3G03860	Afu3G03860	3-hydroxyacyl-CoA dehydrogenase; putative [Source:UniProtKB/TrEMBL
CADAFUAG00000280	199.303	-4.17901	0.855739	-4.8835	1.04217e-06	4.40976e-06	30	CADAFUAG00000280	AFUA_3G02780	Afu3G02780	MFS multidrug transporter; putative [Source:UniProtKB/TrEMBL
CADAFUAG00000280	199.303	-3.96802	0.854209	-4.64526	3.39652e-06	2.09719e-05	60	CADAFUAG00000280	AFUA_3G02780	Afu3G02780	MFS multidrug transporter; putative [Source:UniProtKB/TrEMBL
CADAFUAG00000280	199.303	-2.42732	0.848587	-2.86042	0.00423076	0.0345506	120	CADAFUAG00000280	AFUA_3G02780	Afu3G02780	MFS multidrug transporter; putative [Source:UniProtKB/TrEMBL
CADAFUAG00000280	199.303	-1.40067	0.848275	-1.65119	0.0986992	0.281971	240	CADAFUAG00000280	AFUA_3G02780	Afu3G02780	MFS multidrug transporter; putative [Source:UniProtKB/TrEMBL
CADAFUAG00000281	33.4005	2.6341	0.898009	2.93327	0.00335409	0.00872278	60	CADAFUAG00000281	AFUA_3G01480	Afu3G01480	Putative uncharacterized protein [Source:UniProtKB/TrEMBL
CADAFUAG00000281	33.4005	1.9145	0.898632	2.13046	0.0331333	0.146808	120	CADAFUAG00000281	AFUA_3G01480	Afu3G01480	Putative uncharacterized protein [Source:UniProtKB/TrEMBL
CADAFUAG00000281	33.4005	0.690078	0.908844	0.759292	0.447678	0.5474	30	CADAFUAG00000281	AFUA_3G01480	Afu3G01480	Putative uncharacterized protein [Source:UniProtKB/TrEMBL
CADAFUAG00000281	33.4005	0.917805	0.908939	1.00975	0.312613	0.55464	240	CADAFUAG00000281	AFUA_3G01480	Afu3G01480	Putative uncharacterized protein [Source:UniProtKB/TrEMBL
CADAFUAG00000282	1040.64	-2.0868	0.432879	-4.82074	1.43024e-06	5.90242e-06	30	CADAFUAG00000282	AFUA_3G02380	Afu3G02380	U2 auxiliary factor small subunit; putative [Source:UniProtKB/TrEMBL
CADAFUAG00000282	1040.64	-2.00493	0.432754	-4.63295	3.60486e-06	2.21595e-05	60	CADAFUAG00000282	AFUA_3G02380	Afu3G02380	U2 auxiliary factor small subunit; putative [Source:UniProtKB/TrEMBL
CADAFUAG00000282	1040.64	-1.63774	0.43234	-3.78808	0.000151813	0.00315055	120	CADAFUAG00000282	AFUA_3G02380	Afu3G02380	U2 auxiliary factor small subunit; putative [Source:UniProtKB/TrEMBL
CADAFUAG00000282	1040.64	-1.56392	0.432649	-3.61476	0.000300627	0.00514543	240	CADAFUAG00000282	AFUA_3G02380	Afu3G02380	U2 auxiliary factor small subunit; putative [Source:UniProtKB/TrEMBL
CADAFUAG00000283	531.512	-3.18229	0.379763	-8.37969	5.30675e-17	1.02274e-15	30	CADAFUAG00000283	AFUA_3G01090	Afu3G01090	Putative uncharacterized protein [Source:UniProtKB/TrEMBL
CADAFUAG00000283	531.512	-2.21896	0.377184	-5.88297	4.02975e-09	5.0276e-08	60	CADAFUAG00000283	AFUA_3G01090	Afu3G01090	Putative uncharacterized protein [Source:UniProtKB/TrEMBL
CADAFUAG00000283	531.512	-1.27886	0.375555	-3.40525	0.000661047	0.00905828	120	CADAFUAG00000283	AFUA_3G01090	Afu3G01090	Putative uncharacterized protein [Source:UniProtKB/TrEMBL
CADAFUAG00000283	531.512	-0.790214	0.375754	-2.10301	0.0354652	0.145874	240	CADAFUAG00000283	AFUA_3G01090	Afu3G01090	Putative uncharacterized protein [Source:UniProtKB/TrEMBL
CADAFUAG00000284	2.05238	-0.30012	1.34033	-0.223915	0.822823	0.881863	30	CADAFUAG00000284	AFUA_3G02175	Afu3G02175	BTB/POZ domain protein [Source:UniProtKB/TrEMBL
CADAFUAG00000284	2.05238	1.52747	1.28738	1.18649	0.235429	0.32697	60	CADAFUAG00000284	AFUA_3G02175	Afu3G02175	BTB/POZ domain protein [Source:UniProtKB/TrEMBL
CADAFUAG00000284	2.05238	-0.626668	1.41263	-0.44362	0.657318	NA	240	CADAFUAG00000284	AFUA_3G02175	Afu3G02175	BTB/POZ domain protein [Source:UniProtKB/TrEMBL
CADAFUAG00000284	2.05238	-1.50857	1.3905	-1.08491	0.277961	0.542125	120	CADAFUAG00000284	AFUA_3G02175	Afu3G02175	BTB/POZ domain protein [Source:UniProtKB/TrEMBL
CADAFUAG00000285	8596.72	-3.92242	0.550429	-7.12611	1.03242e-12	1.15971e-11	30	CADAFUAG00000285	AFUA_3G00900	Afu3G00900	Alpha-amylase; putative [Source:UniProtKB/TrEMBL
CADAFUAG00000285	8596.72	-3.60355	0.550346	-6.54778	5.83982e-11	1.17451e-09	60	CADAFUAG00000285	AFUA_3G00900	Afu3G00900	Alpha-amylase; putative [Source:UniProtKB/TrEMBL
CADAFUAG00000285	8596.72	-2.49421	0.550187	-4.53338	5.80463e-06	0.000346715	120	CADAFUAG00000285	AFUA_3G00900	Afu3G00900	Alpha-amylase; putative [Source:UniProtKB/TrEMBL
CADAFUAG00000285	8596.72	-0.77062	0.550148	-1.40075	0.161289	0.37904	240	CADAFUAG00000285	AFUA_3G00900	Afu3G00900	Alpha-amylase; putative [Source:UniProtKB/TrEMBL
CADAFUAG00000286	1.85996	-1.07369	0.862914	-1.24426	0.213405	0.291373	30	CADAFUAG00000286	AFUA_3G02290	Afu3G02290	Arylsulfatase; putative [Source:UniProtKB/TrEMBL
CADAFUAG00000286	1.85996	0.0351877	0.846656	0.0415607	0.966849	0.979803	60	CADAFUAG00000286	AFUA_3G02290	Afu3G02290	Arylsulfatase; putative [Source:UniProtKB/TrEMBL
CADAFUAG00000286	1.85996	0.609085	0.827575	0.735987	0.461738	NA	240	CADAFUAG00000286	AFUA_3G02290	Afu3G02290	Arylsulfatase; putative [Source:UniProtKB/TrEMBL
CADAFUAG00000286	1.85996	-0.863029	0.861258	-1.00206	0.316316	0.584345	120	CADAFUAG00000286	AFUA_3G02290	Afu3G02290	Arylsulfatase; putative [Source:UniProtKB/TrEMBL
CADAFUAG00000287	93.388	1.3133	0.281131	4.67148	2.99043e-06	1.1605e-05	30	CADAFUAG00000287	AFUA_3G00330	Afu3G00330	NAD dependent epimerase/dehydratase family protein [Source:UniProtKB/TrEMBL
CADAFUAG00000287	93.388	0.601836	0.281744	2.13611	0.0326706	0.145588	120	CADAFUAG00000287	AFUA_3G00330	Afu3G00330	NAD dependent epimerase/dehydratase family protein [Source:UniProtKB/TrEMBL
CADAFUAG00000287	93.388	0.118545	0.287408	0.412464	0.68	0.768826	60	CADAFUAG00000287	AFUA_3G00330	Afu3G00330	NAD dependent epimerase/dehydratase family protein [Source:UniProtKB/TrEMBL
CADAFUAG00000287	93.388	0.0755975	0.290011	0.260671	0.794346	0.909597	240	CADAFUAG00000287	AFUA_3G00330	Afu3G00330	NAD dependent epimerase/dehydratase family protein [Source:UniProtKB/TrEMBL
CADAFUAG00000288	295.206	-1.75694	0.351248	-5.00197	5.67464e-07	2.49139e-06	30	CADAFUAG00000288	AFUA_3G01330	Afu3G01330	Class II aldolase/adducin domain protein [Source:UniProtKB/TrEMBL
CADAFUAG00000288	295.206	-0.387047	0.347484	-1.11386	0.26534	0.503966	240	CADAFUAG00000288	AFUA_3G01330	Afu3G01330	Class II aldolase/adducin domain protein [Source:UniProtKB/TrEMBL
CADAFUAG00000288	295.206	0.341971	0.345351	0.990211	0.322071	0.590411	120	CADAFUAG00000288	AFUA_3G01330	Afu3G01330	Class II aldolase/adducin domain protein [Source:UniProtKB/TrEMBL
CADAFUAG00000288	295.206	0.19932	0.34601	0.576052	0.56458	0.663882	60	CADAFUAG00000288	AFUA_3G01330	Afu3G01330	Class II aldolase/adducin domain protein [Source:UniProtKB/TrEMBL
CADAFUAG00000289	46.3265	-0.997832	3.67766	-0.271323	0.786143	0.855538	60	CADAFUAG00000289	AFUA_3G02585	Afu3G02585	Integral membrane protein [Source:UniProtKB/TrEMBL
CADAFUAG00000289	46.3265	-0.920949	3.67773	-0.250412	0.802269	0.865961	30	CADAFUAG00000289	AFUA_3G02585	Afu3G02585	Integral membrane protein [Source:UniProtKB/TrEMBL
CADAFUAG00000289	46.3265	1.05997	3.67538	0.288398	0.773042	0.8989	240	CADAFUAG00000289	AFUA_3G02585	Afu3G02585	Integral membrane protein [Source:UniProtKB/TrEMBL
CADAFUAG00000289	46.3265	0.615865	3.6752	0.167573	0.866919	0.945892	120	CADAFUAG00000289	AFUA_3G02585	Afu3G02585	Integral membrane protein [Source:UniProtKB/TrEMBL
CADAFUAG00000290	775.285	-1.70931	0.496747	-3.44101	0.000579546	0.00832586	240	CADAFUAG00000290	AFUA_3G01070	Afu3G01070	Tyrosinase; putative [Source:UniProtKB/TrEMBL
CADAFUAG00000290	775.285	1.07849	0.493783	2.18413	0.0289526	0.0506161	30	CADAFUAG00000290	AFUA_3G01070	Afu3G01070	Tyrosinase; putative [Source:UniProtKB/TrEMBL
CADAFUAG00000290	775.285	0.879579	0.493812	1.7812	0.0748795	0.12539	60	CADAFUAG00000290	AFUA_3G01070	Afu3G01070	Tyrosinase; putative [Source:UniProtKB/TrEMBL
CADAFUAG00000290	775.285	0.727073	0.493713	1.47266	0.140842	0.362031	120	CADAFUAG00000290	AFUA_3G01070	Afu3G01070	Tyrosinase; putative [Source:UniProtKB/TrEMBL
CADAFUAG00000291	5.84586	2.52685	0.6264	4.03392	5.48549e-05	0.000170219	30	CADAFUAG00000291	AFUA_3G02030	Afu3G02030
CADAFUAG00000291	5.84586	0.933073	0.668605	1.39555	0.16285	0.240981	60	CADAFUAG00000291	AFUA_3G02030	Afu3G02030
CADAFUAG00000291	5.84586	-0.746647	0.802349	-0.930576	0.352073	0.593778	240	CADAFUAG00000291	AFUA_3G02030	Afu3G02030
CADAFUAG00000291	5.84586	0.239583	0.669687	0.357754	0.720527	0.877975	120	CADAFUAG00000291	AFUA_3G02030	Afu3G02030
CADAFUAG00000292	4.81516	0.193466	0.675867	0.286249	0.774688	0.84418	30	CADAFUAG00000292	AFUA_3G03460	Afu3G03460	HAD superfamily hydrolase; putative [Source:UniProtKB/TrEMBL
CADAFUAG00000292	4.81516	0.839667	0.66736	1.25819	0.208322	0.295288	60	CADAFUAG00000292	AFUA_3G03460	Afu3G03460	HAD superfamily hydrolase; putative [Source:UniProtKB/TrEMBL
CADAFUAG00000292	4.81516	-0.0695307	0.716714	-0.0970132	0.922716	0.96717	240	CADAFUAG00000292	AFUA_3G03460	Afu3G03460	HAD superfamily hydrolase; putative [Source:UniProtKB/TrEMBL
CADAFUAG00000292	4.81516	-0.555801	0.694043	-0.800817	0.423238	0.680423	120	CADAFUAG00000292	AFUA_3G03460	Afu3G03460	HAD superfamily hydrolase; putative [Source:UniProtKB/TrEMBL
CADAFUAG00000293	115.856	0.680137	0.277046	2.45496	0.0140901	0.0265997	30	CADAFUAG00000293	AFUA_3G01020	Afu3G01020	Putative uncharacterized protein [Source:UniProtKB/TrEMBL
CADAFUAG00000293	115.856	0.357534	0.276313	1.29394	0.195685	0.442298	120	CADAFUAG00000293	AFUA_3G01020	Afu3G01020	Putative uncharacterized protein [Source:UniProtKB/TrEMBL
CADAFUAG00000293	115.856	-0.111141	0.280802	-0.395799	0.692254	0.777873	60	CADAFUAG00000293	AFUA_3G01020	Afu3G01020	Putative uncharacterized protein [Source:UniProtKB/TrEMBL
CADAFUAG00000293	115.856	0.0406721	0.281544	0.144461	0.885137	0.949825	240	CADAFUAG00000293	AFUA_3G01020	Afu3G01020	Putative uncharacterized protein [Source:UniProtKB/TrEMBL
CADAFUAG00000294	2.96334	-3.37994	0.885702	-3.81612	0.000135568	0.000388699	30	CADAFUAG00000294	AFUA_3G01370	Afu3G01370	MFS transporter; putative [Source:UniProtKB/TrEMBL
CADAFUAG00000294	2.96334	-0.872224	0.773581	-1.12752	0.259524	0.35484	60	CADAFUAG00000294	AFUA_3G01370	Afu3G01370	MFS transporter; putative [Source:UniProtKB/TrEMBL
CADAFUAG00000294	2.96334	-0.571914	0.77202	-0.740802	0.458814	0.684896	240	CADAFUAG00000294	AFUA_3G01370	Afu3G01370	MFS transporter; putative [Source:UniProtKB/TrEMBL
CADAFUAG00000294	2.96334	-1.3835	0.765187	-1.80805	0.0705983	0.237287	120	CADAFUAG00000294	AFUA_3G01370	Afu3G01370	MFS transporter; putative [Source:UniProtKB/TrEMBL
CADAFUAG00000295	0.570556	0.0562968	2.48849	0.0226229	0.981951	0.987914	30	CADAFUAG00000295	AFUA_3G00120	Afu3G00120	Amino acid transporter (Mtr); putative [Source:UniProtKB/TrEMBL
CADAFUAG00000295	0.570556	2.5258	2.44048	1.03496	0.300687	0.400008	60	CADAFUAG00000295	AFUA_3G00120	Afu3G00120	Amino acid transporter (Mtr); putative [Source:UniProtKB/TrEMBL
CADAFUAG00000295	0.570556	-0.553712	2.53674	-0.218277	0.827213	NA	240	CADAFUAG00000295	AFUA_3G00120	Afu3G00120	Amino acid transporter (Mtr); putative [Source:UniProtKB/TrEMBL
CADAFUAG00000295	0.570556	-0.662478	2.52729	-0.26213	0.793221	0.913874	120	CADAFUAG00000295	AFUA_3G00120	Afu3G00120	Amino acid transporter (Mtr); putative [Source:UniProtKB/TrEMBL
CADAFUAG00000296	875.601	-3.70596	0.471096	-7.86668	3.64174e-15	5.65753e-14	30	CADAFUAG00000296	AFUA_3G02000	Afu3G02000	C6 transcription factor Ctf1B-like; putative [Source:UniProtKB/TrEMBL
CADAFUAG00000296	875.601	-1.24553	0.46637	-2.6707	0.00756928	0.0175879	60	CADAFUAG00000296	AFUA_3G02000	Afu3G02000	C6 transcription factor Ctf1B-like; putative [Source:UniProtKB/TrEMBL
CADAFUAG00000296	875.601	0.191742	0.465618	0.4118	0.680486	0.85694	120	CADAFUAG00000296	AFUA_3G02000	Afu3G02000	C6 transcription factor Ctf1B-like; putative [Source:UniProtKB/TrEMBL
CADAFUAG00000296	875.601	-0.00980123	0.465871	-0.0210385	0.983215	0.992315	240	CADAFUAG00000296	AFUA_3G02000	Afu3G02000	C6 transcription factor Ctf1B-like; putative [Source:UniProtKB/TrEMBL
CADAFUAG00000297	362.769	-0.733132	0.346773	-2.11416	0.0345018	0.0642822	60	CADAFUAG00000297	AFUA_3G04310	Afu3G04310	SnoRNA binding protein; putative [Source:UniProtKB/TrEMBL
CADAFUAG00000297	362.769	0.724558	0.344943	2.10052	0.0356835	0.0609007	30	CADAFUAG00000297	AFUA_3G04310	Afu3G04310	SnoRNA binding protein; putative [Source:UniProtKB/TrEMBL
CADAFUAG00000297	362.769	-0.638558	0.345764	-1.84681	0.0647753	0.223755	120	CADAFUAG00000297	AFUA_3G04310	Afu3G04310	SnoRNA binding protein; putative [Source:UniProtKB/TrEMBL
CADAFUAG00000297	362.769	-0.26758	0.34639	-0.772483	0.439828	0.668414	240	CADAFUAG00000297	AFUA_3G04310	Afu3G04310	SnoRNA binding protein; putative [Source:UniProtKB/TrEMBL
CADAFUAG00000298	28.045	-0.568396	0.777488	-0.731068	0.464738	0.564841	30	CADAFUAG00000298	AFUA_3G03540	Afu3G03540	PKS-like enzyme; putative [Source:UniProtKB/TrEMBL
CADAFUAG00000298	28.045	0.0909536	0.770948	0.117976	0.906086	0.943966	60	CADAFUAG00000298	AFUA_3G03540	Afu3G03540	PKS-like enzyme; putative [Source:UniProtKB/TrEMBL
CADAFUAG00000298	28.045	0.0945114	0.773268	0.122223	0.902722	0.95789	240	CADAFUAG00000298	AFUA_3G03540	Afu3G03540	PKS-like enzyme; putative [Source:UniProtKB/TrEMBL
CADAFUAG00000298	28.045	0.862983	0.76406	1.12947	0.258699	0.51825	120	CADAFUAG00000298	AFUA_3G03540	Afu3G03540	PKS-like enzyme; putative [Source:UniProtKB/TrEMBL
CADAFUAG00000299	3.92164	6.63985	3.31442	2.00332	0.0451428	0.0749467	30	CADAFUAG00000299	AFUA_3G02110	Afu3G02110	MFS multidrug transporter; putative [Source:UniProtKB/TrEMBL
CADAFUAG00000299	3.92164	1.99993	3.38923	0.590083	0.555135	0.655558	60	CADAFUAG00000299	AFUA_3G02110	Afu3G02110	MFS multidrug transporter; putative [Source:UniProtKB/TrEMBL
CADAFUAG00000299	3.92164	2.59205	3.38411	0.765948	0.443707	0.672138	240	CADAFUAG00000299	AFUA_3G02110	Afu3G02110	MFS multidrug transporter; putative [Source:UniProtKB/TrEMBL
CADAFUAG00000299	3.92164	0.581222	3.40379	0.170757	0.864415	0.945338	120	CADAFUAG00000299	AFUA_3G02110	Afu3G02110	MFS multidrug transporter; putative [Source:UniProtKB/TrEMBL
CADAFUAG00000300	927.851	0.453986	0.214473	2.11675	0.0342809	0.142898	240	CADAFUAG00000300	AFUA_3G00340	Afu3G00340	Glycosyl hydrolase; putative [Source:UniProtKB/TrEMBL
CADAFUAG00000300	927.851	-0.240415	0.214875	-1.11886	0.2632	0.359007	60	CADAFUAG00000300	AFUA_3G00340	Afu3G00340	Glycosyl hydrolase; putative [Source:UniProtKB/TrEMBL
CADAFUAG00000300	927.851	0.296775	0.214072	1.38634	0.165644	0.401737	120	CADAFUAG00000300	AFUA_3G00340	Afu3G00340	Glycosyl hydrolase; putative [Source:UniProtKB/TrEMBL
CADAFUAG00000300	927.851	0.119846	0.214602	0.558458	0.576532	0.672628	30	CADAFUAG00000300	AFUA_3G00340	Afu3G00340	Glycosyl hydrolase; putative [Source:UniProtKB/TrEMBL
CADAFUAG00000301	4.22286	-0.435544	0.981964	-0.443544	0.657373	0.748042	30	CADAFUAG00000301	AFUA_3G00480	Afu3G00480	RTA1 domain protein; putative [Source:UniProtKB/TrEMBL
CADAFUAG00000301	4.22286	-0.375721	0.993135	-0.378319	0.705194	0.789303	60	CADAFUAG00000301	AFUA_3G00480	Afu3G00480	RTA1 domain protein; putative [Source:UniProtKB/TrEMBL
CADAFUAG00000301	4.22286	-0.876396	1.04291	-0.840336	0.40072	0.636454	240	CADAFUAG00000301	AFUA_3G00480	Afu3G00480	RTA1 domain protein; putative [Source:UniProtKB/TrEMBL
CADAFUAG00000301	4.22286	1.43609	0.928257	1.54708	0.121843	0.333431	120	CADAFUAG00000301	AFUA_3G00480	Afu3G00480	RTA1 domain protein; putative [Source:UniProtKB/TrEMBL
CADAFUAG00000302	145.64	0.468608	0.24009	1.9518	0.050962	0.0834079	30	CADAFUAG00000302	AFUA_3G00930	Afu3G00930	C6 transcription factor; putative [Source:UniProtKB/TrEMBL
CADAFUAG00000302	145.64	0.270798	0.24092	1.12402	0.261006	0.356493	60	CADAFUAG00000302	AFUA_3G00930	Afu3G00930	C6 transcription factor; putative [Source:UniProtKB/TrEMBL
CADAFUAG00000302	145.64	0.175809	0.242674	0.724468	0.468779	0.691377	240	CADAFUAG00000302	AFUA_3G00930	Afu3G00930	C6 transcription factor; putative [Source:UniProtKB/TrEMBL
CADAFUAG00000302	145.64	-0.0168786	0.239934	-0.0703469	0.943918	0.979119	120	CADAFUAG00000302	AFUA_3G00930	Afu3G00930	C6 transcription factor; putative [Source:UniProtKB/TrEMBL
CADAFUAG00000303	71.5814	1.46175	0.318086	4.59545	4.31821e-06	2.58719e-05	60	CADAFUAG00000303	AFUA_3G02870	Afu3G02870	NUDIX domain; putative [Source:UniProtKB/TrEMBL
CADAFUAG00000303	71.5814	1.06533	0.32209	3.30755	0.000941168	0.0116029	240	CADAFUAG00000303	AFUA_3G02870	Afu3G02870	NUDIX domain; putative [Source:UniProtKB/TrEMBL
CADAFUAG00000303	71.5814	0.891146	0.318235	2.80028	0.00510588	0.0396471	120	CADAFUAG00000303	AFUA_3G02870	Afu3G02870	NUDIX domain; putative [Source:UniProtKB/TrEMBL
CADAFUAG00000303	71.5814	0.8279	0.32138	2.57608	0.00999288	0.0195857	30	CADAFUAG00000303	AFUA_3G02870	Afu3G02870	NUDIX domain; putative [Source:UniProtKB/TrEMBL
CADAFUAG00000304	11.2263	1.30424	0.428005	3.04726	0.00230938	0.00517023	30	CADAFUAG00000304	AFUA_3G01510	Afu3G01510	C6 transcription factor; putative [Source:UniProtKB/TrEMBL
CADAFUAG00000304	11.2263	1.09205	0.437435	2.49648	0.0125434	0.0269673	60	CADAFUAG00000304	AFUA_3G01510	Afu3G01510	C6 transcription factor; putative [Source:UniProtKB/TrEMBL
CADAFUAG00000304	11.2263	0.476928	0.46223	1.0318	0.302167	0.54497	240	CADAFUAG00000304	AFUA_3G01510	Afu3G01510	C6 transcription factor; putative [Source:UniProtKB/TrEMBL
CADAFUAG00000304	11.2263	0.197987	0.44286	0.447064	0.654828	0.840338	120	CADAFUAG00000304	AFUA_3G01510	Afu3G01510	C6 transcription factor; putative [Source:UniProtKB/TrEMBL
CADAFUAG00000305	13.1246	2.90959	0.597972	4.86576	1.14015e-06	4.78262e-06	30	CADAFUAG00000305	AFUA_3G02213	Afu3G02213	Putative uncharacterized protein [Source:UniProtKB/TrEMBL
CADAFUAG00000305	13.1246	1.83556	0.610849	3.00493	0.00265643	0.00714525	60	CADAFUAG00000305	AFUA_3G02213	Afu3G02213	Putative uncharacterized protein [Source:UniProtKB/TrEMBL
CADAFUAG00000305	13.1246	0.771177	0.644113	1.19727	0.231201	0.463593	240	CADAFUAG00000305	AFUA_3G02213	Afu3G02213	Putative uncharacterized protein [Source:UniProtKB/TrEMBL
CADAFUAG00000305	13.1246	0.822848	0.618367	1.33068	0.183295	0.426027	120	CADAFUAG00000305	AFUA_3G02213	Afu3G02213	Putative uncharacterized protein [Source:UniProtKB/TrEMBL
CADAFUAG00000306	1812.67	-1.71323	0.351902	-4.86848	1.12459e-06	0.000102613	240	CADAFUAG00000306	AFUA_3G04170	Afu3G04170	Pyruvate dehydrogenase E1 beta subunit PdbA; putative [Source:UniProtKB/TrEMBL
CADAFUAG00000306	1812.67	0.801714	0.35056	2.28695	0.0221987	0.0399469	30	CADAFUAG00000306	AFUA_3G04170	Afu3G04170	Pyruvate dehydrogenase E1 beta subunit PdbA; putative [Source:UniProtKB/TrEMBL
CADAFUAG00000306	1812.67	0.313483	0.350541	0.894283	0.37117	0.634917	120	CADAFUAG00000306	AFUA_3G04170	Afu3G04170	Pyruvate dehydrogenase E1 beta subunit PdbA; putative [Source:UniProtKB/TrEMBL
CADAFUAG00000306	1812.67	0.051626	0.3507	0.147209	0.882967	0.928562	60	CADAFUAG00000306	AFUA_3G04170	Afu3G04170	Pyruvate dehydrogenase E1 beta subunit PdbA; putative [Source:UniProtKB/TrEMBL
CADAFUAG00000307	36.5064	2.06115	0.671347	3.07017	0.00213935	0.0210064	240	CADAFUAG00000307	AFUA_3G01270	Afu3G01270	Putative uncharacterized protein [Source:UniProtKB/TrEMBL
CADAFUAG00000307	36.5064	2.04964	0.67002	3.05908	0.00222019	0.0061161	60	CADAFUAG00000307	AFUA_3G01270	Afu3G01270	Putative uncharacterized protein [Source:UniProtKB/TrEMBL
CADAFUAG00000307	36.5064	1.81892	0.668821	2.7196	0.00653619	0.0468494	120	CADAFUAG00000307	AFUA_3G01270	Afu3G01270	Putative uncharacterized protein [Source:UniProtKB/TrEMBL
CADAFUAG00000307	36.5064	0.779386	0.679342	1.14727	0.251272	0.334592	30	CADAFUAG00000307	AFUA_3G01270	Afu3G01270	Putative uncharacterized protein [Source:UniProtKB/TrEMBL
CADAFUAG00000308	0.792591	-1.53905	1.79129	-0.859185	0.390238	0.488062	30	CADAFUAG00000308	AFUA_3G00970	Afu3G00970	Putative uncharacterized protein [Source:UniProtKB/TrEMBL
CADAFUAG00000308	0.792591	-0.657168	1.81057	-0.362961	0.716634	0.798412	60	CADAFUAG00000308	AFUA_3G00970	Afu3G00970	Putative uncharacterized protein [Source:UniProtKB/TrEMBL
CADAFUAG00000308	0.792591	-0.297267	1.8086	-0.164363	0.869446	NA	240	CADAFUAG00000308	AFUA_3G00970	Afu3G00970	Putative uncharacterized protein [Source:UniProtKB/TrEMBL
CADAFUAG00000308	0.792591	-0.55142	1.76359	-0.31267	0.754532	0.894039	120	CADAFUAG00000308	AFUA_3G00970	Afu3G00970	Putative uncharacterized protein [Source:UniProtKB/TrEMBL
CADAFUAG00000309	61.8433	-0.789538	0.511593	-1.54329	0.12276	0.180336	30	CADAFUAG00000309	AFUA_3G03940	Afu3G03940	2;3-diketo-5-methylthio-1-phosphopentane phosphatase; putative [Source:UniProtKB/TrEMBL
CADAFUAG00000309	61.8433	-0.511114	0.509521	-1.00313	0.3158	0.417139	60	CADAFUAG00000309	AFUA_3G03940	Afu3G03940	2;3-diketo-5-methylthio-1-phosphopentane phosphatase; putative [Source:UniProtKB/TrEMBL
CADAFUAG00000309	61.8433	0.493619	0.505325	0.976834	0.328651	0.572224	240	CADAFUAG00000309	AFUA_3G03940	Afu3G03940	2;3-diketo-5-methylthio-1-phosphopentane phosphatase; putative [Source:UniProtKB/TrEMBL
CADAFUAG00000309	61.8433	0.289122	0.503236	0.574526	0.565612	0.783285	120	CADAFUAG00000309	AFUA_3G03940	Afu3G03940	2;3-diketo-5-methylthio-1-phosphopentane phosphatase; putative [Source:UniProtKB/TrEMBL
CADAFUAG00000310	63.2806	-1.62821	0.45522	-3.57675	0.000347894	0.000921948	30	CADAFUAG00000310	AFUA_3G00420	Afu3G00420	Acetyl xylan esterase (Axe1); putative [Source:UniProtKB/TrEMBL
CADAFUAG00000310	63.2806	-1.11695	0.4478	-2.4943	0.0126207	0.0744299	120	CADAFUAG00000310	AFUA_3G00420	Afu3G00420	Acetyl xylan esterase (Axe1); putative [Source:UniProtKB/TrEMBL
CADAFUAG00000310	63.2806	-0.775642	0.448867	-1.728	0.0839888	0.13835	60	CADAFUAG00000310	AFUA_3G00420	Afu3G00420	Acetyl xylan esterase (Axe1); putative [Source:UniProtKB/TrEMBL
CADAFUAG00000310	63.2806	-0.434705	0.44843	-0.969394	0.332349	0.575607	240	CADAFUAG00000310	AFUA_3G00420	Afu3G00420	Acetyl xylan esterase (Axe1); putative [Source:UniProtKB/TrEMBL
CADAFUAG00000311	174.03	0.587918	0.498409	1.17959	0.238163	0.330278	60	CADAFUAG00000311	AFUA_3G00350	Afu3G00350	Putative uncharacterized protein [Source:UniProtKB/TrEMBL
CADAFUAG00000311	174.03	0.501059	0.497886	1.00637	0.314236	0.581905	120	CADAFUAG00000311	AFUA_3G00350	Afu3G00350	Putative uncharacterized protein [Source:UniProtKB/TrEMBL
CADAFUAG00000311	174.03	-0.331015	0.500488	-0.661384	0.508366	0.608107	30	CADAFUAG00000311	AFUA_3G00350	Afu3G00350	Putative uncharacterized protein [Source:UniProtKB/TrEMBL
CADAFUAG00000311	174.03	0.0272815	0.500043	0.0545584	0.95649	0.982757	240	CADAFUAG00000311	AFUA_3G00350	Afu3G00350	Putative uncharacterized protein [Source:UniProtKB/TrEMBL
CADAFUAG00000312	3.89603	2.18107	0.74644	2.92196	0.00347839	0.00751828	30	CADAFUAG00000312	AFUA_3G02880	Afu3G02880	Alpha-L-rhamnosidase C; putative [Source:UniProtKB/TrEMBL
CADAFUAG00000312	3.89603	2.05802	0.756171	2.72164	0.00649592	0.015384	60	CADAFUAG00000312	AFUA_3G02880	Afu3G02880	Alpha-L-rhamnosidase C; putative [Source:UniProtKB/TrEMBL
CADAFUAG00000312	3.89603	-0.333226	0.928454	-0.358904	0.719667	0.865769	240	CADAFUAG00000312	AFUA_3G02880	Afu3G02880	Alpha-L-rhamnosidase C; putative [Source:UniProtKB/TrEMBL
CADAFUAG00000312	3.89603	0.454697	0.79078	0.574998	0.565293	0.783139	120	CADAFUAG00000312	AFUA_3G02880	Afu3G02880	Alpha-L-rhamnosidase C; putative [Source:UniProtKB/TrEMBL
CADAFUAG00000313	41.5852	-2.0165	0.650085	-3.10191	0.00192276	0.00540425	60	CADAFUAG00000313	AFUA_3G01410	Afu3G01410	Polyketide synthase; putative [Source:UniProtKB/TrEMBL
CADAFUAG00000313	41.5852	-1.93208	0.648335	-2.98007	0.00288186	0.0063363	30	CADAFUAG00000313	AFUA_3G01410	Afu3G01410	Polyketide synthase; putative [Source:UniProtKB/TrEMBL
CADAFUAG00000313	41.5852	-0.980215	0.636057	-1.54108	0.123297	0.335734	120	CADAFUAG00000313	AFUA_3G01410	Afu3G01410	Polyketide synthase; putative [Source:UniProtKB/TrEMBL
CADAFUAG00000313	41.5852	-0.00779217	0.635121	-0.0122688	0.990211	0.995673	240	CADAFUAG00000313	AFUA_3G01410	Afu3G01410	Polyketide synthase; putative [Source:UniProtKB/TrEMBL
CADAFUAG00000314	194.087	1.42102	0.282266	5.03434	4.79506e-07	2.12933e-06	30	CADAFUAG00000314	AFUA_3G04200	Afu3G04200	N2;N2-dimethylguanosine tRNA methyltransferase [Source:UniProtKB/TrEMBL
CADAFUAG00000314	194.087	-0.939504	0.29267	-3.21011	0.00132683	0.0147937	240	CADAFUAG00000314	AFUA_3G04200	Afu3G04200	N2;N2-dimethylguanosine tRNA methyltransferase [Source:UniProtKB/TrEMBL
CADAFUAG00000314	194.087	0.318534	0.284575	1.11933	0.262998	0.358832	60	CADAFUAG00000314	AFUA_3G04200	Afu3G04200	N2;N2-dimethylguanosine tRNA methyltransferase [Source:UniProtKB/TrEMBL
CADAFUAG00000314	194.087	0.187732	0.283523	0.66214	0.507881	0.745547	120	CADAFUAG00000314	AFUA_3G04200	Afu3G04200	N2;N2-dimethylguanosine tRNA methyltransferase [Source:UniProtKB/TrEMBL
CADAFUAG00000315	43.9975	-2.78825	0.702909	-3.96673	7.28659e-05	0.000220256	30	CADAFUAG00000315	AFUA_3G00250	Afu3G00250	Salicylate hydroxylase; putative [Source:UniProtKB/TrEMBL
CADAFUAG00000315	43.9975	-2.38207	0.69734	-3.41594	0.000635626	0.00208027	60	CADAFUAG00000315	AFUA_3G00250	Afu3G00250	Salicylate hydroxylase; putative [Source:UniProtKB/TrEMBL
CADAFUAG00000315	43.9975	0.900122	0.670545	1.34237	0.179475	0.402383	240	CADAFUAG00000315	AFUA_3G00250	Afu3G00250	Salicylate hydroxylase; putative [Source:UniProtKB/TrEMBL
CADAFUAG00000315	43.9975	-0.762673	0.673904	-1.13172	0.257751	0.517166	120	CADAFUAG00000315	AFUA_3G00250	Afu3G00250	Salicylate hydroxylase; putative [Source:UniProtKB/TrEMBL
CADAFUAG00000316	3167.98	-2.18129	1.91292	-1.14029	0.254164	0.348842	60	CADAFUAG00000316	AFUA_3G00710	Afu3G00710	Allergen Asp F4-like; putative [Source:UniProtKB/TrEMBL
CADAFUAG00000316	3167.98	-1.68811	1.91289	-0.882492	0.377511	0.473979	30	CADAFUAG00000316	AFUA_3G00710	Afu3G00710	Allergen Asp F4-like; putative [Source:UniProtKB/TrEMBL
CADAFUAG00000316	3167.98	1.17423	1.91278	0.613886	0.539291	0.749566	240	CADAFUAG00000316	AFUA_3G00710	Afu3G00710	Allergen Asp F4-like; putative [Source:UniProtKB/TrEMBL
CADAFUAG00000316	3167.98	-0.414266	1.91279	-0.216576	0.828539	0.92983	120	CADAFUAG00000316	AFUA_3G00710	Afu3G00710	Allergen Asp F4-like; putative [Source:UniProtKB/TrEMBL
CADAFUAG00000317	2193.08	-2.64044	0.867887	-3.04238	0.00234719	0.00642033	60	CADAFUAG00000317	AFUA_3G02270	Afu3G02270	Catalase B [Source:UniProtKB/Swiss-Prot
CADAFUAG00000317	2193.08	1.89685	0.866928	2.18801	0.0286686	0.126595	240	CADAFUAG00000317	AFUA_3G02270	Afu3G02270	Catalase B [Source:UniProtKB/Swiss-Prot
CADAFUAG00000317	2193.08	-1.03794	0.867236	-1.19684	0.231371	0.312122	30	CADAFUAG00000317	AFUA_3G02270	Afu3G02270	Catalase B [Source:UniProtKB/Swiss-Prot
CADAFUAG00000317	2193.08	-0.00539346	0.866992	-0.00622089	0.995036	0.997724	120	CADAFUAG00000317	AFUA_3G02270	Afu3G02270	Catalase B [Source:UniProtKB/Swiss-Prot
CADAFUAG00000318	8197.22	-3.36677	0.909017	-3.70375	0.000212439	0.000795434	60	CADAFUAG00000318	AFUA_3G03440	Afu3G03440	MFS siderophore iron transporter; putative [Source:UniProtKB/TrEMBL
CADAFUAG00000318	8197.22	-2.71856	0.908962	-2.99084	0.00278208	0.00613919	30	CADAFUAG00000318	AFUA_3G03440	Afu3G03440	MFS siderophore iron transporter; putative [Source:UniProtKB/TrEMBL
CADAFUAG00000318	8197.22	-1.22927	0.908867	-1.35253	0.176207	0.41504	120	CADAFUAG00000318	AFUA_3G03440	Afu3G03440	MFS siderophore iron transporter; putative [Source:UniProtKB/TrEMBL
CADAFUAG00000318	8197.22	-0.0197708	0.908859	-0.0217534	0.982645	0.992075	240	CADAFUAG00000318	AFUA_3G03440	Afu3G03440	MFS siderophore iron transporter; putative [Source:UniProtKB/TrEMBL
CADAFUAG00000319	0.0580211	1.26141	4.68625	0.269172	0.787797	0.854491	30	CADAFUAG00000319	AFUA_3G00630	Afu3G00630	Putative uncharacterized protein [Source:UniProtKB/TrEMBL
CADAFUAG00000319	0.0580211	0.363417	4.70709	0.0772063	0.938459	0.959444	60	CADAFUAG00000319	AFUA_3G00630	Afu3G00630	Putative uncharacterized protein [Source:UniProtKB/TrEMBL
CADAFUAG00000319	0.0580211	0.55575	4.71161	0.117953	0.906105	NA	240	CADAFUAG00000319	AFUA_3G00630	Afu3G00630	Putative uncharacterized protein [Source:UniProtKB/TrEMBL
CADAFUAG00000319	0.0580211	0.0986633	4.7102	0.0209467	0.983288	NA	120	CADAFUAG00000319	AFUA_3G00630	Afu3G00630	Putative uncharacterized protein [Source:UniProtKB/TrEMBL
CADAFUAG00000320	111.59	1.35474	0.406191	3.33524	0.000852261	0.0108252	240	CADAFUAG00000320	AFUA_3G01840	Afu3G01840	MFS transporter; putative [Source:UniProtKB/TrEMBL
CADAFUAG00000320	111.59	0.512713	0.407984	1.2567	0.208863	0.286179	30	CADAFUAG00000320	AFUA_3G01840	Afu3G01840	MFS transporter; putative [Source:UniProtKB/TrEMBL
CADAFUAG00000320	111.59	-0.428637	0.41226	-1.03973	0.298468	0.397437	60	CADAFUAG00000320	AFUA_3G01840	Afu3G01840	MFS transporter; putative [Source:UniProtKB/TrEMBL
CADAFUAG00000320	111.59	-0.00519699	0.407825	-0.0127432	0.989833	0.996159	120	CADAFUAG00000320	AFUA_3G01840	Afu3G01840	MFS transporter; putative [Source:UniProtKB/TrEMBL
CADAFUAG00000321	0.117585	-1.73444	4.69335	-0.369552	0.711717	0.793215	30	CADAFUAG00000321	AFUA_3G00460	Afu3G00460	Putative uncharacterized protein [Source:UniProtKB/TrEMBL
CADAFUAG00000321	0.117585	-1.16623	4.69271	-0.248519	0.803733	0.868208	60	CADAFUAG00000321	AFUA_3G00460	Afu3G00460	Putative uncharacterized protein [Source:UniProtKB/TrEMBL
CADAFUAG00000321	0.117585	-0.973897	4.69725	-0.207333	0.835749	NA	240	CADAFUAG00000321	AFUA_3G00460	Afu3G00460	Putative uncharacterized protein [Source:UniProtKB/TrEMBL
CADAFUAG00000321	0.117585	-1.88747	4.69725	-0.401825	0.687813	NA	120	CADAFUAG00000321	AFUA_3G00460	Afu3G00460	Putative uncharacterized protein [Source:UniProtKB/TrEMBL
CADAFUAG00000322	96.0352	2.23072	0.614531	3.62996	0.000283465	0.00102496	60	CADAFUAG00000322	AFUA_3G00680	Afu3G00680	Amine oxidase [Source:UniProtKB/TrEMBL
CADAFUAG00000322	96.0352	1.69491	0.615555	2.75346	0.00589692	0.0121838	30	CADAFUAG00000322	AFUA_3G00680	Afu3G00680	Amine oxidase [Source:UniProtKB/TrEMBL
CADAFUAG00000322	96.0352	-0.383373	0.626247	-0.612175	0.540422	0.750148	240	CADAFUAG00000322	AFUA_3G00680	Afu3G00680	Amine oxidase [Source:UniProtKB/TrEMBL
CADAFUAG00000322	96.0352	0.274817	0.61778	0.444846	0.656431	0.841235	120	CADAFUAG00000322	AFUA_3G00680	Afu3G00680	Amine oxidase [Source:UniProtKB/TrEMBL
CADAFUAG00000323	1366.6	-3.68515	1.24253	-2.96586	0.00301842	0.00796638	60	CADAFUAG00000323	AFUA_3G03400	Afu3G03400	Siderophore biosynthesis acetylase AceI; putative [Source:UniProtKB/TrEMBL
CADAFUAG00000323	1366.6	-1.72442	1.24192	-1.38851	0.164981	0.233036	30	CADAFUAG00000323	AFUA_3G03400	Afu3G03400	Siderophore biosynthesis acetylase AceI; putative [Source:UniProtKB/TrEMBL
CADAFUAG00000323	1366.6	-1.39336	1.24181	-1.12205	0.261843	0.522117	120	CADAFUAG00000323	AFUA_3G03400	Afu3G03400	Siderophore biosynthesis acetylase AceI; putative [Source:UniProtKB/TrEMBL
CADAFUAG00000323	1366.6	-0.898453	1.24183	-0.723492	0.469378	0.691803	240	CADAFUAG00000323	AFUA_3G03400	Afu3G03400	Siderophore biosynthesis acetylase AceI; putative [Source:UniProtKB/TrEMBL
CADAFUAG00000324	99.488	2.21494	0.488027	4.53856	5.66405e-06	3.30767e-05	60	CADAFUAG00000324	AFUA_3G01050	Afu3G01050	Putative uncharacterized protein [Source:UniProtKB/TrEMBL
CADAFUAG00000324	99.488	1.97186	0.488739	4.03459	5.46974e-05	0.000169839	30	CADAFUAG00000324	AFUA_3G01050	Afu3G01050	Putative uncharacterized protein [Source:UniProtKB/TrEMBL
CADAFUAG00000324	99.488	1.03854	0.489717	2.12069	0.0339477	0.148929	120	CADAFUAG00000324	AFUA_3G01050	Afu3G01050	Putative uncharacterized protein [Source:UniProtKB/TrEMBL
CADAFUAG00000324	99.488	0.970337	0.493289	1.96708	0.0491745	0.182304	240	CADAFUAG00000324	AFUA_3G01050	Afu3G01050	Putative uncharacterized protein [Source:UniProtKB/TrEMBL
CADAFUAG00000325	16.7256	1.4827	0.50023	2.96404	0.00303629	0.00663971	30	CADAFUAG00000325	AFUA_3G01002	Afu3G01002	FAD dependent oxidoreductase; putative [Source:UniProtKB/TrEMBL
CADAFUAG00000325	16.7256	2.16145	0.494017	4.37524	1.21297e-05	6.47495e-05	60	CADAFUAG00000325	AFUA_3G01002	Afu3G01002	FAD dependent oxidoreductase; putative [Source:UniProtKB/TrEMBL
CADAFUAG00000325	16.7256	-0.10248	0.553862	-0.185027	0.853208	0.935432	240	CADAFUAG00000325	AFUA_3G01002	Afu3G01002	FAD dependent oxidoreductase; putative [Source:UniProtKB/TrEMBL
CADAFUAG00000325	16.7256	1.604	0.493953	3.24727	0.00116517	0.013816	120	CADAFUAG00000325	AFUA_3G01002	Afu3G01002	FAD dependent oxidoreductase; putative [Source:UniProtKB/TrEMBL
CADAFUAG00000326	41.842	-2.41724	0.456766	-5.29208	1.20932e-07	5.96297e-07	30	CADAFUAG00000326	AFUA_3G02840	Afu3G02840	Isopropanol dehydrogenase; putative [Source:UniProtKB/TrEMBL
CADAFUAG00000326	41.842	1.0235	0.409704	2.49815	0.0124842	0.0739867	120	CADAFUAG00000326	AFUA_3G02840	Afu3G02840	Isopropanol dehydrogenase; putative [Source:UniProtKB/TrEMBL
CADAFUAG00000326	41.842	0.749321	0.415326	1.80418	0.0712036	0.230439	240	CADAFUAG00000326	AFUA_3G02840	Afu3G02840	Isopropanol dehydrogenase; putative [Source:UniProtKB/TrEMBL
CADAFUAG00000326	41.842	-0.446758	0.4246	-1.05219	0.292715	0.391228	60	CADAFUAG00000326	AFUA_3G02840	Afu3G02840	Isopropanol dehydrogenase; putative [Source:UniProtKB/TrEMBL
CADAFUAG00000327	1.56676	-0.422144	0.991458	-0.425781	0.670267	0.75924	30	CADAFUAG00000327	AFUA_3G00300	Afu3G00300
CADAFUAG00000327	1.56676	-2.08452	1.1644	-1.79021	0.0734209	0.123459	60	CADAFUAG00000327	AFUA_3G00300	Afu3G00300
CADAFUAG00000327	1.56676	1.95177	0.925541	2.10878	0.0349633	NA	240	CADAFUAG00000327	AFUA_3G00300	Afu3G00300
CADAFUAG00000327	1.56676	-0.101696	0.984143	-0.103334	0.917698	0.968171	120	CADAFUAG00000327	AFUA_3G00300	Afu3G00300
CADAFUAG00000328	4991.33	-5.84483	0.585356	-9.98508	1.77163e-23	7.30816e-22	30	CADAFUAG00000328	AFUA_3G03570	Afu3G03570	67 kDa myosin-cross-reactive antigen family protein [Source:UniProtKB/TrEMBL
CADAFUAG00000328	4991.33	-4.3588	0.584026	-7.46337	8.4334e-14	3.25711e-12	60	CADAFUAG00000328	AFUA_3G03570	Afu3G03570	67 kDa myosin-cross-reactive antigen family protein [Source:UniProtKB/TrEMBL
CADAFUAG00000328	4991.33	-2.29227	0.58347	-3.92869	8.54093e-05	0.00212225	120	CADAFUAG00000328	AFUA_3G03570	Afu3G03570	67 kDa myosin-cross-reactive antigen family protein [Source:UniProtKB/TrEMBL
CADAFUAG00000328	4991.33	-0.527465	0.583413	-0.904104	0.36594	0.60541	240	CADAFUAG00000328	AFUA_3G03570	Afu3G03570	67 kDa myosin-cross-reactive antigen family protein [Source:UniProtKB/TrEMBL
CADAFUAG00000329	444.595	1.57653	0.546794	2.88322	0.00393631	0.010018	60	CADAFUAG00000329	AFUA_3G02430	Afu3G02430	Putative uncharacterized protein [Source:UniProtKB/TrEMBL
CADAFUAG00000329	444.595	0.988351	0.547215	1.80615	0.0708954	0.111877	30	CADAFUAG00000329	AFUA_3G02430	Afu3G02430	Putative uncharacterized protein [Source:UniProtKB/TrEMBL
CADAFUAG00000329	444.595	1.18613	0.547188	2.16768	0.0301829	0.131048	240	CADAFUAG00000329	AFUA_3G02430	Afu3G02430	Putative uncharacterized protein [Source:UniProtKB/TrEMBL
CADAFUAG00000329	444.595	1.00777	0.546833	1.84291	0.0653416	0.224669	120	CADAFUAG00000329	AFUA_3G02430	Afu3G02430	Putative uncharacterized protein [Source:UniProtKB/TrEMBL
CADAFUAG00000330	18.8744	-4.80095	0.792318	-6.05937	1.36655e-09	9.35549e-09	30	CADAFUAG00000330	AFUA_3G03170	Afu3G03170	Flavin-containing monooxygenase; putative [Source:UniProtKB/TrEMBL
CADAFUAG00000330	18.8744	-2.61945	0.71346	-3.67147	0.000241155	0.000891933	60	CADAFUAG00000330	AFUA_3G03170	Afu3G03170	Flavin-containing monooxygenase; putative [Source:UniProtKB/TrEMBL
CADAFUAG00000330	18.8744	0.467649	0.660105	0.708446	0.478669	0.699051	240	CADAFUAG00000330	AFUA_3G03170	Afu3G03170	Flavin-containing monooxygenase; putative [Source:UniProtKB/TrEMBL
CADAFUAG00000330	18.8744	-1.35803	0.669817	-2.02746	0.0426156	0.171208	120	CADAFUAG00000330	AFUA_3G03170	Afu3G03170	Flavin-containing monooxygenase; putative [Source:UniProtKB/TrEMBL
CADAFUAG00000331	77.5348	-3.79516	3.39359	-1.11833	0.263425	0.34862	30	CADAFUAG00000331	AFUA_3G02610	Afu3G02610	MFS transporter; putative [Source:UniProtKB/TrEMBL
CADAFUAG00000331	77.5348	-2.9514	3.38688	-0.871419	0.383525	0.487895	60	CADAFUAG00000331	AFUA_3G02610	Afu3G02610	MFS transporter; putative [Source:UniProtKB/TrEMBL
CADAFUAG00000331	77.5348	1.68111	3.37987	0.49739	0.618914	0.8008	240	CADAFUAG00000331	AFUA_3G02610	Afu3G02610	MFS transporter; putative [Source:UniProtKB/TrEMBL
CADAFUAG00000331	77.5348	-0.392827	3.3804	-0.116207	0.907488	0.963425	120	CADAFUAG00000331	AFUA_3G02610	Afu3G02610	MFS transporter; putative [Source:UniProtKB/TrEMBL
CADAFUAG00000332	21.994	1.86701	0.479656	3.89239	9.92599e-05	0.000292292	30	CADAFUAG00000332	AFUA_3G02920	Afu3G02920	C6 transcription factor; putative [Source:UniProtKB/TrEMBL
CADAFUAG00000332	21.994	1.66154	0.482401	3.44431	0.000572515	0.00189613	60	CADAFUAG00000332	AFUA_3G02920	Afu3G02920	C6 transcription factor; putative [Source:UniProtKB/TrEMBL
CADAFUAG00000332	21.994	1.47318	0.488262	3.01719	0.0025513	0.0238139	240	CADAFUAG00000332	AFUA_3G02920	Afu3G02920	C6 transcription factor; putative [Source:UniProtKB/TrEMBL
CADAFUAG00000332	21.994	0.511047	0.489737	1.04351	0.296711	0.562285	120	CADAFUAG00000332	AFUA_3G02920	Afu3G02920	C6 transcription factor; putative [Source:UniProtKB/TrEMBL
CADAFUAG00000333	73.1584	0.712825	0.449899	1.58441	0.113101	0.177698	60	CADAFUAG00000333	AFUA_3G01350	Afu3G01350	Proteinase; putative [Source:UniProtKB/TrEMBL
CADAFUAG00000333	73.1584	0.375163	0.4514	0.83111	0.405912	0.504433	30	CADAFUAG00000333	AFUA_3G01350	Afu3G01350	Proteinase; putative [Source:UniProtKB/TrEMBL
CADAFUAG00000333	73.1584	-0.435759	0.458144	-0.95114	0.341533	0.585162	240	CADAFUAG00000333	AFUA_3G01350	Afu3G01350	Proteinase; putative [Source:UniProtKB/TrEMBL
CADAFUAG00000333	73.1584	0.0636996	0.450392	0.141431	0.887529	0.955185	120	CADAFUAG00000333	AFUA_3G01350	Afu3G01350	Proteinase; putative [Source:UniProtKB/TrEMBL
CADAFUAG00000334	34.6241	-1.54739	0.396073	-3.90682	9.35178e-05	0.000276728	30	CADAFUAG00000334	AFUA_3G01810	Afu3G01810	F-box domain protein [Source:UniProtKB/TrEMBL
CADAFUAG00000334	34.6241	-0.794669	0.388286	-2.04661	0.0406965	0.0741424	60	CADAFUAG00000334	AFUA_3G01810	Afu3G01810	F-box domain protein [Source:UniProtKB/TrEMBL
CADAFUAG00000334	34.6241	0.560981	0.373888	1.5004	0.133511	0.339292	240	CADAFUAG00000334	AFUA_3G01810	Afu3G01810	F-box domain protein [Source:UniProtKB/TrEMBL
CADAFUAG00000334	34.6241	0.430714	0.368724	1.16812	0.242759	0.500448	120	CADAFUAG00000334	AFUA_3G01810	Afu3G01810	F-box domain protein [Source:UniProtKB/TrEMBL
CADAFUAG00000335	54316.1	-5.0901	0.632791	-8.0439	8.70268e-16	1.4672e-14	30	CADAFUAG00000335	AFUA_3G00880	Afu3G00880	UPF0619 GPI-anchored membrane protein AFUA_3G00880 [Source:UniProtKB/Swiss-Prot
CADAFUAG00000335	54316.1	-4.5934	0.632761	-7.25929	3.8912e-13	1.29183e-11	60	CADAFUAG00000335	AFUA_3G00880	Afu3G00880	UPF0619 GPI-anchored membrane protein AFUA_3G00880 [Source:UniProtKB/Swiss-Prot
CADAFUAG00000335	54316.1	-3.45315	0.632724	-5.4576	4.82608e-08	1.41848e-05	120	CADAFUAG00000335	AFUA_3G00880	Afu3G00880	UPF0619 GPI-anchored membrane protein AFUA_3G00880 [Source:UniProtKB/Swiss-Prot
CADAFUAG00000335	54316.1	-1.06345	0.632711	-1.68078	0.0928056	0.27054	240	CADAFUAG00000335	AFUA_3G00880	Afu3G00880	UPF0619 GPI-anchored membrane protein AFUA_3G00880 [Source:UniProtKB/Swiss-Prot
CADAFUAG00000336	22.1917	-0.465211	0.485049	-0.959101	0.337508	0.431306	30	CADAFUAG00000336	AFUA_3G02140	Afu3G02140	Ion channel; putative [Source:UniProtKB/TrEMBL
CADAFUAG00000336	22.1917	-0.323316	0.485659	-0.665728	0.505585	0.609367	60	CADAFUAG00000336	AFUA_3G02140	Afu3G02140	Ion channel; putative [Source:UniProtKB/TrEMBL
CADAFUAG00000336	22.1917	0.568757	0.476753	1.19298	0.232877	0.465182	240	CADAFUAG00000336	AFUA_3G02140	Afu3G02140	Ion channel; putative [Source:UniProtKB/TrEMBL
CADAFUAG00000336	22.1917	-0.41999	0.478558	-0.877616	0.380152	0.642931	120	CADAFUAG00000336	AFUA_3G02140	Afu3G02140	Ion channel; putative [Source:UniProtKB/TrEMBL
CADAFUAG00000337	7.97686	-0.297829	1.17377	-0.253738	0.799698	0.86357	30	CADAFUAG00000337	AFUA_3G02470	Afu3G02470	Amidase family protein [Source:UniProtKB/TrEMBL
CADAFUAG00000337	7.97686	-0.993271	1.18409	-0.838846	0.401556	0.506003	60	CADAFUAG00000337	AFUA_3G02470	Afu3G02470	Amidase family protein [Source:UniProtKB/TrEMBL
CADAFUAG00000337	7.97686	-3.58344	1.32988	-2.69455	0.00704845	0.0493437	240	CADAFUAG00000337	AFUA_3G02470	Afu3G02470	Amidase family protein [Source:UniProtKB/TrEMBL
CADAFUAG00000337	7.97686	-1.33767	1.18068	-1.13297	0.257227	0.516896	120	CADAFUAG00000337	AFUA_3G02470	Afu3G02470	Amidase family protein [Source:UniProtKB/TrEMBL
CADAFUAG00000338	2.93159	0.560628	0.71624	0.782738	0.433781	0.533571	30	CADAFUAG00000338	AFUA_3G00640	Afu3G00640	Putative uncharacterized protein [Source:UniProtKB/TrEMBL
CADAFUAG00000338	2.93159	0.48097	0.733284	0.655912	0.511881	0.615614	60	CADAFUAG00000338	AFUA_3G00640	Afu3G00640	Putative uncharacterized protein [Source:UniProtKB/TrEMBL
CADAFUAG00000338	2.93159	-1.02586	0.863129	-1.18854	0.234621	0.467049	240	CADAFUAG00000338	AFUA_3G00640	Afu3G00640	Putative uncharacterized protein [Source:UniProtKB/TrEMBL
CADAFUAG00000338	2.93159	-1.27374	0.796008	-1.60016	0.109562	0.312012	120	CADAFUAG00000338	AFUA_3G00640	Afu3G00640	Putative uncharacterized protein [Source:UniProtKB/TrEMBL
CADAFUAG00000339	1531.25	1.11978	0.385499	2.90476	0.00367539	0.00790882	30	CADAFUAG00000339	AFUA_3G01850	Afu3G01850	Porphyromonas-type peptidyl-arginine deiminase superfamily [Source:UniProtKB/TrEMBL
CADAFUAG00000339	1531.25	0.798177	0.385552	2.07022	0.0384319	0.0705875	60	CADAFUAG00000339	AFUA_3G01850	Afu3G01850	Porphyromonas-type peptidyl-arginine deiminase superfamily [Source:UniProtKB/TrEMBL
CADAFUAG00000339	1531.25	0.801858	0.38544	2.08037	0.0374916	0.157986	120	CADAFUAG00000339	AFUA_3G01850	Afu3G01850	Porphyromonas-type peptidyl-arginine deiminase superfamily [Source:UniProtKB/TrEMBL
CADAFUAG00000339	1531.25	0.656403	0.385679	1.70194	0.0887665	0.263026	240	CADAFUAG00000339	AFUA_3G01850	Afu3G01850	Porphyromonas-type peptidyl-arginine deiminase superfamily [Source:UniProtKB/TrEMBL
CADAFUAG00000340	5.85852	0.724097	0.741885	0.976024	0.329053	0.422439	30	CADAFUAG00000340	AFUA_3G03820	Afu3G03820	MFS nicotinic acid transporter Tna1; putative [Source:UniProtKB/TrEMBL
CADAFUAG00000340	5.85852	1.25274	0.734476	1.70562	0.0880783	0.144058	60	CADAFUAG00000340	AFUA_3G03820	Afu3G03820	MFS nicotinic acid transporter Tna1; putative [Source:UniProtKB/TrEMBL
CADAFUAG00000340	5.85852	0.514346	0.765004	0.672345	0.501364	0.718116	240	CADAFUAG00000340	AFUA_3G03820	Afu3G03820	MFS nicotinic acid transporter Tna1; putative [Source:UniProtKB/TrEMBL
CADAFUAG00000340	5.85852	0.0247294	0.75062	0.0329453	0.973718	0.990081	120	CADAFUAG00000340	AFUA_3G03820	Afu3G03820	MFS nicotinic acid transporter Tna1; putative [Source:UniProtKB/TrEMBL
CADAFUAG00000341	12.2752	0.486381	1.03435	0.47023	NA	NA	30	CADAFUAG00000341	AFUA_3G03300	Afu3G03300	FAD-binding oxidoreductase; putative [Source:UniProtKB/TrEMBL
CADAFUAG00000341	12.2752	-0.215533	1.06586	-0.202216	NA	NA	60	CADAFUAG00000341	AFUA_3G03300	Afu3G03300	FAD-binding oxidoreductase; putative [Source:UniProtKB/TrEMBL
CADAFUAG00000341	12.2752	1.62651	1.01704	1.59927	NA	NA	240	CADAFUAG00000341	AFUA_3G03300	Afu3G03300	FAD-binding oxidoreductase; putative [Source:UniProtKB/TrEMBL
CADAFUAG00000341	12.2752	3.58494	0.993888	3.60698	NA	NA	120	CADAFUAG00000341	AFUA_3G03300	Afu3G03300	FAD-binding oxidoreductase; putative [Source:UniProtKB/TrEMBL
CADAFUAG00000342	57.7587	2.40941	3.13897	0.767581	0.442736	0.671187	240	CADAFUAG00000342	AFUA_3G02590	Afu3G02590	C6 transcription factor; putative [Source:UniProtKB/TrEMBL
CADAFUAG00000342	57.7587	-1.18692	3.14383	-0.37754	0.705773	0.788948	30	CADAFUAG00000342	AFUA_3G02590	Afu3G02590	C6 transcription factor; putative [Source:UniProtKB/TrEMBL
CADAFUAG00000342	57.7587	-1.14226	3.1433	-0.363394	0.71631	0.798242	60	CADAFUAG00000342	AFUA_3G02590	Afu3G02590	C6 transcription factor; putative [Source:UniProtKB/TrEMBL
CADAFUAG00000342	57.7587	0.00579184	3.14003	0.00184452	0.998528	0.998957	120	CADAFUAG00000342	AFUA_3G02590	Afu3G02590	C6 transcription factor; putative [Source:UniProtKB/TrEMBL
CADAFUAG00000343	0.999989	-1.86489	1.18085	-1.57927	0.114273	0.169487	30	CADAFUAG00000343	AFUA_3G01160	Afu3G01160	Iron-sulfur cluster-binding protein; rieske family domain protein [Source:UniProtKB/TrEMBL
CADAFUAG00000343	0.999989	-2.40932	1.27177	-1.89446	0.0581643	0.100741	60	CADAFUAG00000343	AFUA_3G01160	Afu3G01160	Iron-sulfur cluster-binding protein; rieske family domain protein [Source:UniProtKB/TrEMBL
CADAFUAG00000343	0.999989	-0.219787	1.16853	-0.188087	0.850808	NA	240	CADAFUAG00000343	AFUA_3G01160	Afu3G01160	Iron-sulfur cluster-binding protein; rieske family domain protein [Source:UniProtKB/TrEMBL
CADAFUAG00000343	0.999989	-0.448532	1.11134	-0.403596	0.68651	0.860561	120	CADAFUAG00000343	AFUA_3G01160	Afu3G01160	Iron-sulfur cluster-binding protein; rieske family domain protein [Source:UniProtKB/TrEMBL
CADAFUAG00000344	191.647	2.5774	0.395619	6.51485	7.27601e-11	6.22539e-10	30	CADAFUAG00000344	AFUA_3G04260	Afu3G04260	DNA-binding protein HGH1; putative [Source:UniProtKB/TrEMBL
CADAFUAG00000344	191.647	-1.72839	0.42115	-4.10398	4.0611e-05	0.00121048	240	CADAFUAG00000344	AFUA_3G04260	Afu3G04260	DNA-binding protein HGH1; putative [Source:UniProtKB/TrEMBL
CADAFUAG00000344	191.647	1.48037	0.396923	3.72961	0.000191779	0.00072678	60	CADAFUAG00000344	AFUA_3G04260	Afu3G04260	DNA-binding protein HGH1; putative [Source:UniProtKB/TrEMBL
CADAFUAG00000344	191.647	0.589876	0.397712	1.48317	0.138028	0.357115	120	CADAFUAG00000344	AFUA_3G04260	Afu3G04260	DNA-binding protein HGH1; putative [Source:UniProtKB/TrEMBL
CADAFUAG00000345	0.930922	0.934047	1.67444	0.557826	0.576963	0.67273	30	CADAFUAG00000345	AFUA_3G01220	Afu3G01220	Probable aspartic-type endopeptidase AFUA_3G01220 [Source:UniProtKB/Swiss-Prot
CADAFUAG00000345	0.930922	1.28702	1.68186	0.765236	0.444131	0.54825	60	CADAFUAG00000345	AFUA_3G01220	Afu3G01220	Probable aspartic-type endopeptidase AFUA_3G01220 [Source:UniProtKB/Swiss-Prot
CADAFUAG00000345	0.930922	-0.858671	1.78732	-0.480424	0.630926	NA	240	CADAFUAG00000345	AFUA_3G01220	Afu3G01220	Probable aspartic-type endopeptidase AFUA_3G01220 [Source:UniProtKB/Swiss-Prot
CADAFUAG00000345	0.930922	-1.73278	1.79423	-0.965751	0.334169	0.602776	120	CADAFUAG00000345	AFUA_3G01220	Afu3G01220	Probable aspartic-type endopeptidase AFUA_3G01220 [Source:UniProtKB/Swiss-Prot
CADAFUAG00000346	4.20748	-0.0639198	2.87081	-0.0222654	0.982236	0.987943	30	CADAFUAG00000346	AFUA_3G02650	Afu3G02650	MYB DNA binding domain protein [Source:UniProtKB/TrEMBL
CADAFUAG00000346	4.20748	0.681743	2.85708	0.238615	0.811404	0.87475	60	CADAFUAG00000346	AFUA_3G02650	Afu3G02650	MYB DNA binding domain protein [Source:UniProtKB/TrEMBL
CADAFUAG00000346	4.20748	1.2677	2.85339	0.444281	0.65684	0.828609	240	CADAFUAG00000346	AFUA_3G02650	Afu3G02650	MYB DNA binding domain protein [Source:UniProtKB/TrEMBL
CADAFUAG00000346	4.20748	0.656638	2.85188	0.230248	0.817899	0.925599	120	CADAFUAG00000346	AFUA_3G02650	Afu3G02650	MYB DNA binding domain protein [Source:UniProtKB/TrEMBL
CADAFUAG00000347	12.9632	0.510719	0.440233	1.16011	0.246003	0.328479	30	CADAFUAG00000347	AFUA_3G02960	Afu3G02960	Putative uncharacterized protein [Source:UniProtKB/TrEMBL
CADAFUAG00000347	12.9632	0.660411	0.441546	1.49568	0.134738	0.205466	60	CADAFUAG00000347	AFUA_3G02960	Afu3G02960	Putative uncharacterized protein [Source:UniProtKB/TrEMBL
CADAFUAG00000347	12.9632	-0.600474	0.483361	-1.24229	0.21413	0.44323	240	CADAFUAG00000347	AFUA_3G02960	Afu3G02960	Putative uncharacterized protein [Source:UniProtKB/TrEMBL
CADAFUAG00000347	12.9632	-0.854416	0.460591	-1.85504	0.0635901	0.221259	120	CADAFUAG00000347	AFUA_3G02960	Afu3G02960	Putative uncharacterized protein [Source:UniProtKB/TrEMBL
CADAFUAG00000348	54.1109	0.900827	0.601142	1.49853	0.133996	0.204496	60	CADAFUAG00000348	AFUA_3G00750	Afu3G00750	Short-chain dehydrogenase/reductase; putative [Source:UniProtKB/TrEMBL
CADAFUAG00000348	54.1109	0.615962	0.602447	1.02243	0.306576	0.397001	30	CADAFUAG00000348	AFUA_3G00750	Afu3G00750	Short-chain dehydrogenase/reductase; putative [Source:UniProtKB/TrEMBL
CADAFUAG00000348	54.1109	-0.701654	0.606437	-1.15701	0.247268	0.506311	120	CADAFUAG00000348	AFUA_3G00750	Afu3G00750	Short-chain dehydrogenase/reductase; putative [Source:UniProtKB/TrEMBL
CADAFUAG00000348	54.1109	0.123899	0.606204	0.204385	0.838053	0.927604	240	CADAFUAG00000348	AFUA_3G00750	Afu3G00750	Short-chain dehydrogenase/reductase; putative [Source:UniProtKB/TrEMBL
CADAFUAG00000349	8663.73	-3.38183	0.382966	-8.83063	1.04085e-18	1.23049e-16	60	CADAFUAG00000349	AFUA_3G03620	Afu3G03620	Glycosyl transferase; putative [Source:UniProtKB/TrEMBL
CADAFUAG00000349	8663.73	-3.3096	0.382976	-8.6418	5.53352e-18	1.22191e-16	30	CADAFUAG00000349	AFUA_3G03620	Afu3G03620	Glycosyl transferase; putative [Source:UniProtKB/TrEMBL
CADAFUAG00000349	8663.73	-1.51978	0.382679	-3.97141	7.14472e-05	0.00188064	120	CADAFUAG00000349	AFUA_3G03620	Afu3G03620	Glycosyl transferase; putative [Source:UniProtKB/TrEMBL
CADAFUAG00000349	8663.73	-0.311003	0.38266	-0.81274	0.416367	0.64992	240	CADAFUAG00000349	AFUA_3G03620	Afu3G03620	Glycosyl transferase; putative [Source:UniProtKB/TrEMBL
CADAFUAG00000350	55.4708	2.3273	0.728951	3.19268	0.00140961	0.00412833	60	CADAFUAG00000350	AFUA_3G00830	Afu3G00830	Pfs domain protein [Source:UniProtKB/TrEMBL
CADAFUAG00000350	55.4708	1.51336	0.731222	2.06963	0.0384868	0.0651346	30	CADAFUAG00000350	AFUA_3G00830	Afu3G00830	Pfs domain protein [Source:UniProtKB/TrEMBL
CADAFUAG00000350	55.4708	0.698839	0.736088	0.949396	0.342419	0.5859	240	CADAFUAG00000350	AFUA_3G00830	Afu3G00830	Pfs domain protein [Source:UniProtKB/TrEMBL
CADAFUAG00000350	55.4708	-0.483029	0.739053	-0.653579	0.513383	0.748677	120	CADAFUAG00000350	AFUA_3G00830	Afu3G00830	Pfs domain protein [Source:UniProtKB/TrEMBL
CADAFUAG00000351	0.413477	2.11931	1.89848	1.11632	0.264284	0.349567	30	CADAFUAG00000351	AFUA_3G01710	Afu3G01710	TPR domain protein [Source:UniProtKB/TrEMBL
CADAFUAG00000351	0.413477	0.37778	1.98477	0.19034	0.849043	0.903174	60	CADAFUAG00000351	AFUA_3G01710	Afu3G01710	TPR domain protein [Source:UniProtKB/TrEMBL
CADAFUAG00000351	0.413477	0.902369	1.98064	0.455594	0.648682	NA	240	CADAFUAG00000351	AFUA_3G01710	Afu3G01710	TPR domain protein [Source:UniProtKB/TrEMBL
CADAFUAG00000351	0.413477	0.624042	1.95636	0.318981	0.749741	NA	120	CADAFUAG00000351	AFUA_3G01710	Afu3G01710	TPR domain protein [Source:UniProtKB/TrEMBL
CADAFUAG00000352	8.34679	-4.68149	0.775508	-6.03667	1.57322e-09	1.06204e-08	30	CADAFUAG00000352	AFUA_3G04010	Afu3G04010	MFS transporter; putative [Source:UniProtKB/TrEMBL
CADAFUAG00000352	8.34679	-1.75097	0.618025	-2.83317	0.0046089	0.0114737	60	CADAFUAG00000352	AFUA_3G04010	Afu3G04010	MFS transporter; putative [Source:UniProtKB/TrEMBL
CADAFUAG00000352	8.34679	0.348765	0.553242	0.630402	0.528432	0.740168	240	CADAFUAG00000352	AFUA_3G04010	Afu3G04010	MFS transporter; putative [Source:UniProtKB/TrEMBL
CADAFUAG00000352	8.34679	-0.874226	0.560715	-1.55913	0.118966	0.328355	120	CADAFUAG00000352	AFUA_3G04010	Afu3G04010	MFS transporter; putative [Source:UniProtKB/TrEMBL
CADAFUAG00000353	8.77012	0.642627	0.451466	1.42342	0.154614	0.220383	30	CADAFUAG00000353	AFUA_3G03240	Afu3G03240	MFS monocarboxylate transporter; putative [Source:UniProtKB/TrEMBL
CADAFUAG00000353	8.77012	1.47673	0.445318	3.31612	0.00091276	0.00284237	60	CADAFUAG00000353	AFUA_3G03240	Afu3G03240	MFS monocarboxylate transporter; putative [Source:UniProtKB/TrEMBL
CADAFUAG00000353	8.77012	1.07518	0.465152	2.31147	0.0208071	0.102681	240	CADAFUAG00000353	AFUA_3G03240	Afu3G03240	MFS monocarboxylate transporter; putative [Source:UniProtKB/TrEMBL
CADAFUAG00000353	8.77012	1.22492	0.436607	2.80554	0.00502327	0.0390948	120	CADAFUAG00000353	AFUA_3G03240	Afu3G03240	MFS monocarboxylate transporter; putative [Source:UniProtKB/TrEMBL
CADAFUAG00000354	2.78958	-0.27536	1.07906	-0.255186	0.79858	0.862855	30	CADAFUAG00000354	AFUA_3G03295	Afu3G03295	Putative uncharacterized protein [Source:UniProtKB/TrEMBL
CADAFUAG00000354	2.78958	1.98841	1.01349	1.96193	0.0497703	0.0882681	60	CADAFUAG00000354	AFUA_3G03295	Afu3G03295	Putative uncharacterized protein [Source:UniProtKB/TrEMBL
CADAFUAG00000354	2.78958	-0.67976	1.17641	-0.577828	0.56338	0.765336	240	CADAFUAG00000354	AFUA_3G03295	Afu3G03295	Putative uncharacterized protein [Source:UniProtKB/TrEMBL
CADAFUAG00000354	2.78958	0.545424	1.03684	0.526045	0.598857	0.804984	120	CADAFUAG00000354	AFUA_3G03295	Afu3G03295	Putative uncharacterized protein [Source:UniProtKB/TrEMBL
CADAFUAG00000355	6.52588	0.00466123	0.600616	0.00776075	0.993808	0.995451	30	CADAFUAG00000355	AFUA_3G03950	Afu3G03950	Endoglucanase; putative [Source:UniProtKB/TrEMBL
CADAFUAG00000355	6.52588	0.336139	0.603861	0.556649	0.577767	0.676182	60	CADAFUAG00000355	AFUA_3G03950	Afu3G03950	Endoglucanase; putative [Source:UniProtKB/TrEMBL
CADAFUAG00000355	6.52588	0.928603	0.593489	1.56465	0.117665	0.31468	240	CADAFUAG00000355	AFUA_3G03950	Afu3G03950	Endoglucanase; putative [Source:UniProtKB/TrEMBL
CADAFUAG00000355	6.52588	0.205278	0.588449	0.348846	0.727205	0.881272	120	CADAFUAG00000355	AFUA_3G03950	Afu3G03950	Endoglucanase; putative [Source:UniProtKB/TrEMBL
CADAFUAG00000356	1.20946	0.458038	1.17218	0.390756	0.695977	0.781332	30	CADAFUAG00000356	AFUA_3G01470	Afu3G01470	Putative uncharacterized protein [Source:UniProtKB/TrEMBL
CADAFUAG00000356	1.20946	1.24428	1.16077	1.07194	0.283747	0.381451	60	CADAFUAG00000356	AFUA_3G01470	Afu3G01470	Putative uncharacterized protein [Source:UniProtKB/TrEMBL
CADAFUAG00000356	1.20946	-0.620968	1.3009	-0.477336	0.633123	NA	240	CADAFUAG00000356	AFUA_3G01470	Afu3G01470	Putative uncharacterized protein [Source:UniProtKB/TrEMBL
CADAFUAG00000356	1.20946	-0.872714	1.24743	-0.699612	0.48417	0.728432	120	CADAFUAG00000356	AFUA_3G01470	Afu3G01470	Putative uncharacterized protein [Source:UniProtKB/TrEMBL
CADAFUAG00000357	35.9464	-2.41456	0.512661	-4.70986	2.47888e-06	9.76445e-06	30	CADAFUAG00000357	AFUA_3G00670	Afu3G00670	DUF1275 domain protein [Source:UniProtKB/TrEMBL
CADAFUAG00000357	35.9464	-2.04356	0.509241	-4.01296	5.99611e-05	0.00026254	60	CADAFUAG00000357	AFUA_3G00670	Afu3G00670	DUF1275 domain protein [Source:UniProtKB/TrEMBL
CADAFUAG00000357	35.9464	-1.47496	0.495963	-2.97393	0.0029401	0.0267416	120	CADAFUAG00000357	AFUA_3G00670	Afu3G00670	DUF1275 domain protein [Source:UniProtKB/TrEMBL
CADAFUAG00000357	35.9464	-0.792777	0.497046	-1.59498	0.110717	0.303878	240	CADAFUAG00000357	AFUA_3G00670	Afu3G00670	DUF1275 domain protein [Source:UniProtKB/TrEMBL
CADAFUAG00000358	703.738	-2.65227	0.255735	-10.3712	3.35395e-25	1.59378e-23	30	CADAFUAG00000358	AFUA_3G03630	Afu3G03630	Putative uncharacterized protein [Source:UniProtKB/TrEMBL
CADAFUAG00000358	703.738	-1.86289	0.253617	-7.34527	2.05338e-13	7.23833e-12	60	CADAFUAG00000358	AFUA_3G03630	Afu3G03630	Putative uncharacterized protein [Source:UniProtKB/TrEMBL
CADAFUAG00000358	703.738	-0.532599	0.251531	-2.11743	0.0342235	0.149716	120	CADAFUAG00000358	AFUA_3G03630	Afu3G03630	Putative uncharacterized protein [Source:UniProtKB/TrEMBL
CADAFUAG00000358	703.738	-0.238389	0.251848	-0.946561	0.343863	0.586686	240	CADAFUAG00000358	AFUA_3G03630	Afu3G03630	Putative uncharacterized protein [Source:UniProtKB/TrEMBL
CADAFUAG00000359	37.9109	1.52463	0.424751	3.58947	0.000331347	0.00117572	60	CADAFUAG00000359	AFUA_3G03250	Afu3G03250	Aldehyde dehydrogenase family protein; putative [Source:UniProtKB/TrEMBL
CADAFUAG00000359	37.9109	-0.313118	0.439523	-0.712404	0.476215	0.576333	30	CADAFUAG00000359	AFUA_3G03250	Afu3G03250	Aldehyde dehydrogenase family protein; putative [Source:UniProtKB/TrEMBL
CADAFUAG00000359	37.9109	0.19773	0.438362	0.451065	0.651943	0.825265	240	CADAFUAG00000359	AFUA_3G03250	Afu3G03250	Aldehyde dehydrogenase family protein; putative [Source:UniProtKB/TrEMBL
CADAFUAG00000359	37.9109	0.0204338	0.431154	0.0473933	0.9622	0.985142	120	CADAFUAG00000359	AFUA_3G03250	Afu3G03250	Aldehyde dehydrogenase family protein; putative [Source:UniProtKB/TrEMBL
CADAFUAG00000360	23.1404	-3.08219	0.760081	-4.05508	5.0118e-05	0.000157435	30	CADAFUAG00000360	AFUA_3G00220	Afu3G00220	MFS sugar transporter; putative [Source:UniProtKB/TrEMBL
CADAFUAG00000360	23.1404	-2.17701	0.740539	-2.93976	0.00328466	0.00857336	60	CADAFUAG00000360	AFUA_3G00220	Afu3G00220	MFS sugar transporter; putative [Source:UniProtKB/TrEMBL
CADAFUAG00000360	23.1404	0.550632	0.707886	0.777853	0.436655	0.666537	240	CADAFUAG00000360	AFUA_3G00220	Afu3G00220	MFS sugar transporter; putative [Source:UniProtKB/TrEMBL
CADAFUAG00000360	23.1404	-1.31033	0.716113	-1.82978	0.0672824	0.229311	120	CADAFUAG00000360	AFUA_3G00220	Afu3G00220	MFS sugar transporter; putative [Source:UniProtKB/TrEMBL
CADAFUAG00000361	4354.69	-2.78277	0.47083	-5.91035	3.41383e-09	4.33163e-08	60	CADAFUAG00000361	AFUA_3G04210	Afu3G04210	Fatty acid synthase alpha subunit FasA [Source:UniProtKB/TrEMBL
CADAFUAG00000361	4354.69	-1.85731	0.470685	-3.94598	7.9474e-05	0.000238299	30	CADAFUAG00000361	AFUA_3G04210	Afu3G04210	Fatty acid synthase alpha subunit FasA [Source:UniProtKB/TrEMBL
CADAFUAG00000361	4354.69	-1.68601	0.470606	-3.58263	0.000340155	0.00565814	120	CADAFUAG00000361	AFUA_3G04210	Afu3G04210	Fatty acid synthase alpha subunit FasA [Source:UniProtKB/TrEMBL
CADAFUAG00000361	4354.69	-1.56032	0.470667	-3.31513	0.000916008	0.0113763	240	CADAFUAG00000361	AFUA_3G04210	Afu3G04210	Fatty acid synthase alpha subunit FasA [Source:UniProtKB/TrEMBL
CADAFUAG00000362	34.8698	-1.21544	0.503636	-2.41332	0.0158078	0.0294003	30	CADAFUAG00000362	AFUA_3G01280	Afu3G01280	Alpha/beta hydrolase; putative [Source:UniProtKB/TrEMBL
CADAFUAG00000362	34.8698	0.701154	0.484061	1.44848	0.147482	0.358473	240	CADAFUAG00000362	AFUA_3G01280	Afu3G01280	Alpha/beta hydrolase; putative [Source:UniProtKB/TrEMBL
CADAFUAG00000362	34.8698	0.525578	0.483294	1.08749	0.27682	0.374058	60	CADAFUAG00000362	AFUA_3G01280	Afu3G01280	Alpha/beta hydrolase; putative [Source:UniProtKB/TrEMBL
CADAFUAG00000362	34.8698	0.614081	0.479236	1.28137	0.200062	0.447582	120	CADAFUAG00000362	AFUA_3G01280	Afu3G01280	Alpha/beta hydrolase; putative [Source:UniProtKB/TrEMBL
CADAFUAG00000363	13.0188	-0.838703	0.669554	-1.25263	0.21034	0.287756	30	CADAFUAG00000363	AFUA_3G01750	Afu3G01750	G protein coupled receptor family protein [Source:UniProtKB/TrEMBL
CADAFUAG00000363	13.0188	-1.34444	0.697947	-1.92627	0.0540703	0.0947502	60	CADAFUAG00000363	AFUA_3G01750	Afu3G01750	G protein coupled receptor family protein [Source:UniProtKB/TrEMBL
CADAFUAG00000363	13.0188	1.35629	0.638666	2.12364	0.0337006	0.141214	240	CADAFUAG00000363	AFUA_3G01750	Afu3G01750	G protein coupled receptor family protein [Source:UniProtKB/TrEMBL
CADAFUAG00000363	13.0188	0.24723	0.642	0.385094	0.700168	0.866689	120	CADAFUAG00000363	AFUA_3G01750	Afu3G01750	G protein coupled receptor family protein [Source:UniProtKB/TrEMBL
CADAFUAG00000364	20.1141	-1.06914	0.438989	-2.43545	0.0148732	0.0278988	30	CADAFUAG00000364	AFUA_3G03852	Afu3G03852	C2H2 type zinc finger domain protein [Source:UniProtKB/TrEMBL
CADAFUAG00000364	20.1141	1.20214	0.40933	2.93684	0.00331574	0.00864286	60	CADAFUAG00000364	AFUA_3G03852	Afu3G03852	C2H2 type zinc finger domain protein [Source:UniProtKB/TrEMBL
CADAFUAG00000364	20.1141	-0.735695	0.448865	-1.63901	0.101211	0.286769	240	CADAFUAG00000364	AFUA_3G03852	Afu3G03852	C2H2 type zinc finger domain protein [Source:UniProtKB/TrEMBL
CADAFUAG00000364	20.1141	-0.682927	0.425749	-1.60406	0.108701	0.310603	120	CADAFUAG00000364	AFUA_3G03852	Afu3G03852	C2H2 type zinc finger domain protein [Source:UniProtKB/TrEMBL
CADAFUAG00000365	24.1565	0.866989	0.37711	2.29904	0.0215028	0.0388679	30	CADAFUAG00000365	AFUA_3G03910	Afu3G03910	IQ calmodulin-binding motif protein [Source:UniProtKB/TrEMBL
CADAFUAG00000365	24.1565	1.24613	0.374931	3.32363	0.000888532	0.00277942	60	CADAFUAG00000365	AFUA_3G03910	Afu3G03910	IQ calmodulin-binding motif protein [Source:UniProtKB/TrEMBL
CADAFUAG00000365	24.1565	0.670404	0.387114	1.7318	0.0833094	0.252869	240	CADAFUAG00000365	AFUA_3G03910	Afu3G03910	IQ calmodulin-binding motif protein [Source:UniProtKB/TrEMBL
CADAFUAG00000365	24.1565	-0.19798	0.386527	-0.512202	0.608509	0.811492	120	CADAFUAG00000365	AFUA_3G03910	Afu3G03910	IQ calmodulin-binding motif protein [Source:UniProtKB/TrEMBL
CADAFUAG00000366	18.4513	2.66748	0.800332	3.33296	0.00085927	0.0021072	30	CADAFUAG00000366	AFUA_3G02100	Afu3G02100	Short-chain dehydrogenase/reductase; putative [Source:UniProtKB/TrEMBL
CADAFUAG00000366	18.4513	2.47514	0.80169	3.0874	0.00201912	0.00564075	60	CADAFUAG00000366	AFUA_3G02100	Afu3G02100	Short-chain dehydrogenase/reductase; putative [Source:UniProtKB/TrEMBL
CADAFUAG00000366	18.4513	2.31682	0.806022	2.87439	0.00404804	0.0331176	240	CADAFUAG00000366	AFUA_3G02100	Afu3G02100	Short-chain dehydrogenase/reductase; putative [Source:UniProtKB/TrEMBL
CADAFUAG00000366	18.4513	2.1425	0.800119	2.67772	0.00741243	0.0508609	120	CADAFUAG00000366	AFUA_3G02100	Afu3G02100	Short-chain dehydrogenase/reductase; putative [Source:UniProtKB/TrEMBL
CADAFUAG00000367	188.528	-1.3731	0.491249	-2.79513	0.00518785	0.0108363	30	CADAFUAG00000367	AFUA_3G02257	Afu3G02257	Putative uncharacterized protein [Source:UniProtKB/TrEMBL
CADAFUAG00000367	188.528	1.26741	0.48539	2.61111	0.00902483	0.0587336	240	CADAFUAG00000367	AFUA_3G02257	Afu3G02257	Putative uncharacterized protein [Source:UniProtKB/TrEMBL
CADAFUAG00000367	188.528	-0.426172	0.4877	-0.87384	0.382205	0.486489	60	CADAFUAG00000367	AFUA_3G02257	Afu3G02257	Putative uncharacterized protein [Source:UniProtKB/TrEMBL
CADAFUAG00000367	188.528	-0.483517	0.486733	-0.993393	0.320518	0.588839	120	CADAFUAG00000367	AFUA_3G02257	Afu3G02257	Putative uncharacterized protein [Source:UniProtKB/TrEMBL
CADAFUAG00000368	14.6624	0.796171	0.581189	1.3699	0.170718	0.239881	30	CADAFUAG00000368	AFUA_3G01620	Afu3G01620	Ankyrin and HET domain protein [Source:UniProtKB/TrEMBL
CADAFUAG00000368	14.6624	1.83414	0.56935	3.22147	0.00127535	0.00378313	60	CADAFUAG00000368	AFUA_3G01620	Afu3G01620	Ankyrin and HET domain protein [Source:UniProtKB/TrEMBL
CADAFUAG00000368	14.6624	0.231213	0.60486	0.382259	0.702269	0.855288	240	CADAFUAG00000368	AFUA_3G01620	Afu3G01620	Ankyrin and HET domain protein [Source:UniProtKB/TrEMBL
CADAFUAG00000368	14.6624	0.698405	0.576154	1.21218	0.225442	0.480246	120	CADAFUAG00000368	AFUA_3G01620	Afu3G01620	Ankyrin and HET domain protein [Source:UniProtKB/TrEMBL
CADAFUAG00000369	303.702	-1.13032	0.870571	-1.29837	0.194162	0.279508	60	CADAFUAG00000369	AFUA_3G03390	Afu3G03390	Siderophore biosynthesis lipase/esterase; putative [Source:UniProtKB/TrEMBL
CADAFUAG00000369	303.702	0.396575	0.869405	0.456145	0.648286	0.739612	30	CADAFUAG00000369	AFUA_3G03390	Afu3G03390	Siderophore biosynthesis lipase/esterase; putative [Source:UniProtKB/TrEMBL
CADAFUAG00000369	303.702	-0.416672	0.870075	-0.478892	0.632016	0.810713	240	CADAFUAG00000369	AFUA_3G03390	Afu3G03390	Siderophore biosynthesis lipase/esterase; putative [Source:UniProtKB/TrEMBL
CADAFUAG00000369	303.702	0.174226	0.869245	0.200433	0.841142	0.935107	120	CADAFUAG00000369	AFUA_3G03390	Afu3G03390	Siderophore biosynthesis lipase/esterase; putative [Source:UniProtKB/TrEMBL
CADAFUAG00000370	14.7387	-4.3578	0.708227	-6.15311	7.59769e-10	5.40367e-09	30	CADAFUAG00000370	AFUA_3G02700	Afu3G02700	C6 transcription factor; putative [Source:UniProtKB/TrEMBL
CADAFUAG00000370	14.7387	-2.97356	0.670901	-4.43219	9.32789e-06	5.11451e-05	60	CADAFUAG00000370	AFUA_3G02700	Afu3G02700	C6 transcription factor; putative [Source:UniProtKB/TrEMBL
CADAFUAG00000370	14.7387	0.662872	0.56142	1.18071	0.237719	0.471119	240	CADAFUAG00000370	AFUA_3G02700	Afu3G02700	C6 transcription factor; putative [Source:UniProtKB/TrEMBL
CADAFUAG00000370	14.7387	-0.540586	0.565735	-0.955546	0.339302	0.607535	120	CADAFUAG00000370	AFUA_3G02700	Afu3G02700	C6 transcription factor; putative [Source:UniProtKB/TrEMBL
CADAFUAG00000371	0.978681	1.71227	1.17301	1.45972	0.144366	0.207847	30	CADAFUAG00000371	AFUA_3G01310	Afu3G01310	Putative uncharacterized protein [Source:UniProtKB/TrEMBL
CADAFUAG00000371	0.978681	2.15045	1.18057	1.82153	0.0685259	0.116257	60	CADAFUAG00000371	AFUA_3G01310	Afu3G01310	Putative uncharacterized protein [Source:UniProtKB/TrEMBL
CADAFUAG00000371	0.978681	-0.299273	1.35123	-0.221482	0.824717	NA	240	CADAFUAG00000371	AFUA_3G01310	Afu3G01310	Putative uncharacterized protein [Source:UniProtKB/TrEMBL
CADAFUAG00000371	0.978681	-0.0643784	1.27879	-0.0503432	0.959849	0.984722	120	CADAFUAG00000371	AFUA_3G01310	Afu3G01310	Putative uncharacterized protein [Source:UniProtKB/TrEMBL
CADAFUAG00000372	8.97092	-0.906891	0.552228	-1.64224	0.10054	0.151978	30	CADAFUAG00000372	AFUA_3G01360	Afu3G01360	Siderochrome-iron transporter; putative [Source:UniProtKB/TrEMBL
CADAFUAG00000372	8.97092	0.45876	0.524865	0.874054	0.382089	0.486468	60	CADAFUAG00000372	AFUA_3G01360	Afu3G01360	Siderochrome-iron transporter; putative [Source:UniProtKB/TrEMBL
CADAFUAG00000372	8.97092	1.13724	0.514492	2.21042	0.027076	0.12191	240	CADAFUAG00000372	AFUA_3G01360	Afu3G01360	Siderochrome-iron transporter; putative [Source:UniProtKB/TrEMBL
CADAFUAG00000372	8.97092	0.504667	0.509154	0.991189	0.321594	0.589884	120	CADAFUAG00000372	AFUA_3G01360	Afu3G01360	Siderochrome-iron transporter; putative [Source:UniProtKB/TrEMBL
CADAFUAG00000373	4.6148	-0.344492	0.641786	-0.53677	0.591426	0.68621	30	CADAFUAG00000373	AFUA_3G03190	Afu3G03190	MFS multidrug transporter; putative [Source:UniProtKB/TrEMBL
CADAFUAG00000373	4.6148	-1.17023	0.700081	-1.67157	0.0946099	0.153011	60	CADAFUAG00000373	AFUA_3G03190	Afu3G03190	MFS multidrug transporter; putative [Source:UniProtKB/TrEMBL
CADAFUAG00000373	4.6148	-0.176104	0.660698	-0.266542	0.789821	0.906971	240	CADAFUAG00000373	AFUA_3G03190	Afu3G03190	MFS multidrug transporter; putative [Source:UniProtKB/TrEMBL
CADAFUAG00000373	4.6148	-1.39967	0.674131	-2.07626	0.0378697	0.158807	120	CADAFUAG00000373	AFUA_3G03190	Afu3G03190	MFS multidrug transporter; putative [Source:UniProtKB/TrEMBL
CADAFUAG00000374	51.6336	2.29649	0.492232	4.66545	3.07935e-06	1.91969e-05	60	CADAFUAG00000374	AFUA_3G03790	Afu3G03790	Putative uncharacterized protein [Source:UniProtKB/TrEMBL
CADAFUAG00000374	51.6336	-0.267647	0.502306	-0.532837	0.594146	0.802216	120	CADAFUAG00000374	AFUA_3G03790	Afu3G03790	Putative uncharacterized protein [Source:UniProtKB/TrEMBL
CADAFUAG00000374	51.6336	0.0904464	0.50367	0.179575	0.857487	0.908269	30	CADAFUAG00000374	AFUA_3G03790	Afu3G03790	Putative uncharacterized protein [Source:UniProtKB/TrEMBL
CADAFUAG00000374	51.6336	-0.068401	0.509088	-0.13436	0.893118	0.953673	240	CADAFUAG00000374	AFUA_3G03790	Afu3G03790	Putative uncharacterized protein [Source:UniProtKB/TrEMBL
CADAFUAG00000375	2130.38	-0.683532	0.243881	-2.80273	0.0050672	0.0106048	30	CADAFUAG00000375	AFUA_3G04070	Afu3G04070	BZIP transcription factor HacA [Source:UniProtKB/TrEMBL
CADAFUAG00000375	2130.38	-0.584478	0.243787	-2.39749	0.0165077	0.0341133	60	CADAFUAG00000375	AFUA_3G04070	Afu3G04070	BZIP transcription factor HacA [Source:UniProtKB/TrEMBL
CADAFUAG00000375	2130.38	0.330286	0.243558	1.35609	0.175071	0.3966	240	CADAFUAG00000375	AFUA_3G04070	Afu3G04070	BZIP transcription factor HacA [Source:UniProtKB/TrEMBL
CADAFUAG00000375	2130.38	-0.0024267	0.243454	-0.00996779	0.992047	0.997507	120	CADAFUAG00000375	AFUA_3G04070	Afu3G04070	BZIP transcription factor HacA [Source:UniProtKB/TrEMBL
CADAFUAG00000376	2594.61	-3.70078	0.416672	-8.88177	6.58047e-19	1.61496e-17	30	CADAFUAG00000376	AFUA_3G02520	Afu3G02520	MFS multidrug transporter; putative [Source:UniProtKB/TrEMBL
CADAFUAG00000376	2594.61	-2.10609	0.415455	-5.06934	3.99188e-07	3.12075e-06	60	CADAFUAG00000376	AFUA_3G02520	Afu3G02520	MFS multidrug transporter; putative [Source:UniProtKB/TrEMBL
CADAFUAG00000376	2594.61	-1.01852	0.41509	-2.45372	0.0141385	0.080741	120	CADAFUAG00000376	AFUA_3G02520	Afu3G02520	MFS multidrug transporter; putative [Source:UniProtKB/TrEMBL
CADAFUAG00000376	2594.61	0.063029	0.415052	0.151858	0.879299	0.947883	240	CADAFUAG00000376	AFUA_3G02520	Afu3G02520	MFS multidrug transporter; putative [Source:UniProtKB/TrEMBL
CADAFUAG00000377	39.1942	-2.22001	0.505	-4.39606	1.10231e-05	3.8773e-05	30	CADAFUAG00000377	AFUA_3G01950	Afu3G01950	Zinc-containing alcohol dehydrogenase; putative [Source:UniProtKB/TrEMBL
CADAFUAG00000377	39.1942	1.16131	0.463141	2.50746	0.0121602	0.0722023	240	CADAFUAG00000377	AFUA_3G01950	Afu3G01950	Zinc-containing alcohol dehydrogenase; putative [Source:UniProtKB/TrEMBL
CADAFUAG00000377	39.1942	0.634242	0.46173	1.37362	0.169559	0.406889	120	CADAFUAG00000377	AFUA_3G01950	Afu3G01950	Zinc-containing alcohol dehydrogenase; putative [Source:UniProtKB/TrEMBL
CADAFUAG00000377	39.1942	0.0495019	0.469704	0.10539	0.916067	0.949973	60	CADAFUAG00000377	AFUA_3G01950	Afu3G01950	Zinc-containing alcohol dehydrogenase; putative [Source:UniProtKB/TrEMBL
CADAFUAG00000378	12.484	0.935181	0.503388	1.85777	0.0632012	0.100984	30	CADAFUAG00000378	AFUA_3G02360	Afu3G02360	FAD dependent oxidoreductase superfamily [Source:UniProtKB/TrEMBL
CADAFUAG00000378	12.484	1.29261	0.500896	2.58061	0.00986269	0.0220148	60	CADAFUAG00000378	AFUA_3G02360	Afu3G02360	FAD dependent oxidoreductase superfamily [Source:UniProtKB/TrEMBL
CADAFUAG00000378	12.484	0.0585219	0.537724	0.108832	0.913335	0.963095	240	CADAFUAG00000378	AFUA_3G02360	Afu3G02360	FAD dependent oxidoreductase superfamily [Source:UniProtKB/TrEMBL
CADAFUAG00000378	12.484	-0.100439	0.515584	-0.194807	0.845544	0.936905	120	CADAFUAG00000378	AFUA_3G02360	Afu3G02360	FAD dependent oxidoreductase superfamily [Source:UniProtKB/TrEMBL
CADAFUAG00000379	6.79365	2.7125	0.959166	2.82798	0.00468429	0.00987807	30	CADAFUAG00000379	AFUA_3G01130	Afu3G01130	Cell wall protein; putative [Source:UniProtKB/TrEMBL
CADAFUAG00000379	6.79365	2.80091	0.958122	2.92333	0.00346307	0.00895943	60	CADAFUAG00000379	AFUA_3G01130	Afu3G01130	Cell wall protein; putative [Source:UniProtKB/TrEMBL
CADAFUAG00000379	6.79365	-1.36413	1.17098	-1.16495	0.244038	0.479347	240	CADAFUAG00000379	AFUA_3G01130	Afu3G01130	Cell wall protein; putative [Source:UniProtKB/TrEMBL
CADAFUAG00000379	6.79365	-2.03312	1.1339	-1.79303	0.0729682	0.242222	120	CADAFUAG00000379	AFUA_3G01130	Afu3G01130	Cell wall protein; putative [Source:UniProtKB/TrEMBL
CADAFUAG00000380	6.91502	0.209122	1.00121	0.208868	0.834551	0.890984	30	CADAFUAG00000380	AFUA_3G03450	Afu3G03450	Cytochrome P450 oxidoreductase; putative [Source:UniProtKB/TrEMBL
CADAFUAG00000380	6.91502	1.57945	0.972444	1.62421	0.104332	0.166156	60	CADAFUAG00000380	AFUA_3G03450	Afu3G03450	Cytochrome P450 oxidoreductase; putative [Source:UniProtKB/TrEMBL
CADAFUAG00000380	6.91502	0.837899	0.995608	0.841596	0.400014	0.636012	240	CADAFUAG00000380	AFUA_3G03450	Afu3G03450	Cytochrome P450 oxidoreductase; putative [Source:UniProtKB/TrEMBL
CADAFUAG00000380	6.91502	1.43771	0.966786	1.4871	0.136987	0.355422	120	CADAFUAG00000380	AFUA_3G03450	Afu3G03450	Cytochrome P450 oxidoreductase; putative [Source:UniProtKB/TrEMBL
CADAFUAG00000381	6.35501	3.28086	0.887985	3.69472	0.000220126	0.000607094	30	CADAFUAG00000381	AFUA_3G02210	Afu3G02210	C6 transcription factor; putative [Source:UniProtKB/TrEMBL
CADAFUAG00000381	6.35501	1.50032	0.921877	1.62746	0.10364	0.165279	60	CADAFUAG00000381	AFUA_3G02210	Afu3G02210	C6 transcription factor; putative [Source:UniProtKB/TrEMBL
CADAFUAG00000381	6.35501	0.548149	0.97787	0.560554	0.575102	0.773433	240	CADAFUAG00000381	AFUA_3G02210	Afu3G02210	C6 transcription factor; putative [Source:UniProtKB/TrEMBL
CADAFUAG00000381	6.35501	1.08266	0.916481	1.18133	0.237473	0.494032	120	CADAFUAG00000381	AFUA_3G02210	Afu3G02210	C6 transcription factor; putative [Source:UniProtKB/TrEMBL
CADAFUAG00000382	1.68765	-1.78271	1.11345	-1.60107	0.109361	0.163024	30	CADAFUAG00000382	AFUA_3G02690	Afu3G02690	Putative uncharacterized protein [Source:UniProtKB/TrEMBL
CADAFUAG00000382	1.68765	-2.17532	1.21635	-1.78841	0.0737102	0.123817	60	CADAFUAG00000382	AFUA_3G02690	Afu3G02690	Putative uncharacterized protein [Source:UniProtKB/TrEMBL
CADAFUAG00000382	1.68765	0.467611	1.05009	0.445304	0.6561	NA	240	CADAFUAG00000382	AFUA_3G02690	Afu3G02690	Putative uncharacterized protein [Source:UniProtKB/TrEMBL
CADAFUAG00000382	1.68765	-0.839638	1.07016	-0.784592	0.432693	0.687888	120	CADAFUAG00000382	AFUA_3G02690	Afu3G02690	Putative uncharacterized protein [Source:UniProtKB/TrEMBL
CADAFUAG00000383	33.2882	-4.74724	0.763731	-6.21585	5.10481e-10	7.91776e-09	60	CADAFUAG00000383	AFUA_3G03040	Afu3G03040	Putative uncharacterized protein [Source:UniProtKB/TrEMBL
CADAFUAG00000383	33.2882	-4.12096	0.703156	-5.86066	4.61019e-09	2.91488e-08	30	CADAFUAG00000383	AFUA_3G03040	Afu3G03040	Putative uncharacterized protein [Source:UniProtKB/TrEMBL
CADAFUAG00000383	33.2882	-1.41268	0.641703	-2.20145	0.0277042	0.129723	120	CADAFUAG00000383	AFUA_3G03040	Afu3G03040	Putative uncharacterized protein [Source:UniProtKB/TrEMBL
CADAFUAG00000383	33.2882	0.350336	0.63612	0.550739	0.581813	0.778245	240	CADAFUAG00000383	AFUA_3G03040	Afu3G03040	Putative uncharacterized protein [Source:UniProtKB/TrEMBL
CADAFUAG00000384	519.226	4.11362	0.920381	4.46947	7.84141e-06	4.39645e-05	60	CADAFUAG00000384	AFUA_3G01500	Afu3G01500	Integral membrane protein [Source:UniProtKB/TrEMBL
CADAFUAG00000384	519.226	3.39648	0.920557	3.6896	0.00022461	0.000618394	30	CADAFUAG00000384	AFUA_3G01500	Afu3G01500	Integral membrane protein [Source:UniProtKB/TrEMBL
CADAFUAG00000384	519.226	2.44082	0.920668	2.65114	0.00802216	0.0537001	120	CADAFUAG00000384	AFUA_3G01500	Afu3G01500	Integral membrane protein [Source:UniProtKB/TrEMBL
CADAFUAG00000384	519.226	2.08607	0.921261	2.26436	0.023552	0.111714	240	CADAFUAG00000384	AFUA_3G01500	Afu3G01500	Integral membrane protein [Source:UniProtKB/TrEMBL
CADAFUAG00000385	3.00936	0.906784	0.791207	1.14608	0.251763	0.3352	30	CADAFUAG00000385	AFUA_3G01460	Afu3G01460	Salicylate hydroxylase; putative [Source:UniProtKB/TrEMBL
CADAFUAG00000385	3.00936	2.16028	0.765994	2.82023	0.00479892	0.0118689	60	CADAFUAG00000385	AFUA_3G01460	Afu3G01460	Salicylate hydroxylase; putative [Source:UniProtKB/TrEMBL
CADAFUAG00000385	3.00936	0.416621	0.877106	0.474995	0.63479	0.811943	240	CADAFUAG00000385	AFUA_3G01460	Afu3G01460	Salicylate hydroxylase; putative [Source:UniProtKB/TrEMBL
CADAFUAG00000385	3.00936	0.564455	0.801637	0.704128	0.481353	0.726003	120	CADAFUAG00000385	AFUA_3G01460	Afu3G01460	Salicylate hydroxylase; putative [Source:UniProtKB/TrEMBL
CADAFUAG00000386	24.3642	-5.73581	0.860371	-6.66667	2.61668e-11	2.38179e-10	30	CADAFUAG00000386	AFUA_3G02790	Afu3G02790	Amidohydrolase family protein [Source:UniProtKB/TrEMBL
CADAFUAG00000386	24.3642	-2.95439	0.762549	-3.87437	0.000106902	0.000436707	60	CADAFUAG00000386	AFUA_3G02790	Afu3G02790	Amidohydrolase family protein [Source:UniProtKB/TrEMBL
CADAFUAG00000386	24.3642	-0.849545	0.732869	-1.1592	0.246373	0.482072	240	CADAFUAG00000386	AFUA_3G02790	Afu3G02790	Amidohydrolase family protein [Source:UniProtKB/TrEMBL
CADAFUAG00000386	24.3642	-1.19708	0.729678	-1.64056	0.100889	0.295437	120	CADAFUAG00000386	AFUA_3G02790	Afu3G02790	Amidohydrolase family protein [Source:UniProtKB/TrEMBL
CADAFUAG00000387	58.4094	1.90413	0.396248	4.8054	1.54441e-06	1.04404e-05	60	CADAFUAG00000387	AFUA_3G02980	Afu3G02980	Metalloreductase Fre8; putative [Source:UniProtKB/TrEMBL
CADAFUAG00000387	58.4094	1.8526	0.396574	4.67151	2.9899e-06	1.1605e-05	30	CADAFUAG00000387	AFUA_3G02980	Afu3G02980	Metalloreductase Fre8; putative [Source:UniProtKB/TrEMBL
CADAFUAG00000387	58.4094	0.523513	0.400808	1.30614	0.191504	0.436612	120	CADAFUAG00000387	AFUA_3G02980	Afu3G02980	Metalloreductase Fre8; putative [Source:UniProtKB/TrEMBL
CADAFUAG00000387	58.4094	0.0892986	0.414268	0.215557	0.829333	0.924099	240	CADAFUAG00000387	AFUA_3G02980	Afu3G02980	Metalloreductase Fre8; putative [Source:UniProtKB/TrEMBL
CADAFUAG00000388	704.379	-1.34895	0.437409	-3.08395	0.00204275	0.00463323	30	CADAFUAG00000388	AFUA_3G00720	Afu3G00720	DUF500 and UBA/TS-N domain protein [Source:UniProtKB/TrEMBL
CADAFUAG00000388	704.379	-1.18287	0.437202	-2.70554	0.00681928	0.0160608	60	CADAFUAG00000388	AFUA_3G00720	Afu3G00720	DUF500 and UBA/TS-N domain protein [Source:UniProtKB/TrEMBL
CADAFUAG00000388	704.379	-1.14884	0.43738	-2.62664	0.00862332	0.0569075	240	CADAFUAG00000388	AFUA_3G00720	Afu3G00720	DUF500 and UBA/TS-N domain protein [Source:UniProtKB/TrEMBL
CADAFUAG00000388	704.379	-0.781767	0.436732	-1.79004	0.0734476	0.243206	120	CADAFUAG00000388	AFUA_3G00720	Afu3G00720	DUF500 and UBA/TS-N domain protein [Source:UniProtKB/TrEMBL
CADAFUAG00000389	927.074	-2.40466	0.577583	-4.16332	3.13659e-05	0.000102205	30	CADAFUAG00000389	AFUA_3G03550	Afu3G03550	Putative uncharacterized protein [Source:UniProtKB/TrEMBL
CADAFUAG00000389	927.074	-1.25395	0.576632	-2.17461	0.0296593	0.0563427	60	CADAFUAG00000389	AFUA_3G03550	Afu3G03550	Putative uncharacterized protein [Source:UniProtKB/TrEMBL
CADAFUAG00000389	927.074	-0.519501	0.576237	-0.90154	0.367301	0.631227	120	CADAFUAG00000389	AFUA_3G03550	Afu3G03550	Putative uncharacterized protein [Source:UniProtKB/TrEMBL
CADAFUAG00000389	927.074	-0.157576	0.57633	-0.273413	0.784536	0.904859	240	CADAFUAG00000389	AFUA_3G03550	Afu3G03550	Putative uncharacterized protein [Source:UniProtKB/TrEMBL
CADAFUAG00000390	96.0615	-0.404378	0.31517	-1.28305	0.199476	0.285419	60	CADAFUAG00000390	AFUA_3G03600	Afu3G03600	Carboxylesterase; putative [Source:UniProtKB/TrEMBL
CADAFUAG00000390	96.0615	-0.208854	0.313885	-0.665385	0.505804	0.605491	30	CADAFUAG00000390	AFUA_3G03600	Afu3G03600	Carboxylesterase; putative [Source:UniProtKB/TrEMBL
CADAFUAG00000390	96.0615	-0.221741	0.311568	-0.711693	0.476655	0.722778	120	CADAFUAG00000390	AFUA_3G03600	Afu3G03600	Carboxylesterase; putative [Source:UniProtKB/TrEMBL
CADAFUAG00000390	96.0615	0.111158	0.313726	0.354315	0.723103	0.867685	240	CADAFUAG00000390	AFUA_3G03600	Afu3G03600	Carboxylesterase; putative [Source:UniProtKB/TrEMBL
CADAFUAG00000391	573.95	1.55031	0.489747	3.16553	0.00154799	0.00448214	60	CADAFUAG00000391	AFUA_3G01340	Afu3G01340	DUF636 domain protein [Source:UniProtKB/TrEMBL
CADAFUAG00000391	573.95	-1.54422	0.493712	-3.12778	0.0017613	0.0180407	240	CADAFUAG00000391	AFUA_3G01340	Afu3G01340	DUF636 domain protein [Source:UniProtKB/TrEMBL
CADAFUAG00000391	573.95	0.7963	0.490099	1.62477	0.104211	0.156405	30	CADAFUAG00000391	AFUA_3G01340	Afu3G01340	DUF636 domain protein [Source:UniProtKB/TrEMBL
CADAFUAG00000391	573.95	0.425609	0.489986	0.868614	0.385058	0.646533	120	CADAFUAG00000391	AFUA_3G01340	Afu3G01340	DUF636 domain protein [Source:UniProtKB/TrEMBL
CADAFUAG00000392	546.667	-1.39496	0.308743	-4.51817	6.23764e-06	0.000316914	240	CADAFUAG00000392	AFUA_3G04130	Afu3G04130	Glutamyl-tRNA(Gln) amidotransferase subunit A; mitochondrial [Source:UniProtKB/Swiss-Prot
CADAFUAG00000392	546.667	-0.935042	0.307684	-3.03897	0.00237389	0.00647874	60	CADAFUAG00000392	AFUA_3G04130	Afu3G04130	Glutamyl-tRNA(Gln) amidotransferase subunit A; mitochondrial [Source:UniProtKB/Swiss-Prot
CADAFUAG00000392	546.667	-0.919502	0.307198	-2.99319	0.00276076	0.0256223	120	CADAFUAG00000392	AFUA_3G04130	Afu3G04130	Glutamyl-tRNA(Gln) amidotransferase subunit A; mitochondrial [Source:UniProtKB/Swiss-Prot
CADAFUAG00000392	546.667	-0.863985	0.307702	-2.80786	0.00498721	0.0104555	30	CADAFUAG00000392	AFUA_3G04130	Afu3G04130	Glutamyl-tRNA(Gln) amidotransferase subunit A; mitochondrial [Source:UniProtKB/Swiss-Prot
CADAFUAG00000393	465.503	2.29116	0.849021	2.6986	0.00696328	0.0141247	30	CADAFUAG00000393	AFUA_3G03670	Afu3G03670	ABC multidrug transporter; putative [Source:UniProtKB/TrEMBL
CADAFUAG00000393	465.503	1.50818	0.849203	1.77599	0.0757343	0.126618	60	CADAFUAG00000393	AFUA_3G03670	Afu3G03670	ABC multidrug transporter; putative [Source:UniProtKB/TrEMBL
CADAFUAG00000393	465.503	0.925656	0.849236	1.08999	0.275719	0.539856	120	CADAFUAG00000393	AFUA_3G03670	Afu3G03670	ABC multidrug transporter; putative [Source:UniProtKB/TrEMBL
CADAFUAG00000393	465.503	-0.429771	0.850967	-0.505038	0.613532	0.797065	240	CADAFUAG00000393	AFUA_3G03670	Afu3G03670	ABC multidrug transporter; putative [Source:UniProtKB/TrEMBL
CADAFUAG00000394	52.7256	-2.8807	0.530855	-5.42652	5.74645e-08	3.00952e-07	30	CADAFUAG00000394	AFUA_3G03030	Afu3G03030	Catechol dioxygenase; putative [Source:UniProtKB/TrEMBL
CADAFUAG00000394	52.7256	-0.752446	0.503835	-1.49344	0.135323	0.206229	60	CADAFUAG00000394	AFUA_3G03030	Afu3G03030	Catechol dioxygenase; putative [Source:UniProtKB/TrEMBL
CADAFUAG00000394	52.7256	-0.209914	0.498115	-0.421417	0.673451	0.852722	120	CADAFUAG00000394	AFUA_3G03030	Afu3G03030	Catechol dioxygenase; putative [Source:UniProtKB/TrEMBL
CADAFUAG00000394	52.7256	0.107078	0.500143	0.214095	0.830473	0.924296	240	CADAFUAG00000394	AFUA_3G03030	Afu3G03030	Catechol dioxygenase; putative [Source:UniProtKB/TrEMBL
CADAFUAG00000395	88.103	1.12497	0.248014	4.53591	5.73559e-06	2.1246e-05	30	CADAFUAG00000395	AFUA_3G04180	Afu3G04180	C2H2 finger domain protein; putative [Source:UniProtKB/TrEMBL
CADAFUAG00000395	88.103	0.756976	0.250112	3.02655	0.00247364	0.00671694	60	CADAFUAG00000395	AFUA_3G04180	Afu3G04180	C2H2 finger domain protein; putative [Source:UniProtKB/TrEMBL
CADAFUAG00000395	88.103	0.216479	0.249978	0.86599	0.386495	0.647531	120	CADAFUAG00000395	AFUA_3G04180	Afu3G04180	C2H2 finger domain protein; putative [Source:UniProtKB/TrEMBL
CADAFUAG00000395	88.103	-0.0359135	0.258897	-0.138718	0.889673	0.952407	240	CADAFUAG00000395	AFUA_3G04180	Afu3G04180	C2H2 finger domain protein; putative [Source:UniProtKB/TrEMBL
CADAFUAG00000396	881.598	1.97007	0.6678	2.95009	0.00317679	0.00832319	60	CADAFUAG00000396	AFUA_3G00130	Afu3G00130	Putative uncharacterized protein [Source:UniProtKB/TrEMBL
CADAFUAG00000396	881.598	0.970499	0.668041	1.45275	0.146292	0.210222	30	CADAFUAG00000396	AFUA_3G00130	Afu3G00130	Putative uncharacterized protein [Source:UniProtKB/TrEMBL
CADAFUAG00000396	881.598	0.692479	0.668199	1.03634	0.300045	0.542787	240	CADAFUAG00000396	AFUA_3G00130	Afu3G00130	Putative uncharacterized protein [Source:UniProtKB/TrEMBL
CADAFUAG00000396	881.598	0.504403	0.668002	0.755092	0.450194	0.702076	120	CADAFUAG00000396	AFUA_3G00130	Afu3G00130	Putative uncharacterized protein [Source:UniProtKB/TrEMBL
CADAFUAG00000397	180.648	-1.48256	0.446837	-3.31791	0.00090694	0.0114727	120	CADAFUAG00000397	AFUA_3G02070	Afu3G02070	C2H2 transcription factor; putative [Source:UniProtKB/TrEMBL
CADAFUAG00000397	180.648	-1.03243	0.44698	-2.30979	0.0208999	0.0417395	60	CADAFUAG00000397	AFUA_3G02070	Afu3G02070	C2H2 transcription factor; putative [Source:UniProtKB/TrEMBL
CADAFUAG00000397	180.648	-0.564345	0.446083	-1.26511	0.205831	0.282424	30	CADAFUAG00000397	AFUA_3G02070	Afu3G02070	C2H2 transcription factor; putative [Source:UniProtKB/TrEMBL
CADAFUAG00000397	180.648	-0.675412	0.44675	-1.51183	0.130576	0.335135	240	CADAFUAG00000397	AFUA_3G02070	Afu3G02070	C2H2 transcription factor; putative [Source:UniProtKB/TrEMBL
CADAFUAG00000398	3.41684	1.36522	0.618502	2.2073	0.0272931	0.0479745	30	CADAFUAG00000398	AFUA_3G00780	Afu3G00780	cAMP receptor (Car4); putative [Source:UniProtKB/TrEMBL
CADAFUAG00000398	3.41684	0.334348	0.678077	0.493083	0.621954	0.714617	60	CADAFUAG00000398	AFUA_3G00780	Afu3G00780	cAMP receptor (Car4); putative [Source:UniProtKB/TrEMBL
CADAFUAG00000398	3.41684	0.0304567	0.719154	0.0423507	0.966219	0.984974	240	CADAFUAG00000398	AFUA_3G00780	Afu3G00780	cAMP receptor (Car4); putative [Source:UniProtKB/TrEMBL
CADAFUAG00000398	3.41684	0.180826	0.650827	0.27784	0.781135	0.908011	120	CADAFUAG00000398	AFUA_3G00780	Afu3G00780	cAMP receptor (Car4); putative [Source:UniProtKB/TrEMBL
CADAFUAG00000399	2916.83	-5.12391	0.524024	-9.77801	1.39931e-22	5.0805e-21	30	CADAFUAG00000399	AFUA_3G03330	Afu3G03330	Mitochondrial enoyl reductase; putative [Source:UniProtKB/TrEMBL
CADAFUAG00000399	2916.83	-4.98559	0.523749	-9.51904	1.74784e-21	4.06882e-19	60	CADAFUAG00000399	AFUA_3G03330	Afu3G03330	Mitochondrial enoyl reductase; putative [Source:UniProtKB/TrEMBL
CADAFUAG00000399	2916.83	-2.95372	0.522463	-5.65346	1.57246e-08	7.32607e-06	120	CADAFUAG00000399	AFUA_3G03330	Afu3G03330	Mitochondrial enoyl reductase; putative [Source:UniProtKB/TrEMBL
CADAFUAG00000399	2916.83	-1.45772	0.522353	-2.79067	0.00525986	0.0401997	240	CADAFUAG00000399	AFUA_3G03330	Afu3G03330	Mitochondrial enoyl reductase; putative [Source:UniProtKB/TrEMBL
CADAFUAG00000400	403.481	-1.42036	0.527801	-2.69109	0.00712198	0.0495776	240	CADAFUAG00000400	AFUA_6G03670	Afu6G03670	Biotin synthase; putative [Source:UniProtKB/TrEMBL
CADAFUAG00000400	403.481	-0.627551	0.525705	-1.19373	0.232583	0.489543	120	CADAFUAG00000400	AFUA_6G03670	Afu6G03670	Biotin synthase; putative [Source:UniProtKB/TrEMBL
CADAFUAG00000400	403.481	0.305349	0.525479	0.581087	0.561182	0.658926	30	CADAFUAG00000400	AFUA_6G03670	Afu6G03670	Biotin synthase; putative [Source:UniProtKB/TrEMBL
CADAFUAG00000400	403.481	0.15816	0.525504	0.300968	0.763439	0.83852	60	CADAFUAG00000400	AFUA_6G03670	Afu6G03670	Biotin synthase; putative [Source:UniProtKB/TrEMBL
CADAFUAG00000401	192.764	0.302384	0.210858	1.43406	0.151554	0.216691	30	CADAFUAG00000401	AFUA_6G02680	Afu6G02680	Ankyrin repeat and BTB/POZ domain protein [Source:UniProtKB/TrEMBL
CADAFUAG00000401	192.764	0.168303	0.211379	0.796213	0.425908	0.53144	60	CADAFUAG00000401	AFUA_6G02680	Afu6G02680	Ankyrin repeat and BTB/POZ domain protein [Source:UniProtKB/TrEMBL
CADAFUAG00000401	192.764	-0.0118076	0.210202	-0.0561727	0.955204	0.98243	120	CADAFUAG00000401	AFUA_6G02680	Afu6G02680	Ankyrin repeat and BTB/POZ domain protein [Source:UniProtKB/TrEMBL
CADAFUAG00000401	192.764	0.00512714	0.213234	0.0240446	0.980817	0.991685	240	CADAFUAG00000401	AFUA_6G02680	Afu6G02680	Ankyrin repeat and BTB/POZ domain protein [Source:UniProtKB/TrEMBL
CADAFUAG00000402	29.2503	0.783557	0.311118	2.51852	0.0117849	0.0227439	30	CADAFUAG00000402	AFUA_6G02360	Afu6G02360	Putative uncharacterized protein [Source:UniProtKB/TrEMBL
CADAFUAG00000402	29.2503	1.05738	0.310554	3.40481	0.000662109	0.0021553	60	CADAFUAG00000402	AFUA_6G02360	Afu6G02360	Putative uncharacterized protein [Source:UniProtKB/TrEMBL
CADAFUAG00000402	29.2503	-0.418311	0.342741	-1.22049	0.22228	0.453485	240	CADAFUAG00000402	AFUA_6G02360	Afu6G02360	Putative uncharacterized protein [Source:UniProtKB/TrEMBL
CADAFUAG00000402	29.2503	0.317048	0.312006	1.01616	0.309553	0.576883	120	CADAFUAG00000402	AFUA_6G02360	Afu6G02360	Putative uncharacterized protein [Source:UniProtKB/TrEMBL
CADAFUAG00000403	128.265	-0.789928	0.41356	-1.91007	0.0561243	0.0909053	30	CADAFUAG00000403	AFUA_6G03320	Afu6G03320	MFS multidrug transporter; putative [Source:UniProtKB/TrEMBL
CADAFUAG00000403	128.265	-0.551562	0.412291	-1.3378	0.180963	0.26356	60	CADAFUAG00000403	AFUA_6G03320	Afu6G03320	MFS multidrug transporter; putative [Source:UniProtKB/TrEMBL
CADAFUAG00000403	128.265	0.52582	0.409405	1.28435	0.199018	0.426563	240	CADAFUAG00000403	AFUA_6G03320	Afu6G03320	MFS multidrug transporter; putative [Source:UniProtKB/TrEMBL
CADAFUAG00000403	128.265	0.493389	0.407852	1.20973	0.226383	0.480949	120	CADAFUAG00000403	AFUA_6G03320	Afu6G03320	MFS multidrug transporter; putative [Source:UniProtKB/TrEMBL
CADAFUAG00000404	232.153	1.21553	0.227027	5.35414	8.59663e-08	4.35856e-07	30	CADAFUAG00000404	AFUA_6G05260	Afu6G05260	GPI ethanolamine phosphate transferase 2 [Source:UniProtKB/Swiss-Prot
CADAFUAG00000404	232.153	0.596572	0.228329	2.61277	0.00898111	0.0203275	60	CADAFUAG00000404	AFUA_6G05260	Afu6G05260	GPI ethanolamine phosphate transferase 2 [Source:UniProtKB/Swiss-Prot
CADAFUAG00000404	232.153	-0.309703	0.233176	-1.32819	0.184114	0.407811	240	CADAFUAG00000404	AFUA_6G05260	Afu6G05260	GPI ethanolamine phosphate transferase 2 [Source:UniProtKB/Swiss-Prot
CADAFUAG00000404	232.153	0.185562	0.22803	0.813762	0.415781	0.673783	120	CADAFUAG00000404	AFUA_6G05260	Afu6G05260	GPI ethanolamine phosphate transferase 2 [Source:UniProtKB/Swiss-Prot
CADAFUAG00000405	467.761	0.723862	0.379559	1.90711	0.0565059	0.0982897	60	CADAFUAG00000405	AFUA_6G02780	Afu6G02780	Acyl-protein thioesterase 1 [Source:UniProtKB/Swiss-Prot
CADAFUAG00000405	467.761	0.582025	0.379743	1.53268	0.125355	0.18373	30	CADAFUAG00000405	AFUA_6G02780	Afu6G02780	Acyl-protein thioesterase 1 [Source:UniProtKB/Swiss-Prot
CADAFUAG00000405	467.761	-0.475794	0.381342	-1.24768	0.212148	0.440861	240	CADAFUAG00000405	AFUA_6G02780	Afu6G02780	Acyl-protein thioesterase 1 [Source:UniProtKB/Swiss-Prot
CADAFUAG00000405	467.761	0.404531	0.379444	1.06612	0.286371	0.552008	120	CADAFUAG00000405	AFUA_6G02780	Afu6G02780	Acyl-protein thioesterase 1 [Source:UniProtKB/Swiss-Prot
CADAFUAG00000406	465.165	4.03564	0.489828	8.2389	1.73806e-16	3.13174e-15	30	CADAFUAG00000406	AFUA_6G03580	Afu6G03580	mRNA-nucleus export ATPase (Elf1); putative [Source:UniProtKB/TrEMBL
CADAFUAG00000406	465.165	2.53571	0.490413	5.17057	2.33383e-07	1.93038e-06	60	CADAFUAG00000406	AFUA_6G03580	Afu6G03580	mRNA-nucleus export ATPase (Elf1); putative [Source:UniProtKB/TrEMBL
CADAFUAG00000406	465.165	-2.28768	0.519263	-4.40563	1.05479e-05	0.000466158	240	CADAFUAG00000406	AFUA_6G03580	Afu6G03580	mRNA-nucleus export ATPase (Elf1); putative [Source:UniProtKB/TrEMBL
CADAFUAG00000406	465.165	1.3213	0.491023	2.69091	0.00712582	0.0497265	120	CADAFUAG00000406	AFUA_6G03580	Afu6G03580	mRNA-nucleus export ATPase (Elf1); putative [Source:UniProtKB/TrEMBL
CADAFUAG00000407	1964.84	-2.7055	0.22217	-12.1776	4.09047e-34	4.40589e-32	30	CADAFUAG00000407	AFUA_6G03770	Afu6G03770	Oxidoreductase (Msc7); putative [Source:UniProtKB/TrEMBL
CADAFUAG00000407	1964.84	-1.49891	0.220586	-6.79514	1.08205e-11	2.54597e-10	60	CADAFUAG00000407	AFUA_6G03770	Afu6G03770	Oxidoreductase (Msc7); putative [Source:UniProtKB/TrEMBL
CADAFUAG00000407	1964.84	0.135607	0.219879	0.616734	0.53741	0.748474	240	CADAFUAG00000407	AFUA_6G03770	Afu6G03770	Oxidoreductase (Msc7); putative [Source:UniProtKB/TrEMBL
CADAFUAG00000407	1964.84	0.0892409	0.219705	0.406186	0.684606	0.85899	120	CADAFUAG00000407	AFUA_6G03770	Afu6G03770	Oxidoreductase (Msc7); putative [Source:UniProtKB/TrEMBL
CADAFUAG00000408	6.34333	-0.0110991	0.546396	-0.0203133	0.983793	0.988398	30	CADAFUAG00000408	AFUA_6G02580	Afu6G02580	Putative uncharacterized protein [Source:UniProtKB/TrEMBL
CADAFUAG00000408	6.34333	-0.130556	0.562841	-0.231958	0.816571	0.878659	60	CADAFUAG00000408	AFUA_6G02580	Afu6G02580	Putative uncharacterized protein [Source:UniProtKB/TrEMBL
CADAFUAG00000408	6.34333	-0.517322	0.592734	-0.872773	0.382787	0.620345	240	CADAFUAG00000408	AFUA_6G02580	Afu6G02580	Putative uncharacterized protein [Source:UniProtKB/TrEMBL
CADAFUAG00000408	6.34333	-0.487626	0.552584	-0.882447	0.377535	0.641129	120	CADAFUAG00000408	AFUA_6G02580	Afu6G02580	Putative uncharacterized protein [Source:UniProtKB/TrEMBL
CADAFUAG00000409	188.363	2.05102	0.666083	3.07923	0.00207533	0.00576894	60	CADAFUAG00000409	AFUA_6G02790	Afu6G02790	Putative uncharacterized protein [Source:UniProtKB/TrEMBL
CADAFUAG00000409	188.363	1.8236	0.665868	2.73868	0.0061686	0.0452355	120	CADAFUAG00000409	AFUA_6G02790	Afu6G02790	Putative uncharacterized protein [Source:UniProtKB/TrEMBL
CADAFUAG00000409	188.363	1.5178	0.66679	2.27628	0.0228292	0.0409675	30	CADAFUAG00000409	AFUA_6G02790	Afu6G02790	Putative uncharacterized protein [Source:UniProtKB/TrEMBL
CADAFUAG00000409	188.363	1.21388	0.667557	1.81839	0.069005	0.225527	240	CADAFUAG00000409	AFUA_6G02790	Afu6G02790	Putative uncharacterized protein [Source:UniProtKB/TrEMBL
CADAFUAG00000410	109.001	2.1232	0.325143	6.53004	6.57541e-11	5.6559e-10	30	CADAFUAG00000410	AFUA_6G04240	Afu6G04240	PAP2 domain protein [Source:UniProtKB/TrEMBL
CADAFUAG00000410	109.001	1.55303	0.326604	4.75509	1.98357e-06	1.30188e-05	60	CADAFUAG00000410	AFUA_6G04240	Afu6G04240	PAP2 domain protein [Source:UniProtKB/TrEMBL
CADAFUAG00000410	109.001	0.406385	0.334413	1.21522	0.224283	0.456011	240	CADAFUAG00000410	AFUA_6G04240	Afu6G04240	PAP2 domain protein [Source:UniProtKB/TrEMBL
CADAFUAG00000410	109.001	0.161832	0.330402	0.489805	0.624272	0.823172	120	CADAFUAG00000410	AFUA_6G04240	Afu6G04240	PAP2 domain protein [Source:UniProtKB/TrEMBL
CADAFUAG00000411	70.6267	-3.56549	0.673021	-5.29774	1.17244e-07	5.78994e-07	30	CADAFUAG00000411	AFUA_6G03260	Afu6G03260	Aspartic endopeptidase (AP1); putative [Source:UniProtKB/TrEMBL
CADAFUAG00000411	70.6267	-2.46865	0.660403	-3.7381	0.000185416	0.000707367	60	CADAFUAG00000411	AFUA_6G03260	Afu6G03260	Aspartic endopeptidase (AP1); putative [Source:UniProtKB/TrEMBL
CADAFUAG00000411	70.6267	-1.7753	0.653157	-2.71803	0.00656723	0.0469996	120	CADAFUAG00000411	AFUA_6G03260	Afu6G03260	Aspartic endopeptidase (AP1); putative [Source:UniProtKB/TrEMBL
CADAFUAG00000411	70.6267	-0.503798	0.651494	-0.773297	0.439347	0.668091	240	CADAFUAG00000411	AFUA_6G03260	Afu6G03260	Aspartic endopeptidase (AP1); putative [Source:UniProtKB/TrEMBL
CADAFUAG00000412	354.229	0.625954	0.285858	2.18974	0.0285433	0.0545757	60	CADAFUAG00000412	AFUA_6G04780	Afu6G04780	Vacuolar protein sorting 55 superfamily [Source:UniProtKB/TrEMBL
CADAFUAG00000412	354.229	0.325336	0.285619	1.13906	0.25468	0.51429	120	CADAFUAG00000412	AFUA_6G04780	Afu6G04780	Vacuolar protein sorting 55 superfamily [Source:UniProtKB/TrEMBL
CADAFUAG00000412	354.229	0.180472	0.286643	0.629607	0.528952	0.627236	30	CADAFUAG00000412	AFUA_6G04780	Afu6G04780	Vacuolar protein sorting 55 superfamily [Source:UniProtKB/TrEMBL
CADAFUAG00000412	354.229	0.113941	0.287171	0.396771	0.691537	0.84848	240	CADAFUAG00000412	AFUA_6G04780	Afu6G04780	Vacuolar protein sorting 55 superfamily [Source:UniProtKB/TrEMBL
CADAFUAG00000413	204.293	1.19379	0.309194	3.86097	0.000112937	0.000329267	30	CADAFUAG00000413	AFUA_6G02670	Afu6G02670	G2-specific protein kinase NimA; putative [Source:UniProtKB/TrEMBL
CADAFUAG00000413	204.293	0.623269	0.310147	2.00959	0.0444741	0.0799577	60	CADAFUAG00000413	AFUA_6G02670	Afu6G02670	G2-specific protein kinase NimA; putative [Source:UniProtKB/TrEMBL
CADAFUAG00000413	204.293	-0.47863	0.315202	-1.51849	0.128891	0.332433	240	CADAFUAG00000413	AFUA_6G02670	Afu6G02670	G2-specific protein kinase NimA; putative [Source:UniProtKB/TrEMBL
CADAFUAG00000413	204.293	0.21643	0.309922	0.698337	0.484966	0.728623	120	CADAFUAG00000413	AFUA_6G02670	Afu6G02670	G2-specific protein kinase NimA; putative [Source:UniProtKB/TrEMBL
CADAFUAG00000414	23.3457	0.441352	0.430256	1.02579	0.304992	0.395252	30	CADAFUAG00000414	AFUA_6G02400	Afu6G02400	MFS drug efflux pump; putative [Source:UniProtKB/TrEMBL
CADAFUAG00000414	23.3457	0.940089	0.426248	2.20549	0.0274194	0.052697	60	CADAFUAG00000414	AFUA_6G02400	Afu6G02400	MFS drug efflux pump; putative [Source:UniProtKB/TrEMBL
CADAFUAG00000414	23.3457	-0.656376	0.459534	-1.42835	0.15319	0.366951	240	CADAFUAG00000414	AFUA_6G02400	Afu6G02400	MFS drug efflux pump; putative [Source:UniProtKB/TrEMBL
CADAFUAG00000414	23.3457	0.0619022	0.429452	0.144142	0.885388	0.954756	120	CADAFUAG00000414	AFUA_6G02400	Afu6G02400	MFS drug efflux pump; putative [Source:UniProtKB/TrEMBL
CADAFUAG00000415	334.34	-0.98236	0.400371	-2.45362	0.0141425	0.0791587	240	CADAFUAG00000415	AFUA_6G05050	Afu6G05050	DUF410 domain protein [Source:UniProtKB/TrEMBL
CADAFUAG00000415	334.34	0.796521	0.396544	2.00866	0.0445734	0.0740902	30	CADAFUAG00000415	AFUA_6G05050	Afu6G05050	DUF410 domain protein [Source:UniProtKB/TrEMBL
CADAFUAG00000415	334.34	0.790133	0.396461	1.99297	0.0462651	0.0827022	60	CADAFUAG00000415	AFUA_6G05050	Afu6G05050	DUF410 domain protein [Source:UniProtKB/TrEMBL
CADAFUAG00000415	334.34	0.126632	0.396618	0.31928	0.749514	0.891382	120	CADAFUAG00000415	AFUA_6G05050	Afu6G05050	DUF410 domain protein [Source:UniProtKB/TrEMBL
CADAFUAG00000416	114.054	-0.942715	0.61979	-1.52102	0.128254	0.187215	30	CADAFUAG00000416	AFUA_6G05000	Afu6G05000	Glycosyl hydrolases family 32 superfamily [Source:UniProtKB/TrEMBL
CADAFUAG00000416	114.054	-0.632115	0.618352	-1.02226	0.306659	0.406926	60	CADAFUAG00000416	AFUA_6G05000	Afu6G05000	Glycosyl hydrolases family 32 superfamily [Source:UniProtKB/TrEMBL
CADAFUAG00000416	114.054	0.364013	0.615179	0.591719	0.554039	0.774574	120	CADAFUAG00000416	AFUA_6G05000	Afu6G05000	Glycosyl hydrolases family 32 superfamily [Source:UniProtKB/TrEMBL
CADAFUAG00000416	114.054	0.279378	0.616582	0.453108	0.650471	0.824336	240	CADAFUAG00000416	AFUA_6G05000	Afu6G05000	Glycosyl hydrolases family 32 superfamily [Source:UniProtKB/TrEMBL
CADAFUAG00000417	0.747829	0.197784	1.02632	0.192713	0.847184	0.900998	30	CADAFUAG00000417	AFUA_6G02980	Afu6G02980	Probable exopolygalacturonase X [Source:UniProtKB/Swiss-Prot
CADAFUAG00000417	0.747829	0.128176	1.09895	0.116635	0.907149	0.94487	60	CADAFUAG00000417	AFUA_6G02980	Afu6G02980	Probable exopolygalacturonase X [Source:UniProtKB/Swiss-Prot
CADAFUAG00000417	0.747829	-0.930028	1.1892	-0.782065	0.434176	NA	240	CADAFUAG00000417	AFUA_6G02980	Afu6G02980	Probable exopolygalacturonase X [Source:UniProtKB/Swiss-Prot
CADAFUAG00000417	0.747829	-1.44178	1.16726	-1.23518	0.216762	0.469827	120	CADAFUAG00000417	AFUA_6G02980	Afu6G02980	Probable exopolygalacturonase X [Source:UniProtKB/Swiss-Prot
CADAFUAG00000418	204.385	0.827575	0.263406	3.14183	0.00167898	0.00387616	30	CADAFUAG00000418	AFUA_6G04500	Afu6G04500	Snf1 kinase complex beta-subunit Gal83; putative [Source:UniProtKB/TrEMBL
CADAFUAG00000418	204.385	0.627882	0.263801	2.38013	0.0173065	0.0354917	60	CADAFUAG00000418	AFUA_6G04500	Afu6G04500	Snf1 kinase complex beta-subunit Gal83; putative [Source:UniProtKB/TrEMBL
CADAFUAG00000418	204.385	0.397864	0.265381	1.49922	0.133818	0.33975	240	CADAFUAG00000418	AFUA_6G04500	Afu6G04500	Snf1 kinase complex beta-subunit Gal83; putative [Source:UniProtKB/TrEMBL
CADAFUAG00000418	204.385	0.302764	0.26332	1.1498	0.250227	0.509573	120	CADAFUAG00000418	AFUA_6G04500	Afu6G04500	Snf1 kinase complex beta-subunit Gal83; putative [Source:UniProtKB/TrEMBL
CADAFUAG00000419	1725.07	1.32832	0.426356	3.11552	0.0018362	0.00421006	30	CADAFUAG00000419	AFUA_6G03820	Afu6G03820	Nascent polypeptide-associated complex subunit alpha [Source:UniProtKB/Swiss-Prot
CADAFUAG00000419	1725.07	-0.871865	0.427161	-2.04107	0.0412437	0.161826	240	CADAFUAG00000419	AFUA_6G03820	Afu6G03820	Nascent polypeptide-associated complex subunit alpha [Source:UniProtKB/Swiss-Prot
CADAFUAG00000419	1725.07	0.622314	0.426456	1.45927	0.144491	0.21804	60	CADAFUAG00000419	AFUA_6G03820	Afu6G03820	Nascent polypeptide-associated complex subunit alpha [Source:UniProtKB/Swiss-Prot
CADAFUAG00000419	1725.07	0.407474	0.426405	0.955603	0.339273	0.607535	120	CADAFUAG00000419	AFUA_6G03820	Afu6G03820	Nascent polypeptide-associated complex subunit alpha [Source:UniProtKB/Swiss-Prot
CADAFUAG00000420	366.482	-1.41852	0.355442	-3.99087	6.58314e-05	0.000286046	60	CADAFUAG00000420	AFUA_6G04390	Afu6G04390	E3 ubiquitin-protein ligase bre1 [Source:UniProtKB/Swiss-Prot
CADAFUAG00000420	366.482	-1.19013	0.35424	-3.35966	0.000780373	0.0102996	120	CADAFUAG00000420	AFUA_6G04390	Afu6G04390	E3 ubiquitin-protein ligase bre1 [Source:UniProtKB/Swiss-Prot
CADAFUAG00000420	366.482	-0.957335	0.35474	-2.69869	0.0069612	0.0141234	30	CADAFUAG00000420	AFUA_6G04390	Afu6G04390	E3 ubiquitin-protein ligase bre1 [Source:UniProtKB/Swiss-Prot
CADAFUAG00000420	366.482	-0.386875	0.354192	-1.09228	0.274712	0.514848	240	CADAFUAG00000420	AFUA_6G04390	Afu6G04390	E3 ubiquitin-protein ligase bre1 [Source:UniProtKB/Swiss-Prot
CADAFUAG00000421	2.82068	1.29046	0.70434	1.83216	0.0669277	0.106325	30	CADAFUAG00000421	AFUA_6G01860	Afu6G01860	MFS lactose permease; putative [Source:UniProtKB/TrEMBL
CADAFUAG00000421	2.82068	1.03107	0.739907	1.39351	0.163465	0.241743	60	CADAFUAG00000421	AFUA_6G01860	Afu6G01860	MFS lactose permease; putative [Source:UniProtKB/TrEMBL
CADAFUAG00000421	2.82068	1.10209	0.752051	1.46544	0.142801	0.352743	240	CADAFUAG00000421	AFUA_6G01860	Afu6G01860	MFS lactose permease; putative [Source:UniProtKB/TrEMBL
CADAFUAG00000421	2.82068	0.373634	0.738411	0.505997	0.612859	0.81371	120	CADAFUAG00000421	AFUA_6G01860	Afu6G01860	MFS lactose permease; putative [Source:UniProtKB/TrEMBL
CADAFUAG00000422	1459.33	-1.87496	0.62854	-2.98304	0.00285405	0.0262267	120	CADAFUAG00000422	AFUA_6G03060	Afu6G03060	MFS monosaccharide transporter; putative [Source:UniProtKB/TrEMBL
CADAFUAG00000422	1459.33	-1.82256	0.628998	-2.89756	0.00376083	0.0316449	240	CADAFUAG00000422	AFUA_6G03060	Afu6G03060	MFS monosaccharide transporter; putative [Source:UniProtKB/TrEMBL
CADAFUAG00000422	1459.33	1.52908	0.627907	2.4352	0.0148836	0.0312162	60	CADAFUAG00000422	AFUA_6G03060	Afu6G03060	MFS monosaccharide transporter; putative [Source:UniProtKB/TrEMBL
CADAFUAG00000422	1459.33	-0.232222	0.628165	-0.369683	0.711619	0.793197	30	CADAFUAG00000422	AFUA_6G03060	Afu6G03060	MFS monosaccharide transporter; putative [Source:UniProtKB/TrEMBL
CADAFUAG00000423	2825.44	-4.54975	0.403229	-11.2833	1.58687e-29	1.07877e-27	30	CADAFUAG00000423	AFUA_6G04470	Afu6G04470	Putative uncharacterized protein [Source:UniProtKB/TrEMBL
CADAFUAG00000423	2825.44	-2.45272	0.400735	-6.12054	9.32583e-10	1.35539e-08	60	CADAFUAG00000423	AFUA_6G04470	Afu6G04470	Putative uncharacterized protein [Source:UniProtKB/TrEMBL
CADAFUAG00000423	2825.44	-0.866124	0.400187	-2.1643	0.0304413	0.138502	120	CADAFUAG00000423	AFUA_6G04470	Afu6G04470	Putative uncharacterized protein [Source:UniProtKB/TrEMBL
CADAFUAG00000423	2825.44	0.379138	0.400137	0.94752	0.343374	0.586307	240	CADAFUAG00000423	AFUA_6G04470	Afu6G04470	Putative uncharacterized protein [Source:UniProtKB/TrEMBL
CADAFUAG00000424	366.382	0.545771	0.151337	3.60632	0.000310572	0.00525972	240	CADAFUAG00000424	AFUA_6G05290	Afu6G05290	Exocyst complex component Sec15; putative [Source:UniProtKB/TrEMBL
CADAFUAG00000424	366.382	0.293819	0.151293	1.94206	0.05213	0.0917647	60	CADAFUAG00000424	AFUA_6G05290	Afu6G05290	Exocyst complex component Sec15; putative [Source:UniProtKB/TrEMBL
CADAFUAG00000424	366.382	0.1411	0.151611	0.930672	0.352023	0.446898	30	CADAFUAG00000424	AFUA_6G05290	Afu6G05290	Exocyst complex component Sec15; putative [Source:UniProtKB/TrEMBL
CADAFUAG00000424	366.382	-0.00735385	0.150697	-0.0487988	0.96108	0.98486	120	CADAFUAG00000424	AFUA_6G05290	Afu6G05290	Exocyst complex component Sec15; putative [Source:UniProtKB/TrEMBL
CADAFUAG00000425	3.2779	0.38326	1.11792	0.342833	0.731724	0.809464	30	CADAFUAG00000425	AFUA_6G03200	Afu6G03200	Solute symporter family transporter [Source:UniProtKB/TrEMBL
CADAFUAG00000425	3.2779	2.38864	1.06609	2.24057	0.0250537	0.0488575	60	CADAFUAG00000425	AFUA_6G03200	Afu6G03200	Solute symporter family transporter [Source:UniProtKB/TrEMBL
CADAFUAG00000425	3.2779	-0.284673	1.20584	-0.236078	0.813372	0.916017	240	CADAFUAG00000425	AFUA_6G03200	Afu6G03200	Solute symporter family transporter [Source:UniProtKB/TrEMBL
CADAFUAG00000425	3.2779	-0.445816	1.14429	-0.389601	0.696832	0.865052	120	CADAFUAG00000425	AFUA_6G03200	Afu6G03200	Solute symporter family transporter [Source:UniProtKB/TrEMBL
CADAFUAG00000426	269.942	0.343343	0.316388	1.08519	0.277836	0.365397	30	CADAFUAG00000426	AFUA_6G04880	Afu6G04880	Serine-rich protein; putative [Source:UniProtKB/TrEMBL
CADAFUAG00000426	269.942	-0.201609	0.317304	-0.635382	0.525179	0.6276	60	CADAFUAG00000426	AFUA_6G04880	Afu6G04880	Serine-rich protein; putative [Source:UniProtKB/TrEMBL
CADAFUAG00000426	269.942	-0.26846	0.316441	-0.848371	0.396231	0.656743	120	CADAFUAG00000426	AFUA_6G04880	Afu6G04880	Serine-rich protein; putative [Source:UniProtKB/TrEMBL
CADAFUAG00000426	269.942	0.244904	0.31692	0.772764	0.439662	0.668274	240	CADAFUAG00000426	AFUA_6G04880	Afu6G04880	Serine-rich protein; putative [Source:UniProtKB/TrEMBL
CADAFUAG00000427	972.297	0.552494	0.340553	1.62234	0.10473	0.157013	30	CADAFUAG00000427	AFUA_6G02260	Afu6G02260	Putative uncharacterized protein [Source:UniProtKB/TrEMBL
CADAFUAG00000427	972.297	-0.675607	0.341501	-1.97835	0.0478896	0.17914	240	CADAFUAG00000427	AFUA_6G02260	Afu6G02260	Putative uncharacterized protein [Source:UniProtKB/TrEMBL
CADAFUAG00000427	972.297	0.327205	0.34042	0.961181	0.336461	0.60493	120	CADAFUAG00000427	AFUA_6G02260	Afu6G02260	Putative uncharacterized protein [Source:UniProtKB/TrEMBL
CADAFUAG00000427	972.297	0.199291	0.340663	0.585008	0.558542	0.658379	60	CADAFUAG00000427	AFUA_6G02260	Afu6G02260	Putative uncharacterized protein [Source:UniProtKB/TrEMBL
CADAFUAG00000428	198.633	0.88363	0.343001	2.57617	0.00999009	0.0631103	120	CADAFUAG00000428	AFUA_6G03930	Afu6G03930	Putative uncharacterized protein [Source:UniProtKB/TrEMBL
CADAFUAG00000428	198.633	0.843755	0.344386	2.45003	0.0142845	0.0793966	240	CADAFUAG00000428	AFUA_6G03930	Afu6G03930	Putative uncharacterized protein [Source:UniProtKB/TrEMBL
CADAFUAG00000428	198.633	0.219668	0.345285	0.636194	0.52465	0.627289	60	CADAFUAG00000428	AFUA_6G03930	Afu6G03930	Putative uncharacterized protein [Source:UniProtKB/TrEMBL
CADAFUAG00000428	198.633	0.1432	0.345651	0.414292	0.67866	0.767402	30	CADAFUAG00000428	AFUA_6G03930	Afu6G03930	Putative uncharacterized protein [Source:UniProtKB/TrEMBL
CADAFUAG00000429	35.4191	1.37936	0.532009	2.59273	0.00952164	0.0213614	60	CADAFUAG00000429	AFUA_6G01905	Afu6G01905	Putative uncharacterized protein [Source:UniProtKB/TrEMBL
CADAFUAG00000429	35.4191	1.31738	0.529621	2.4874	0.0128682	0.0754598	120	CADAFUAG00000429	AFUA_6G01905	Afu6G01905	Putative uncharacterized protein [Source:UniProtKB/TrEMBL
CADAFUAG00000429	35.4191	1.05269	0.534234	1.97046	0.0487854	0.0803066	30	CADAFUAG00000429	AFUA_6G01905	Afu6G01905	Putative uncharacterized protein [Source:UniProtKB/TrEMBL
CADAFUAG00000429	35.4191	-0.0170394	0.550206	-0.0309692	0.975294	0.989345	240	CADAFUAG00000429	AFUA_6G01905	Afu6G01905	Putative uncharacterized protein [Source:UniProtKB/TrEMBL
CADAFUAG00000430	174.932	0.265621	0.153141	1.73449	0.082832	0.252019	240	CADAFUAG00000430	AFUA_6G04060	Afu6G04060	Putative uncharacterized protein [Source:UniProtKB/TrEMBL
CADAFUAG00000430	174.932	-0.179392	0.154204	-1.16334	0.244691	0.337656	60	CADAFUAG00000430	AFUA_6G04060	Afu6G04060	Putative uncharacterized protein [Source:UniProtKB/TrEMBL
CADAFUAG00000430	174.932	0.00936081	0.152099	0.0615441	0.950926	0.973522	30	CADAFUAG00000430	AFUA_6G04060	Afu6G04060	Putative uncharacterized protein [Source:UniProtKB/TrEMBL
CADAFUAG00000430	174.932	0.00785219	0.150294	0.0522457	0.958333	0.98395	120	CADAFUAG00000430	AFUA_6G04060	Afu6G04060	Putative uncharacterized protein [Source:UniProtKB/TrEMBL
CADAFUAG00000431	81.8182	1.13629	0.38578	2.94542	0.00322512	0.00843613	60	CADAFUAG00000431	AFUA_6G04410	Afu6G04410	DUF1183 domain protein [Source:UniProtKB/TrEMBL
CADAFUAG00000431	81.8182	1.03375	0.386321	2.67589	0.00745314	0.0150178	30	CADAFUAG00000431	AFUA_6G04410	Afu6G04410	DUF1183 domain protein [Source:UniProtKB/TrEMBL
CADAFUAG00000431	81.8182	0.838674	0.384938	2.17873	0.0293519	0.13533	120	CADAFUAG00000431	AFUA_6G04410	Afu6G04410	DUF1183 domain protein [Source:UniProtKB/TrEMBL
CADAFUAG00000431	81.8182	0.738525	0.389213	1.89748	0.0577641	0.202084	240	CADAFUAG00000431	AFUA_6G04410	Afu6G04410	DUF1183 domain protein [Source:UniProtKB/TrEMBL
CADAFUAG00000432	122.652	1.17003	0.292991	3.9934	6.51333e-05	0.000283658	60	CADAFUAG00000432	AFUA_6G05220	Afu6G05220	BET3 family protein [Source:UniProtKB/TrEMBL
CADAFUAG00000432	122.652	0.93756	0.293808	3.19107	0.00141749	0.00332232	30	CADAFUAG00000432	AFUA_6G05220	Afu6G05220	BET3 family protein [Source:UniProtKB/TrEMBL
CADAFUAG00000432	122.652	0.276295	0.294211	0.939106	0.347676	0.613454	120	CADAFUAG00000432	AFUA_6G05220	Afu6G05220	BET3 family protein [Source:UniProtKB/TrEMBL
CADAFUAG00000432	122.652	-0.0814765	0.300686	-0.270968	0.786415	0.905121	240	CADAFUAG00000432	AFUA_6G05220	Afu6G05220	BET3 family protein [Source:UniProtKB/TrEMBL
CADAFUAG00000433	31.4458	1.27225	0.479243	2.65472	0.00793752	0.0158816	30	CADAFUAG00000433	AFUA_6G01850	Afu6G01850	Putative uncharacterized protein [Source:UniProtKB/TrEMBL
CADAFUAG00000433	31.4458	-0.838805	0.510858	-1.64195	0.1006	0.285395	240	CADAFUAG00000433	AFUA_6G01850	Afu6G01850	Putative uncharacterized protein [Source:UniProtKB/TrEMBL
CADAFUAG00000433	31.4458	0.463574	0.480851	0.96407	0.335011	0.60314	120	CADAFUAG00000433	AFUA_6G01850	Afu6G01850	Putative uncharacterized protein [Source:UniProtKB/TrEMBL
CADAFUAG00000433	31.4458	0.130903	0.488785	0.267814	0.788843	0.857451	60	CADAFUAG00000433	AFUA_6G01850	Afu6G01850	Putative uncharacterized protein [Source:UniProtKB/TrEMBL
CADAFUAG00000434	74.6255	-0.834512	0.262319	-3.18129	0.00146622	0.00427075	60	CADAFUAG00000434	AFUA_6G02560	Afu6G02560	Alpha-galactosidase; putative [Source:UniProtKB/TrEMBL
CADAFUAG00000434	74.6255	-0.452366	0.256686	-1.76234	0.0780126	0.121721	30	CADAFUAG00000434	AFUA_6G02560	Afu6G02560	Alpha-galactosidase; putative [Source:UniProtKB/TrEMBL
CADAFUAG00000434	74.6255	0.213891	0.254842	0.839312	0.401294	0.636463	240	CADAFUAG00000434	AFUA_6G02560	Afu6G02560	Alpha-galactosidase; putative [Source:UniProtKB/TrEMBL
CADAFUAG00000434	74.6255	0.139263	0.250368	0.556233	0.578052	0.791809	120	CADAFUAG00000434	AFUA_6G02560	Afu6G02560	Alpha-galactosidase; putative [Source:UniProtKB/TrEMBL
CADAFUAG00000435	243.404	2.00476	0.64837	3.09199	0.00198817	0.0199336	240	CADAFUAG00000435	AFUA_6G03090	Afu6G03090	Cytochrome P450 alkane hydroxylase; putative [Source:UniProtKB/TrEMBL
CADAFUAG00000435	243.404	1.27754	0.648351	1.97045	0.0487868	0.186692	120	CADAFUAG00000435	AFUA_6G03090	Afu6G03090	Cytochrome P450 alkane hydroxylase; putative [Source:UniProtKB/TrEMBL
CADAFUAG00000435	243.404	0.911733	0.649086	1.40464	0.160128	0.23757	60	CADAFUAG00000435	AFUA_6G03090	Afu6G03090	Cytochrome P450 alkane hydroxylase; putative [Source:UniProtKB/TrEMBL
CADAFUAG00000435	243.404	-0.338466	0.651564	-0.519468	0.603435	0.697638	30	CADAFUAG00000435	AFUA_6G03090	Afu6G03090	Cytochrome P450 alkane hydroxylase; putative [Source:UniProtKB/TrEMBL
CADAFUAG00000436	133.577	0.683048	0.22974	2.97313	0.0029478	0.0266255	240	CADAFUAG00000436	AFUA_6G03780	Afu6G03780	Putative uncharacterized protein [Source:UniProtKB/TrEMBL
CADAFUAG00000436	133.577	0.165219	0.230976	0.715312	0.474416	0.578126	60	CADAFUAG00000436	AFUA_6G03780	Afu6G03780	Putative uncharacterized protein [Source:UniProtKB/TrEMBL
CADAFUAG00000436	133.577	0.199214	0.228397	0.872228	0.383084	0.64561	120	CADAFUAG00000436	AFUA_6G03780	Afu6G03780	Putative uncharacterized protein [Source:UniProtKB/TrEMBL
CADAFUAG00000436	133.577	0.126547	0.230803	0.54829	0.583493	0.679037	30	CADAFUAG00000436	AFUA_6G03780	Afu6G03780	Putative uncharacterized protein [Source:UniProtKB/TrEMBL
CADAFUAG00000437	164.468	1.54705	0.659327	2.34641	0.0189554	0.0997891	120	CADAFUAG00000437	AFUA_6G03430	Afu6G03430	C6 finger domain protein; putative [Source:UniProtKB/TrEMBL
CADAFUAG00000437	164.468	1.1022	0.660386	1.66902	0.0951137	0.274119	240	CADAFUAG00000437	AFUA_6G03430	Afu6G03430	C6 finger domain protein; putative [Source:UniProtKB/TrEMBL
CADAFUAG00000437	164.468	-0.677529	0.664094	-1.02023	0.307619	0.398139	30	CADAFUAG00000437	AFUA_6G03430	Afu6G03430	C6 finger domain protein; putative [Source:UniProtKB/TrEMBL
CADAFUAG00000437	164.468	-0.267787	0.662522	-0.404194	0.68607	0.773345	60	CADAFUAG00000437	AFUA_6G03430	Afu6G03430	C6 finger domain protein; putative [Source:UniProtKB/TrEMBL
CADAFUAG00000438	1403.12	2.35456	0.55363	4.25295	2.10971e-05	0.000105041	60	CADAFUAG00000438	AFUA_6G04970	Afu6G04970	Phosphoserine aminotransferase [Source:UniProtKB/TrEMBL
CADAFUAG00000438	1403.12	2.30399	0.553648	4.16147	3.16202e-05	0.000102965	30	CADAFUAG00000438	AFUA_6G04970	Afu6G04970	Phosphoserine aminotransferase [Source:UniProtKB/TrEMBL
CADAFUAG00000438	1403.12	-1.63559	0.55634	-2.93991	0.00328312	0.0287538	240	CADAFUAG00000438	AFUA_6G04970	Afu6G04970	Phosphoserine aminotransferase [Source:UniProtKB/TrEMBL
CADAFUAG00000438	1403.12	-0.0254751	0.554038	-0.0459807	0.963326	0.985489	120	CADAFUAG00000438	AFUA_6G04970	Afu6G04970	Phosphoserine aminotransferase [Source:UniProtKB/TrEMBL
CADAFUAG00000439	298.04	1.35188	0.3604	3.75105	0.000176093	0.000494652	30	CADAFUAG00000439	AFUA_6G02730	Afu6G02730	MFS transporter; putative [Source:UniProtKB/TrEMBL
CADAFUAG00000439	298.04	-0.778817	0.364995	-2.13377	0.0328613	0.138803	240	CADAFUAG00000439	AFUA_6G02730	Afu6G02730	MFS transporter; putative [Source:UniProtKB/TrEMBL
CADAFUAG00000439	298.04	0.499957	0.361216	1.38409	0.16633	0.245419	60	CADAFUAG00000439	AFUA_6G02730	Afu6G02730	MFS transporter; putative [Source:UniProtKB/TrEMBL
CADAFUAG00000439	298.04	-0.336053	0.361734	-0.929007	0.352886	0.619595	120	CADAFUAG00000439	AFUA_6G02730	Afu6G02730	MFS transporter; putative [Source:UniProtKB/TrEMBL
CADAFUAG00000440	257.876	0.871126	0.374712	2.32479	0.0200832	0.0364718	30	CADAFUAG00000440	AFUA_6G02510	Afu6G02510	Chitin biosynthesis protein (Chs5); putative [Source:UniProtKB/TrEMBL
CADAFUAG00000440	257.876	-0.84772	0.379198	-2.23556	0.0253804	0.117071	240	CADAFUAG00000440	AFUA_6G02510	Afu6G02510	Chitin biosynthesis protein (Chs5); putative [Source:UniProtKB/TrEMBL
CADAFUAG00000440	257.876	0.372513	0.37461	0.994401	0.320028	0.588517	120	CADAFUAG00000440	AFUA_6G02510	Afu6G02510	Chitin biosynthesis protein (Chs5); putative [Source:UniProtKB/TrEMBL
CADAFUAG00000440	257.876	0.150242	0.375626	0.399977	0.689174	0.77504	60	CADAFUAG00000440	AFUA_6G02510	Afu6G02510	Chitin biosynthesis protein (Chs5); putative [Source:UniProtKB/TrEMBL
CADAFUAG00000441	174.668	0.762921	0.543857	1.4028	0.160677	0.378498	240	CADAFUAG00000441	AFUA_6G02810	Afu6G02810	Ctr copper transporter; putative [Source:UniProtKB/TrEMBL
CADAFUAG00000441	174.668	-0.346585	0.54542	-0.635447	0.525137	0.6276	60	CADAFUAG00000441	AFUA_6G02810	Afu6G02810	Ctr copper transporter; putative [Source:UniProtKB/TrEMBL
CADAFUAG00000441	174.668	-0.140572	0.545135	-0.257866	0.79651	0.861375	30	CADAFUAG00000441	AFUA_6G02810	Afu6G02810	Ctr copper transporter; putative [Source:UniProtKB/TrEMBL
CADAFUAG00000441	174.668	0.127441	0.543692	0.234399	0.814675	0.924545	120	CADAFUAG00000441	AFUA_6G02810	Afu6G02810	Ctr copper transporter; putative [Source:UniProtKB/TrEMBL
CADAFUAG00000442	262.018	-0.808512	0.182429	-4.43194	9.33894e-06	3.33327e-05	30	CADAFUAG00000442	AFUA_6G04220	Afu6G04220	Putative uncharacterized protein [Source:UniProtKB/TrEMBL
CADAFUAG00000442	262.018	-0.290543	0.179023	-1.62294	0.104602	0.302697	120	CADAFUAG00000442	AFUA_6G04220	Afu6G04220	Putative uncharacterized protein [Source:UniProtKB/TrEMBL
CADAFUAG00000442	262.018	0.053406	0.179542	0.297456	0.766118	0.84013	60	CADAFUAG00000442	AFUA_6G04220	Afu6G04220	Putative uncharacterized protein [Source:UniProtKB/TrEMBL
CADAFUAG00000442	262.018	-0.0173603	0.180646	-0.0961011	0.92344	0.967691	240	CADAFUAG00000442	AFUA_6G04220	Afu6G04220	Putative uncharacterized protein [Source:UniProtKB/TrEMBL
CADAFUAG00000443	215.275	0.900226	0.157896	5.70138	1.18842e-08	6.96106e-08	30	CADAFUAG00000443	AFUA_6G04520	Afu6G04520	SET domain protein [Source:UniProtKB/TrEMBL
CADAFUAG00000443	215.275	-0.327471	0.160203	-2.0441	0.0409438	0.166478	120	CADAFUAG00000443	AFUA_6G04520	Afu6G04520	SET domain protein [Source:UniProtKB/TrEMBL
CADAFUAG00000443	215.275	-0.155838	0.162084	-0.961468	0.336317	0.438397	60	CADAFUAG00000443	AFUA_6G04520	Afu6G04520	SET domain protein [Source:UniProtKB/TrEMBL
CADAFUAG00000443	215.275	-0.137362	0.163527	-0.839994	0.400912	0.636463	240	CADAFUAG00000443	AFUA_6G04520	Afu6G04520	SET domain protein [Source:UniProtKB/TrEMBL
CADAFUAG00000444	418.927	0.716231	0.376406	1.90282	0.0570645	0.0991368	60	CADAFUAG00000444	AFUA_6G05080	Afu6G05080	ABC transporter; putative [Source:UniProtKB/TrEMBL
CADAFUAG00000444	418.927	-0.483385	0.378244	-1.27797	0.201259	0.429206	240	CADAFUAG00000444	AFUA_6G05080	Afu6G05080	ABC transporter; putative [Source:UniProtKB/TrEMBL
CADAFUAG00000444	418.927	0.339151	0.376812	0.900056	0.36809	0.464135	30	CADAFUAG00000444	AFUA_6G05080	Afu6G05080	ABC transporter; putative [Source:UniProtKB/TrEMBL
CADAFUAG00000444	418.927	0.0333671	0.376552	0.088612	0.92939	0.972931	120	CADAFUAG00000444	AFUA_6G05080	Afu6G05080	ABC transporter; putative [Source:UniProtKB/TrEMBL
CADAFUAG00000445	112.407	1.07579	0.27848	3.86309	0.000111963	0.000326526	30	CADAFUAG00000445	AFUA_6G04810	Afu6G04810	Mediator of RNA polymerase II transcription subunit 6 [Source:UniProtKB/Swiss-Prot
CADAFUAG00000445	112.407	0.66042	0.279905	2.35944	0.0183026	0.0372509	60	CADAFUAG00000445	AFUA_6G04810	Afu6G04810	Mediator of RNA polymerase II transcription subunit 6 [Source:UniProtKB/Swiss-Prot
CADAFUAG00000445	112.407	-0.398684	0.288541	-1.38172	0.167057	0.38717	240	CADAFUAG00000445	AFUA_6G04810	Afu6G04810	Mediator of RNA polymerase II transcription subunit 6 [Source:UniProtKB/Swiss-Prot
CADAFUAG00000445	112.407	-0.0397137	0.2806	-0.141531	0.88745	0.955185	120	CADAFUAG00000445	AFUA_6G04810	Afu6G04810	Mediator of RNA polymerase II transcription subunit 6 [Source:UniProtKB/Swiss-Prot
CADAFUAG00000446	840.576	-0.851538	0.252484	-3.37265	0.00074449	0.00993616	240	CADAFUAG00000446	AFUA_6G02970	Afu6G02970	UPF0041 domain protein [Source:UniProtKB/TrEMBL
CADAFUAG00000446	840.576	0.354487	0.250936	1.41266	0.157756	0.234633	60	CADAFUAG00000446	AFUA_6G02970	Afu6G02970	UPF0041 domain protein [Source:UniProtKB/TrEMBL
CADAFUAG00000446	840.576	0.11938	0.250792	0.476013	0.634065	0.829406	120	CADAFUAG00000446	AFUA_6G02970	Afu6G02970	UPF0041 domain protein [Source:UniProtKB/TrEMBL
CADAFUAG00000446	840.576	0.0146786	0.251241	0.0584244	0.953411	0.974883	30	CADAFUAG00000446	AFUA_6G02970	Afu6G02970	UPF0041 domain protein [Source:UniProtKB/TrEMBL
CADAFUAG00000447	2174.09	-4.27046	0.549947	-7.76522	8.15031e-15	1.19892e-13	30	CADAFUAG00000447	AFUA_6G03690	Afu6G03690	Sodium P-type ATPase; putative [Source:UniProtKB/TrEMBL
CADAFUAG00000447	2174.09	-2.88676	0.548614	-5.26192	1.42558e-07	1.2361e-06	60	CADAFUAG00000447	AFUA_6G03690	Afu6G03690	Sodium P-type ATPase; putative [Source:UniProtKB/TrEMBL
CADAFUAG00000447	2174.09	-2.55794	0.54829	-4.66531	3.08155e-06	0.000228785	120	CADAFUAG00000447	AFUA_6G03690	Afu6G03690	Sodium P-type ATPase; putative [Source:UniProtKB/TrEMBL
CADAFUAG00000447	2174.09	0.188656	0.547971	0.344281	0.730635	0.871971	240	CADAFUAG00000447	AFUA_6G03690	Afu6G03690	Sodium P-type ATPase; putative [Source:UniProtKB/TrEMBL
CADAFUAG00000448	188.014	-1.58402	0.37513	-4.22259	2.41516e-05	0.000118186	60	CADAFUAG00000448	AFUA_6G04600	Afu6G04600	Putative uncharacterized protein [Source:UniProtKB/TrEMBL
CADAFUAG00000448	188.014	-0.754711	0.370761	-2.03557	0.0417931	0.168888	120	CADAFUAG00000448	AFUA_6G04600	Afu6G04600	Putative uncharacterized protein [Source:UniProtKB/TrEMBL
CADAFUAG00000448	188.014	-0.455012	0.371363	-1.22525	0.220482	0.300021	30	CADAFUAG00000448	AFUA_6G04600	Afu6G04600	Putative uncharacterized protein [Source:UniProtKB/TrEMBL
CADAFUAG00000448	188.014	-0.122748	0.371058	-0.330806	0.740791	0.879585	240	CADAFUAG00000448	AFUA_6G04600	Afu6G04600	Putative uncharacterized protein [Source:UniProtKB/TrEMBL
CADAFUAG00000449	167.124	-4.44712	0.54322	-8.1866	2.68715e-16	4.77967e-15	30	CADAFUAG00000449	AFUA_6G03390	Afu6G03390	Glutathione S-transferase family protein; putative [Source:UniProtKB/TrEMBL
CADAFUAG00000449	167.124	-2.2285	0.518921	-4.29449	1.75099e-05	8.95732e-05	60	CADAFUAG00000449	AFUA_6G03390	Afu6G03390	Glutathione S-transferase family protein; putative [Source:UniProtKB/TrEMBL
CADAFUAG00000449	167.124	-0.582641	0.512294	-1.13732	0.255405	0.514899	120	CADAFUAG00000449	AFUA_6G03390	Afu6G03390	Glutathione S-transferase family protein; putative [Source:UniProtKB/TrEMBL
CADAFUAG00000449	167.124	0.465507	0.511938	0.909303	0.36319	0.603203	240	CADAFUAG00000449	AFUA_6G03390	Afu6G03390	Glutathione S-transferase family protein; putative [Source:UniProtKB/TrEMBL
CADAFUAG00000450	362.707	-0.92374	0.214816	-4.30014	1.70686e-05	0.000685888	120	CADAFUAG00000450	AFUA_6G04860	Afu6G04860	MBOAT family protein; putative [Source:UniProtKB/TrEMBL
CADAFUAG00000450	362.707	-0.518656	0.215144	-2.41074	0.0159202	0.0295765	30	CADAFUAG00000450	AFUA_6G04860	Afu6G04860	MBOAT family protein; putative [Source:UniProtKB/TrEMBL
CADAFUAG00000450	362.707	-0.349656	0.214701	-1.62857	0.103404	0.165058	60	CADAFUAG00000450	AFUA_6G04860	Afu6G04860	MBOAT family protein; putative [Source:UniProtKB/TrEMBL
CADAFUAG00000450	362.707	-0.261452	0.215093	-1.21553	0.224165	0.456011	240	CADAFUAG00000450	AFUA_6G04860	Afu6G04860	MBOAT family protein; putative [Source:UniProtKB/TrEMBL
CADAFUAG00000451	79.5156	1.57144	0.411288	3.82077	0.000133037	0.000382008	30	CADAFUAG00000451	AFUA_6G02150	Afu6G02150	Signal peptide peptidase; putative [Source:UniProtKB/TrEMBL
CADAFUAG00000451	79.5156	0.505024	0.41517	1.21642	0.223823	0.313592	60	CADAFUAG00000451	AFUA_6G02150	Afu6G02150	Signal peptide peptidase; putative [Source:UniProtKB/TrEMBL
CADAFUAG00000451	79.5156	0.275108	0.413762	0.664895	0.506118	0.744285	120	CADAFUAG00000451	AFUA_6G02150	Afu6G02150	Signal peptide peptidase; putative [Source:UniProtKB/TrEMBL
CADAFUAG00000451	79.5156	0.137532	0.419347	0.327966	0.742937	0.880613	240	CADAFUAG00000451	AFUA_6G02150	Afu6G02150	Signal peptide peptidase; putative [Source:UniProtKB/TrEMBL
CADAFUAG00000452	115.322	-1.15687	0.374268	-3.09102	0.00199472	0.019974	240	CADAFUAG00000452	AFUA_6G02550	Afu6G02550	Mitochondrial inner membrane magnesium transporter mrs2 [Source:UniProtKB/Swiss-Prot
CADAFUAG00000452	115.322	0.91211	0.361571	2.52263	0.011648	0.0225066	30	CADAFUAG00000452	AFUA_6G02550	Afu6G02550	Mitochondrial inner membrane magnesium transporter mrs2 [Source:UniProtKB/Swiss-Prot
CADAFUAG00000452	115.322	0.271237	0.361735	0.749824	0.453361	0.704406	120	CADAFUAG00000452	AFUA_6G02550	Afu6G02550	Mitochondrial inner membrane magnesium transporter mrs2 [Source:UniProtKB/Swiss-Prot
CADAFUAG00000452	115.322	-0.0432894	0.364507	-0.118762	0.905464	0.94352	60	CADAFUAG00000452	AFUA_6G02550	Afu6G02550	Mitochondrial inner membrane magnesium transporter mrs2 [Source:UniProtKB/Swiss-Prot
CADAFUAG00000453	128.07	-0.373326	0.19901	-1.87591	0.060667	0.104571	60	CADAFUAG00000453	AFUA_6G04340	Afu6G04340	Putative uncharacterized protein [Source:UniProtKB/TrEMBL
CADAFUAG00000453	128.07	-0.27782	0.195316	-1.42241	0.154907	0.382945	120	CADAFUAG00000453	AFUA_6G04340	Afu6G04340	Putative uncharacterized protein [Source:UniProtKB/TrEMBL
CADAFUAG00000453	128.07	-0.180445	0.199547	-0.904273	0.365851	0.605373	240	CADAFUAG00000453	AFUA_6G04340	Afu6G04340	Putative uncharacterized protein [Source:UniProtKB/TrEMBL
CADAFUAG00000453	128.07	-0.129573	0.196803	-0.658387	0.510289	0.609956	30	CADAFUAG00000453	AFUA_6G04340	Afu6G04340	Putative uncharacterized protein [Source:UniProtKB/TrEMBL
CADAFUAG00000454	34.252	0.397522	0.286753	1.38629	0.165659	0.385032	240	CADAFUAG00000454	AFUA_6G04350	Afu6G04350	Putative uncharacterized protein [Source:UniProtKB/TrEMBL
CADAFUAG00000454	34.252	0.189871	0.285804	0.664341	0.506472	0.610285	60	CADAFUAG00000454	AFUA_6G04350	Afu6G04350	Putative uncharacterized protein [Source:UniProtKB/TrEMBL
CADAFUAG00000454	34.252	0.254386	0.277668	0.916151	0.359588	0.624782	120	CADAFUAG00000454	AFUA_6G04350	Afu6G04350	Putative uncharacterized protein [Source:UniProtKB/TrEMBL
CADAFUAG00000454	34.252	-0.0184136	0.284039	-0.0648275	0.948311	0.971972	30	CADAFUAG00000454	AFUA_6G04350	Afu6G04350	Putative uncharacterized protein [Source:UniProtKB/TrEMBL
CADAFUAG00000455	622.714	-0.748737	0.220357	-3.39784	0.000679196	0.00930072	240	CADAFUAG00000455	AFUA_6G03730	Afu6G03730	2-methylcitrate dehydratase; putative [Source:UniProtKB/TrEMBL
CADAFUAG00000455	622.714	0.590404	0.21813	2.70667	0.00679626	0.0160182	60	CADAFUAG00000455	AFUA_6G03730	Afu6G03730	2-methylcitrate dehydratase; putative [Source:UniProtKB/TrEMBL
CADAFUAG00000455	622.714	-0.390526	0.218563	-1.78679	0.0739708	0.244245	120	CADAFUAG00000455	AFUA_6G03730	Afu6G03730	2-methylcitrate dehydratase; putative [Source:UniProtKB/TrEMBL
CADAFUAG00000455	622.714	-0.25028	0.219091	-1.14236	0.253305	0.336928	30	CADAFUAG00000455	AFUA_6G03730	Afu6G03730	2-methylcitrate dehydratase; putative [Source:UniProtKB/TrEMBL
CADAFUAG00000456	1277.45	-0.203041	0.18008	-1.1275	0.25953	0.344452	30	CADAFUAG00000456	AFUA_6G02920	Afu6G02920	SNARE protein Snc2; putative [Source:UniProtKB/TrEMBL
CADAFUAG00000456	1277.45	-0.106543	0.179943	-0.592092	0.553789	0.654377	60	CADAFUAG00000456	AFUA_6G02920	Afu6G02920	SNARE protein Snc2; putative [Source:UniProtKB/TrEMBL
CADAFUAG00000456	1277.45	-0.143203	0.179658	-0.797083	0.425403	0.682806	120	CADAFUAG00000456	AFUA_6G02920	Afu6G02920	SNARE protein Snc2; putative [Source:UniProtKB/TrEMBL
CADAFUAG00000456	1277.45	-0.102362	0.180151	-0.568199	0.5699	0.769795	240	CADAFUAG00000456	AFUA_6G02920	Afu6G02920	SNARE protein Snc2; putative [Source:UniProtKB/TrEMBL
CADAFUAG00000457	5454.62	-4.00228	0.437489	-9.1483	5.78353e-20	1.57488e-18	30	CADAFUAG00000457	AFUA_6G05120	Afu6G05120	Glycogen synthase kinase (Skp1); putative [Source:UniProtKB/TrEMBL
CADAFUAG00000457	5454.62	-3.22042	0.437141	-7.367	1.74505e-13	6.31212e-12	60	CADAFUAG00000457	AFUA_6G05120	Afu6G05120	Glycogen synthase kinase (Skp1); putative [Source:UniProtKB/TrEMBL
CADAFUAG00000457	5454.62	-2.29915	0.436885	-5.2626	1.4203e-07	2.96356e-05	120	CADAFUAG00000457	AFUA_6G05120	Afu6G05120	Glycogen synthase kinase (Skp1); putative [Source:UniProtKB/TrEMBL
CADAFUAG00000457	5454.62	-0.333293	0.436797	-0.763039	0.44544	0.673209	240	CADAFUAG00000457	AFUA_6G05120	Afu6G05120	Glycogen synthase kinase (Skp1); putative [Source:UniProtKB/TrEMBL
CADAFUAG00000458	807.677	1.09399	0.328351	3.33178	0.000862935	0.00211458	30	CADAFUAG00000458	AFUA_6G05320	Afu6G05320	Purine nucleoside phosphorylase [Source:UniProtKB/TrEMBL
CADAFUAG00000458	807.677	0.719586	0.328482	2.19064	0.0284776	0.0545038	60	CADAFUAG00000458	AFUA_6G05320	Afu6G05320	Purine nucleoside phosphorylase [Source:UniProtKB/TrEMBL
CADAFUAG00000458	807.677	0.476929	0.32836	1.45246	0.146375	0.370228	120	CADAFUAG00000458	AFUA_6G05320	Afu6G05320	Purine nucleoside phosphorylase [Source:UniProtKB/TrEMBL
CADAFUAG00000458	807.677	-0.399301	0.32971	-1.21107	0.225869	0.457571	240	CADAFUAG00000458	AFUA_6G05320	Afu6G05320	Purine nucleoside phosphorylase [Source:UniProtKB/TrEMBL
CADAFUAG00000459	3042.65	-4.45984	0.418874	-10.6472	1.79685e-26	9.7311e-25	30	CADAFUAG00000459	AFUA_6G02220	Afu6G02220	MFS toxin efflux pump; putative [Source:UniProtKB/TrEMBL
CADAFUAG00000459	3042.65	-2.60797	0.416853	-6.25634	3.94125e-10	6.34659e-09	60	CADAFUAG00000459	AFUA_6G02220	Afu6G02220	MFS toxin efflux pump; putative [Source:UniProtKB/TrEMBL
CADAFUAG00000459	3042.65	-1.05784	0.416305	-2.54102	0.0110528	0.0678907	120	CADAFUAG00000459	AFUA_6G02220	Afu6G02220	MFS toxin efflux pump; putative [Source:UniProtKB/TrEMBL
CADAFUAG00000459	3042.65	0.504808	0.41623	1.21281	0.225201	0.457151	240	CADAFUAG00000459	AFUA_6G02220	Afu6G02220	MFS toxin efflux pump; putative [Source:UniProtKB/TrEMBL
CADAFUAG00000460	286.561	0.960467	0.403652	2.37944	0.017339	0.0355508	60	CADAFUAG00000460	AFUA_6G03530	Afu6G03530	Glutamine synthetase; putative [Source:UniProtKB/TrEMBL
CADAFUAG00000460	286.561	-0.759131	0.405229	-1.87334	0.0610214	0.215378	120	CADAFUAG00000460	AFUA_6G03530	Afu6G03530	Glutamine synthetase; putative [Source:UniProtKB/TrEMBL
CADAFUAG00000460	286.561	-0.704856	0.406983	-1.73191	0.0832903	0.252869	240	CADAFUAG00000460	AFUA_6G03530	Afu6G03530	Glutamine synthetase; putative [Source:UniProtKB/TrEMBL
CADAFUAG00000460	286.561	0.516858	0.40419	1.27875	0.200985	0.276519	30	CADAFUAG00000460	AFUA_6G03530	Afu6G03530	Glutamine synthetase; putative [Source:UniProtKB/TrEMBL
CADAFUAG00000461	487.373	-0.752522	0.298662	-2.51964	0.0117474	0.0255449	60	CADAFUAG00000461	AFUA_6G03960	Afu6G03960	COPII coat assembly protein sec16 [Source:UniProtKB/Swiss-Prot
CADAFUAG00000461	487.373	-0.410187	0.29757	-1.37846	0.168063	0.404758	120	CADAFUAG00000461	AFUA_6G03960	Afu6G03960	COPII coat assembly protein sec16 [Source:UniProtKB/Swiss-Prot
CADAFUAG00000461	487.373	0.178631	0.29775	0.599938	0.548547	0.756378	240	CADAFUAG00000461	AFUA_6G03960	Afu6G03960	COPII coat assembly protein sec16 [Source:UniProtKB/Swiss-Prot
CADAFUAG00000461	487.373	-0.0300235	0.297782	-0.100824	0.91969	0.953833	30	CADAFUAG00000461	AFUA_6G03960	Afu6G03960	COPII coat assembly protein sec16 [Source:UniProtKB/Swiss-Prot
CADAFUAG00000462	1392.84	-3.88984	0.439484	-8.85094	8.6786e-19	2.08244e-17	30	CADAFUAG00000462	AFUA_6G03470	Afu6G03470	ABC multidrug transporter; putative [Source:UniProtKB/TrEMBL
CADAFUAG00000462	1392.84	-1.95833	0.436425	-4.4872	7.21649e-06	4.08149e-05	60	CADAFUAG00000462	AFUA_6G03470	Afu6G03470	ABC multidrug transporter; putative [Source:UniProtKB/TrEMBL
CADAFUAG00000462	1392.84	-0.277509	0.435622	-0.637042	0.524097	0.757986	120	CADAFUAG00000462	AFUA_6G03470	Afu6G03470	ABC multidrug transporter; putative [Source:UniProtKB/TrEMBL
CADAFUAG00000462	1392.84	0.252726	0.43566	0.580098	0.561848	0.764462	240	CADAFUAG00000462	AFUA_6G03470	Afu6G03470	ABC multidrug transporter; putative [Source:UniProtKB/TrEMBL
CADAFUAG00000463	4181.75	1.79483	0.433105	4.1441	3.41151e-05	0.000110458	30	CADAFUAG00000463	AFUA_6G03830	Afu6G03830	Ribosomal protein L14 [Source:UniProtKB/TrEMBL
CADAFUAG00000463	4181.75	-1.47892	0.433804	-3.40919	0.000651557	0.00904693	240	CADAFUAG00000463	AFUA_6G03830	Afu6G03830	Ribosomal protein L14 [Source:UniProtKB/TrEMBL
CADAFUAG00000463	4181.75	1.0515	0.433144	2.42759	0.0151997	0.0317761	60	CADAFUAG00000463	AFUA_6G03830	Afu6G03830	Ribosomal protein L14 [Source:UniProtKB/TrEMBL
CADAFUAG00000463	4181.75	0.768747	0.43313	1.77487	0.07592	0.24761	120	CADAFUAG00000463	AFUA_6G03830	Afu6G03830	Ribosomal protein L14 [Source:UniProtKB/TrEMBL
CADAFUAG00000464	87.0845	2.17063	0.563817	3.84989	0.000118172	0.000475732	60	CADAFUAG00000464	AFUA_6G03160	Afu6G03160	NACHT domain protein [Source:UniProtKB/TrEMBL
CADAFUAG00000464	87.0845	1.31585	0.565872	2.32535	0.0200535	0.0364383	30	CADAFUAG00000464	AFUA_6G03160	Afu6G03160	NACHT domain protein [Source:UniProtKB/TrEMBL
CADAFUAG00000464	87.0845	0.516935	0.570079	0.906777	0.364525	0.60394	240	CADAFUAG00000464	AFUA_6G03160	Afu6G03160	NACHT domain protein [Source:UniProtKB/TrEMBL
CADAFUAG00000464	87.0845	0.0324074	0.568513	0.0570038	0.954542	0.98243	120	CADAFUAG00000464	AFUA_6G03160	Afu6G03160	NACHT domain protein [Source:UniProtKB/TrEMBL
CADAFUAG00000465	72.651	1.33516	0.35268	3.78575	0.000153243	0.000599649	60	CADAFUAG00000465	AFUA_6G04660	Afu6G04660	Centromere protein Cse4; putative [Source:UniProtKB/TrEMBL
CADAFUAG00000465	72.651	0.943103	0.35445	2.66075	0.00779666	0.0156413	30	CADAFUAG00000465	AFUA_6G04660	Afu6G04660	Centromere protein Cse4; putative [Source:UniProtKB/TrEMBL
CADAFUAG00000465	72.651	0.737734	0.352968	2.09009	0.0366096	0.156337	120	CADAFUAG00000465	AFUA_6G04660	Afu6G04660	Centromere protein Cse4; putative [Source:UniProtKB/TrEMBL
CADAFUAG00000465	72.651	-0.417772	0.369167	-1.13166	0.257776	0.49592	240	CADAFUAG00000465	AFUA_6G04660	Afu6G04660	Centromere protein Cse4; putative [Source:UniProtKB/TrEMBL
CADAFUAG00000466	20.906	1.60983	0.857811	1.87667	0.0605628	0.0973787	30	CADAFUAG00000466	AFUA_6G03345	Afu6G03345	Putative uncharacterized protein [Source:UniProtKB/TrEMBL
CADAFUAG00000466	20.906	1.41198	0.858628	1.64446	0.100082	0.160628	60	CADAFUAG00000466	AFUA_6G03345	Afu6G03345	Putative uncharacterized protein [Source:UniProtKB/TrEMBL
CADAFUAG00000466	20.906	0.663487	0.867823	0.764542	0.444544	0.672609	240	CADAFUAG00000466	AFUA_6G03345	Afu6G03345	Putative uncharacterized protein [Source:UniProtKB/TrEMBL
CADAFUAG00000466	20.906	-0.282051	0.869638	-0.324331	0.745687	0.889579	120	CADAFUAG00000466	AFUA_6G03345	Afu6G03345	Putative uncharacterized protein [Source:UniProtKB/TrEMBL
CADAFUAG00000467	547.359	-4.13611	0.475641	-8.69587	3.44188e-18	7.68793e-17	30	CADAFUAG00000467	AFUA_6G02535	Afu6G02535	Putative uncharacterized protein [Source:UniProtKB/TrEMBL
CADAFUAG00000467	547.359	1.7282	0.457517	3.77736	0.000158502	0.00320247	240	CADAFUAG00000467	AFUA_6G02535	Afu6G02535	Putative uncharacterized protein [Source:UniProtKB/TrEMBL
CADAFUAG00000467	547.359	-1.04875	0.459518	-2.28228	0.0224726	0.044441	60	CADAFUAG00000467	AFUA_6G02535	Afu6G02535	Putative uncharacterized protein [Source:UniProtKB/TrEMBL
CADAFUAG00000467	547.359	0.327833	0.457758	0.71617	0.473886	0.720069	120	CADAFUAG00000467	AFUA_6G02535	Afu6G02535	Putative uncharacterized protein [Source:UniProtKB/TrEMBL
CADAFUAG00000468	642.599	0.697078	0.457454	1.52382	0.127554	0.19652	60	CADAFUAG00000468	AFUA_6G02960	Afu6G02960	NADH-ubiquinone oxidoreductase 105 kDa subunit [Source:UniProtKB/TrEMBL
CADAFUAG00000468	642.599	-0.583698	0.458621	-1.27272	0.203116	0.431371	240	CADAFUAG00000468	AFUA_6G02960	Afu6G02960	NADH-ubiquinone oxidoreductase 105 kDa subunit [Source:UniProtKB/TrEMBL
CADAFUAG00000468	642.599	0.521718	0.457335	1.14078	0.253962	0.513781	120	CADAFUAG00000468	AFUA_6G02960	Afu6G02960	NADH-ubiquinone oxidoreductase 105 kDa subunit [Source:UniProtKB/TrEMBL
CADAFUAG00000468	642.599	0.35429	0.457676	0.774106	0.438868	0.538598	30	CADAFUAG00000468	AFUA_6G02960	Afu6G02960	NADH-ubiquinone oxidoreductase 105 kDa subunit [Source:UniProtKB/TrEMBL
CADAFUAG00000469	145.236	-0.371766	0.36443	-1.02013	0.307666	0.408116	60	CADAFUAG00000469	AFUA_6G03040	Afu6G03040	MFS multidrug transporter; putative [Source:UniProtKB/TrEMBL
CADAFUAG00000469	145.236	-0.392747	0.363031	-1.08186	0.279316	0.543354	120	CADAFUAG00000469	AFUA_6G03040	Afu6G03040	MFS multidrug transporter; putative [Source:UniProtKB/TrEMBL
CADAFUAG00000469	145.236	-0.352008	0.365335	-0.963519	0.335287	0.579126	240	CADAFUAG00000469	AFUA_6G03040	Afu6G03040	MFS multidrug transporter; putative [Source:UniProtKB/TrEMBL
CADAFUAG00000469	145.236	-0.169602	0.363949	-0.466006	0.641211	0.733535	30	CADAFUAG00000469	AFUA_6G03040	Afu6G03040	MFS multidrug transporter; putative [Source:UniProtKB/TrEMBL
CADAFUAG00000470	38716.5	-2.42308	0.352422	-6.8755	6.17723e-12	6.19897e-11	30	CADAFUAG00000470	AFUA_6G02280	Afu6G02280	Putative peroxiredoxin pmp20 [Source:UniProtKB/Swiss-Prot
CADAFUAG00000470	38716.5	-1.98334	0.352401	-5.62807	1.82241e-08	1.9673e-07	60	CADAFUAG00000470	AFUA_6G02280	Afu6G02280	Putative peroxiredoxin pmp20 [Source:UniProtKB/Swiss-Prot
CADAFUAG00000470	38716.5	-0.299728	0.352368	-0.850613	0.394985	0.655704	120	CADAFUAG00000470	AFUA_6G02280	Afu6G02280	Putative peroxiredoxin pmp20 [Source:UniProtKB/Swiss-Prot
CADAFUAG00000470	38716.5	-0.25425	0.352374	-0.721536	0.47058	0.692921	240	CADAFUAG00000470	AFUA_6G02280	Afu6G02280	Putative peroxiredoxin pmp20 [Source:UniProtKB/Swiss-Prot
CADAFUAG00000471	189.433	-0.904768	0.23116	-3.91404	9.0765e-05	0.000378441	60	CADAFUAG00000471	AFUA_6G02660	Afu6G02660	Putative uncharacterized protein [Source:UniProtKB/TrEMBL
CADAFUAG00000471	189.433	0.841578	0.224737	3.74472	0.000180594	0.00353364	240	CADAFUAG00000471	AFUA_6G02660	Afu6G02660	Putative uncharacterized protein [Source:UniProtKB/TrEMBL
CADAFUAG00000471	189.433	-0.55908	0.228734	-2.44424	0.0145157	0.0273022	30	CADAFUAG00000471	AFUA_6G02660	Afu6G02660	Putative uncharacterized protein [Source:UniProtKB/TrEMBL
CADAFUAG00000471	189.433	0.042997	0.224752	0.191309	0.848284	0.937591	120	CADAFUAG00000471	AFUA_6G02660	Afu6G02660	Putative uncharacterized protein [Source:UniProtKB/TrEMBL
CADAFUAG00000472	1039.79	-1.5122	0.345931	-4.37139	1.23457e-05	4.29265e-05	30	CADAFUAG00000472	AFUA_6G04680	Afu6G04680	MIPC synthase subunit (SurA); putative [Source:UniProtKB/TrEMBL
CADAFUAG00000472	1039.79	-0.684377	0.345247	-1.98228	0.0474476	0.0846443	60	CADAFUAG00000472	AFUA_6G04680	Afu6G04680	MIPC synthase subunit (SurA); putative [Source:UniProtKB/TrEMBL
CADAFUAG00000472	1039.79	-0.564422	0.344982	-1.63609	0.10182	0.29705	120	CADAFUAG00000472	AFUA_6G04680	Afu6G04680	MIPC synthase subunit (SurA); putative [Source:UniProtKB/TrEMBL
CADAFUAG00000472	1039.79	-0.148405	0.345116	-0.430014	0.667186	0.834409	240	CADAFUAG00000472	AFUA_6G04680	Afu6G04680	MIPC synthase subunit (SurA); putative [Source:UniProtKB/TrEMBL
CADAFUAG00000473	17.2398	-1.90565	0.454659	-4.19139	2.77254e-05	9.12323e-05	30	CADAFUAG00000473	AFUA_6G01980	Afu6G01980	Haemolysin-III family protein [Source:UniProtKB/TrEMBL
CADAFUAG00000473	17.2398	-1.24459	0.449338	-2.76983	0.00560863	0.0135451	60	CADAFUAG00000473	AFUA_6G01980	Afu6G01980	Haemolysin-III family protein [Source:UniProtKB/TrEMBL
CADAFUAG00000473	17.2398	-0.0575734	0.427916	-0.134543	0.892973	0.953673	240	CADAFUAG00000473	AFUA_6G01980	Afu6G01980	Haemolysin-III family protein [Source:UniProtKB/TrEMBL
CADAFUAG00000473	17.2398	-0.42098	0.420332	-1.00154	0.316566	0.584574	120	CADAFUAG00000473	AFUA_6G01980	Afu6G01980	Haemolysin-III family protein [Source:UniProtKB/TrEMBL
CADAFUAG00000474	919.437	-3.21305	0.334716	-9.59932	8.04714e-22	2.69927e-20	30	CADAFUAG00000474	AFUA_6G02190	Afu6G02190	Transcriptional activator (PtaC); putative [Source:UniProtKB/TrEMBL
CADAFUAG00000474	919.437	-2.24668	0.332225	-6.76253	1.35605e-11	3.11505e-10	60	CADAFUAG00000474	AFUA_6G02190	Afu6G02190	Transcriptional activator (PtaC); putative [Source:UniProtKB/TrEMBL
CADAFUAG00000474	919.437	-0.375283	0.330194	-1.13655	0.255725	0.515099	120	CADAFUAG00000474	AFUA_6G02190	Afu6G02190	Transcriptional activator (PtaC); putative [Source:UniProtKB/TrEMBL
CADAFUAG00000474	919.437	0.355441	0.330203	1.07643	0.281734	0.520857	240	CADAFUAG00000474	AFUA_6G02190	Afu6G02190	Transcriptional activator (PtaC); putative [Source:UniProtKB/TrEMBL
CADAFUAG00000475	1337.48	-4.32342	0.277111	-15.6017	7.08336e-55	5.28201e-52	30	CADAFUAG00000475	AFUA_6G02180	Afu6G02180	GNAT family acetyltransferase; putative [Source:UniProtKB/TrEMBL
CADAFUAG00000475	1337.48	-2.06363	0.270481	-7.62948	2.35711e-14	9.89169e-13	60	CADAFUAG00000475	AFUA_6G02180	Afu6G02180	GNAT family acetyltransferase; putative [Source:UniProtKB/TrEMBL
CADAFUAG00000475	1337.48	0.357605	0.269013	1.32932	0.183741	0.407393	240	CADAFUAG00000475	AFUA_6G02180	Afu6G02180	GNAT family acetyltransferase; putative [Source:UniProtKB/TrEMBL
CADAFUAG00000475	1337.48	-0.277599	0.268978	-1.03205	0.302049	0.567881	120	CADAFUAG00000475	AFUA_6G02180	Afu6G02180	GNAT family acetyltransferase; putative [Source:UniProtKB/TrEMBL
CADAFUAG00000476	282.439	-1.77592	1.18387	-1.5001	0.133589	0.194009	30	CADAFUAG00000476	AFUA_6G03140	Afu6G03140	Oligopeptide transporter; putative [Source:UniProtKB/TrEMBL
CADAFUAG00000476	282.439	-0.597018	1.18272	-0.504782	0.613712	0.707495	60	CADAFUAG00000476	AFUA_6G03140	Afu6G03140	Oligopeptide transporter; putative [Source:UniProtKB/TrEMBL
CADAFUAG00000476	282.439	-0.266358	1.18269	-0.225214	0.821813	0.919962	240	CADAFUAG00000476	AFUA_6G03140	Afu6G03140	Oligopeptide transporter; putative [Source:UniProtKB/TrEMBL
CADAFUAG00000476	282.439	-0.231189	1.18237	-0.195531	0.844977	0.936905	120	CADAFUAG00000476	AFUA_6G03140	Afu6G03140	Oligopeptide transporter; putative [Source:UniProtKB/TrEMBL
CADAFUAG00000477	1147.08	-4.26698	0.547865	-7.78837	6.78769e-15	1.00765e-13	30	CADAFUAG00000477	AFUA_6G03460	Afu6G03460	Putative uncharacterized protein [Source:UniProtKB/TrEMBL
CADAFUAG00000477	1147.08	-1.62976	0.541353	-3.01054	0.00260785	0.00703017	60	CADAFUAG00000477	AFUA_6G03460	Afu6G03460	Putative uncharacterized protein [Source:UniProtKB/TrEMBL
CADAFUAG00000477	1147.08	1.19655	0.540333	2.21447	0.0267962	0.121287	240	CADAFUAG00000477	AFUA_6G03460	Afu6G03460	Putative uncharacterized protein [Source:UniProtKB/TrEMBL
CADAFUAG00000477	1147.08	0.511718	0.540323	0.947058	0.343609	0.610141	120	CADAFUAG00000477	AFUA_6G03460	Afu6G03460	Putative uncharacterized protein [Source:UniProtKB/TrEMBL
CADAFUAG00000478	50.9435	2.8549	0.349968	8.1576	3.41739e-16	6.00148e-15	30	CADAFUAG00000478	AFUA_6G04170	Afu6G04170	Killer toxin sensitivity protein (Iki1); putative [Source:UniProtKB/TrEMBL
CADAFUAG00000478	50.9435	2.43425	0.351844	6.91856	4.56244e-12	1.15781e-10	60	CADAFUAG00000478	AFUA_6G04170	Afu6G04170	Killer toxin sensitivity protein (Iki1); putative [Source:UniProtKB/TrEMBL
CADAFUAG00000478	50.9435	0.769554	0.359919	2.13813	0.0325061	0.145133	120	CADAFUAG00000478	AFUA_6G04170	Afu6G04170	Killer toxin sensitivity protein (Iki1); putative [Source:UniProtKB/TrEMBL
CADAFUAG00000478	50.9435	-0.862171	0.417119	-2.06697	0.0387373	0.15561	240	CADAFUAG00000478	AFUA_6G04170	Afu6G04170	Killer toxin sensitivity protein (Iki1); putative [Source:UniProtKB/TrEMBL
CADAFUAG00000479	10.6156	0.417416	0.654775	0.637496	0.523802	0.622653	30	CADAFUAG00000479	AFUA_6G03870	Afu6G03870	Tetratricopeptide repeat protein [Source:UniProtKB/TrEMBL
CADAFUAG00000479	10.6156	-0.246579	0.671006	-0.367477	0.713263	0.795762	60	CADAFUAG00000479	AFUA_6G03870	Afu6G03870	Tetratricopeptide repeat protein [Source:UniProtKB/TrEMBL
CADAFUAG00000479	10.6156	-0.0333476	0.672541	-0.0495845	0.960454	0.983021	240	CADAFUAG00000479	AFUA_6G03870	Afu6G03870	Tetratricopeptide repeat protein [Source:UniProtKB/TrEMBL
CADAFUAG00000479	10.6156	0.0261103	0.653555	0.0399513	0.968132	0.986869	120	CADAFUAG00000479	AFUA_6G03870	Afu6G03870	Tetratricopeptide repeat protein [Source:UniProtKB/TrEMBL
CADAFUAG00000480	77.1981	1.73812	0.271408	6.40409	1.51269e-10	1.23538e-09	30	CADAFUAG00000480	AFUA_6G05170	Afu6G05170	Mitochondrial folate carrier protein Flx1; putative [Source:UniProtKB/TrEMBL
CADAFUAG00000480	77.1981	-1.2137	0.309726	-3.91861	8.90607e-05	0.00212936	240	CADAFUAG00000480	AFUA_6G05170	Afu6G05170	Mitochondrial folate carrier protein Flx1; putative [Source:UniProtKB/TrEMBL
CADAFUAG00000480	77.1981	0.934555	0.275412	3.3933	0.000690569	0.00223519	60	CADAFUAG00000480	AFUA_6G05170	Afu6G05170	Mitochondrial folate carrier protein Flx1; putative [Source:UniProtKB/TrEMBL
CADAFUAG00000480	77.1981	0.674691	0.273714	2.46495	0.0137034	0.079162	120	CADAFUAG00000480	AFUA_6G05170	Afu6G05170	Mitochondrial folate carrier protein Flx1; putative [Source:UniProtKB/TrEMBL
CADAFUAG00000481	416.681	-1.25218	0.360409	-3.47433	0.000512128	0.00172082	60	CADAFUAG00000481	AFUA_6G05010	Afu6G05010	C6 transcription factor; putative [Source:UniProtKB/TrEMBL
CADAFUAG00000481	416.681	-1.1091	0.360308	-3.07819	0.00208265	0.00471711	30	CADAFUAG00000481	AFUA_6G05010	Afu6G05010	C6 transcription factor; putative [Source:UniProtKB/TrEMBL
CADAFUAG00000481	416.681	-0.760375	0.359205	-2.11683	0.0342746	0.149772	120	CADAFUAG00000481	AFUA_6G05010	Afu6G05010	C6 transcription factor; putative [Source:UniProtKB/TrEMBL
CADAFUAG00000481	416.681	-0.477984	0.35969	-1.32888	0.183888	0.407414	240	CADAFUAG00000481	AFUA_6G05010	Afu6G05010	C6 transcription factor; putative [Source:UniProtKB/TrEMBL
CADAFUAG00000482	515.082	-0.797793	0.449572	-1.77456	0.0759704	0.239632	240	CADAFUAG00000482	AFUA_6G05174	Afu6G05174	TOM complex component Tom7; putative [Source:UniProtKB/TrEMBL
CADAFUAG00000482	515.082	0.322394	0.448163	0.719367	0.471915	0.575801	60	CADAFUAG00000482	AFUA_6G05174	Afu6G05174	TOM complex component Tom7; putative [Source:UniProtKB/TrEMBL
CADAFUAG00000482	515.082	0.412031	0.447873	0.919973	0.357587	0.623192	120	CADAFUAG00000482	AFUA_6G05174	Afu6G05174	TOM complex component Tom7; putative [Source:UniProtKB/TrEMBL
CADAFUAG00000482	515.082	0.11179	0.448375	0.249322	0.803111	0.866484	30	CADAFUAG00000482	AFUA_6G05174	Afu6G05174	TOM complex component Tom7; putative [Source:UniProtKB/TrEMBL
CADAFUAG00000483	633.102	-2.3947	0.298338	-8.0268	1.00049e-15	1.67221e-14	30	CADAFUAG00000483	AFUA_6G02100	Afu6G02100	DUF803 domain protein [Source:UniProtKB/TrEMBL
CADAFUAG00000483	633.102	-1.76445	0.296773	-5.94545	2.75691e-09	3.58731e-08	60	CADAFUAG00000483	AFUA_6G02100	Afu6G02100	DUF803 domain protein [Source:UniProtKB/TrEMBL
CADAFUAG00000483	633.102	-0.778252	0.295057	-2.63763	0.00834878	0.0554483	120	CADAFUAG00000483	AFUA_6G02100	Afu6G02100	DUF803 domain protein [Source:UniProtKB/TrEMBL
CADAFUAG00000483	633.102	0.0182768	0.295034	0.061948	0.950604	0.980088	240	CADAFUAG00000483	AFUA_6G02100	Afu6G02100	DUF803 domain protein [Source:UniProtKB/TrEMBL
CADAFUAG00000484	2.74011	1.15876	0.750698	1.54358	0.122691	0.180262	30	CADAFUAG00000484	AFUA_6G01880	Afu6G01880	Putative uncharacterized protein [Source:UniProtKB/TrEMBL
CADAFUAG00000484	2.74011	0.953116	0.784859	1.21438	0.224603	0.314366	60	CADAFUAG00000484	AFUA_6G01880	Afu6G01880	Putative uncharacterized protein [Source:UniProtKB/TrEMBL
CADAFUAG00000484	2.74011	0.640809	0.824617	0.777098	0.437101	0.666739	240	CADAFUAG00000484	AFUA_6G01880	Afu6G01880	Putative uncharacterized protein [Source:UniProtKB/TrEMBL
CADAFUAG00000484	2.74011	1.31029	0.74073	1.76892	0.076907	0.249259	120	CADAFUAG00000484	AFUA_6G01880	Afu6G01880	Putative uncharacterized protein [Source:UniProtKB/TrEMBL
CADAFUAG00000485	669.926	-1.42247	0.341569	-4.16452	3.1201e-05	0.000147542	60	CADAFUAG00000485	AFUA_6G02120	Afu6G02120	Putative uncharacterized protein [Source:UniProtKB/TrEMBL
CADAFUAG00000485	669.926	-1.27006	0.341488	-3.7192	0.000199858	0.000555614	30	CADAFUAG00000485	AFUA_6G02120	Afu6G02120	Putative uncharacterized protein [Source:UniProtKB/TrEMBL
CADAFUAG00000485	669.926	-0.88989	0.340619	-2.61257	0.00898651	0.0583953	120	CADAFUAG00000485	AFUA_6G02120	Afu6G02120	Putative uncharacterized protein [Source:UniProtKB/TrEMBL
CADAFUAG00000485	669.926	-0.0252479	0.340555	-0.0741375	0.940901	0.976151	240	CADAFUAG00000485	AFUA_6G02120	Afu6G02120	Putative uncharacterized protein [Source:UniProtKB/TrEMBL
CADAFUAG00000486	8.75539	2.04606	0.856803	2.38801	0.0169398	0.0312908	30	CADAFUAG00000486	AFUA_6G03340	Afu6G03340	Putative uncharacterized protein [Source:UniProtKB/TrEMBL
CADAFUAG00000486	8.75539	4.14533	0.828949	5.0007	5.71218e-07	4.29255e-06	60	CADAFUAG00000486	AFUA_6G03340	Afu6G03340	Putative uncharacterized protein [Source:UniProtKB/TrEMBL
CADAFUAG00000486	8.75539	1.66019	0.886034	1.87373	0.060967	0.208796	240	CADAFUAG00000486	AFUA_6G03340	Afu6G03340	Putative uncharacterized protein [Source:UniProtKB/TrEMBL
CADAFUAG00000486	8.75539	1.59252	0.858586	1.85482	0.0636225	0.221289	120	CADAFUAG00000486	AFUA_6G03340	Afu6G03340	Putative uncharacterized protein [Source:UniProtKB/TrEMBL
CADAFUAG00000487	459.436	-1.34493	0.451005	-2.98208	0.00286295	0.00761412	60	CADAFUAG00000487	AFUA_6G03660	Afu6G03660	Onanonoxo-7-onima-8-eninoihtemlysoneda [Source:UniProtKB/TrEMBL
CADAFUAG00000487	459.436	-1.28527	0.450503	-2.85296	0.00433147	0.0350353	120	CADAFUAG00000487	AFUA_6G03660	Afu6G03660	Onanonoxo-7-onima-8-eninoihtemlysoneda [Source:UniProtKB/TrEMBL
CADAFUAG00000487	459.436	-1.21304	0.450968	-2.68987	0.00714802	0.0144562	30	CADAFUAG00000487	AFUA_6G03660	Afu6G03660	Onanonoxo-7-onima-8-eninoihtemlysoneda [Source:UniProtKB/TrEMBL
CADAFUAG00000487	459.436	-1.20079	0.451144	-2.66165	0.00777586	0.0527555	240	CADAFUAG00000487	AFUA_6G03660	Afu6G03660	Onanonoxo-7-onima-8-eninoihtemlysoneda [Source:UniProtKB/TrEMBL
CADAFUAG00000488	231.278	0.405008	0.170581	2.37428	0.0175832	0.0323683	30	CADAFUAG00000488	AFUA_6G02700	Afu6G02700	Structural maintenance of chromosome complex subunit SmcA [Source:UniProtKB/TrEMBL
CADAFUAG00000488	231.278	-0.27237	0.171095	-1.59192	0.111403	0.315325	120	CADAFUAG00000488	AFUA_6G02700	Afu6G02700	Structural maintenance of chromosome complex subunit SmcA [Source:UniProtKB/TrEMBL
CADAFUAG00000488	231.278	0.126008	0.172761	0.729377	0.465771	0.689265	240	CADAFUAG00000488	AFUA_6G02700	Afu6G02700	Structural maintenance of chromosome complex subunit SmcA [Source:UniProtKB/TrEMBL
CADAFUAG00000488	231.278	-0.0701345	0.172441	-0.406715	0.684217	0.771974	60	CADAFUAG00000488	AFUA_6G02700	Afu6G02700	Structural maintenance of chromosome complex subunit SmcA [Source:UniProtKB/TrEMBL
CADAFUAG00000489	490.622	-1.72259	0.301052	-5.72192	1.05329e-08	1.20408e-07	60	CADAFUAG00000489	AFUA_6G04820	Afu6G04820	Para-aminobenzoate synthase PabaA [Source:UniProtKB/TrEMBL
CADAFUAG00000489	490.622	-0.8271	0.299475	-2.76183	0.00574776	0.0118981	30	CADAFUAG00000489	AFUA_6G04820	Afu6G04820	Para-aminobenzoate synthase PabaA [Source:UniProtKB/TrEMBL
CADAFUAG00000489	490.622	-0.426213	0.299188	-1.42457	0.154283	0.369146	240	CADAFUAG00000489	AFUA_6G04820	Afu6G04820	Para-aminobenzoate synthase PabaA [Source:UniProtKB/TrEMBL
CADAFUAG00000489	490.622	-0.307567	0.29836	-1.03086	0.302608	0.568602	120	CADAFUAG00000489	AFUA_6G04820	Afu6G04820	Para-aminobenzoate synthase PabaA [Source:UniProtKB/TrEMBL
CADAFUAG00000490	329.57	0.587452	0.238508	2.46303	0.0137769	0.0261101	30	CADAFUAG00000490	AFUA_6G04000	Afu6G04000	GTPase activating protein (Tsc2); putative [Source:UniProtKB/TrEMBL
CADAFUAG00000490	329.57	0.287879	0.239524	1.20188	0.229409	0.461606	240	CADAFUAG00000490	AFUA_6G04000	Afu6G04000	GTPase activating protein (Tsc2); putative [Source:UniProtKB/TrEMBL
CADAFUAG00000490	329.57	0.136343	0.23926	0.569855	0.568776	0.66752	60	CADAFUAG00000490	AFUA_6G04000	Afu6G04000	GTPase activating protein (Tsc2); putative [Source:UniProtKB/TrEMBL
CADAFUAG00000490	329.57	-0.0379692	0.238599	-0.159134	0.873563	0.949286	120	CADAFUAG00000490	AFUA_6G04000	Afu6G04000	GTPase activating protein (Tsc2); putative [Source:UniProtKB/TrEMBL
CADAFUAG00000491	4371.28	2.82065	0.358327	7.8717	3.49853e-15	5.44378e-14	30	CADAFUAG00000491	AFUA_6G04570	Afu6G04570	Translation elongation factor eEF-1 subunit gamma; putative [Source:UniProtKB/TrEMBL
CADAFUAG00000491	4371.28	1.75947	0.358388	4.90939	9.13609e-07	6.50737e-06	60	CADAFUAG00000491	AFUA_6G04570	Afu6G04570	Translation elongation factor eEF-1 subunit gamma; putative [Source:UniProtKB/TrEMBL
CADAFUAG00000491	4371.28	-1.18782	0.359426	-3.30478	0.000950526	0.0116753	240	CADAFUAG00000491	AFUA_6G04570	Afu6G04570	Translation elongation factor eEF-1 subunit gamma; putative [Source:UniProtKB/TrEMBL
CADAFUAG00000491	4371.28	0.923141	0.358422	2.57557	0.0100076	0.0631367	120	CADAFUAG00000491	AFUA_6G04570	Afu6G04570	Translation elongation factor eEF-1 subunit gamma; putative [Source:UniProtKB/TrEMBL
CADAFUAG00000492	160.464	0.434217	0.181849	2.38779	0.01695	0.0895224	240	CADAFUAG00000492	AFUA_6G04140	Afu6G04140	Putative uncharacterized protein [Source:UniProtKB/TrEMBL
CADAFUAG00000492	160.464	0.255165	0.180841	1.41099	0.158247	0.22467	30	CADAFUAG00000492	AFUA_6G04140	Afu6G04140	Putative uncharacterized protein [Source:UniProtKB/TrEMBL
CADAFUAG00000492	160.464	0.111152	0.182143	0.610247	0.541698	0.642745	60	CADAFUAG00000492	AFUA_6G04140	Afu6G04140	Putative uncharacterized protein [Source:UniProtKB/TrEMBL
CADAFUAG00000492	160.464	0.153511	0.179346	0.855949	0.392026	0.653119	120	CADAFUAG00000492	AFUA_6G04140	Afu6G04140	Putative uncharacterized protein [Source:UniProtKB/TrEMBL
CADAFUAG00000493	153.405	0.4908	0.421546	1.16429	0.244308	0.337224	60	CADAFUAG00000493	AFUA_6G04490	Afu6G04490	Camp independent regulatory protein [Source:UniProtKB/TrEMBL
CADAFUAG00000493	153.405	-0.381817	0.424792	-0.898834	0.368741	0.607794	240	CADAFUAG00000493	AFUA_6G04490	Afu6G04490	Camp independent regulatory protein [Source:UniProtKB/TrEMBL
CADAFUAG00000493	153.405	0.265277	0.422173	0.628362	0.529767	0.627945	30	CADAFUAG00000493	AFUA_6G04490	Afu6G04490	Camp independent regulatory protein [Source:UniProtKB/TrEMBL
CADAFUAG00000493	153.405	-0.298287	0.422138	-0.706611	0.479808	0.725454	120	CADAFUAG00000493	AFUA_6G04490	Afu6G04490	Camp independent regulatory protein [Source:UniProtKB/TrEMBL
CADAFUAG00000494	143.574	2.48372	0.251482	9.87635	5.27169e-23	2.05236e-21	30	CADAFUAG00000494	AFUA_6G05090	Afu6G05090	RNA polymerase II Elongator subunit; putative [Source:UniProtKB/TrEMBL
CADAFUAG00000494	143.574	1.48606	0.253955	5.85167	4.8666e-09	5.9193e-08	60	CADAFUAG00000494	AFUA_6G05090	Afu6G05090	RNA polymerase II Elongator subunit; putative [Source:UniProtKB/TrEMBL
CADAFUAG00000494	143.574	-0.934307	0.278424	-3.3557	0.000791651	0.0102392	240	CADAFUAG00000494	AFUA_6G05090	Afu6G05090	RNA polymerase II Elongator subunit; putative [Source:UniProtKB/TrEMBL
CADAFUAG00000494	143.574	0.371605	0.256339	1.44966	0.147153	0.371391	120	CADAFUAG00000494	AFUA_6G05090	Afu6G05090	RNA polymerase II Elongator subunit; putative [Source:UniProtKB/TrEMBL
CADAFUAG00000495	647.874	1.65995	0.466513	3.5582	0.000373402	0.00130677	60	CADAFUAG00000495	AFUA_6G03520	Afu6G03520	Short-chain dehydrogenase/reductase family protein; putative [Source:UniProtKB/TrEMBL
CADAFUAG00000495	647.874	0.822128	0.466858	1.76098	0.0782418	0.12202	30	CADAFUAG00000495	AFUA_6G03520	Afu6G03520	Short-chain dehydrogenase/reductase family protein; putative [Source:UniProtKB/TrEMBL
CADAFUAG00000495	647.874	-0.506653	0.46733	-1.08415	0.2783	0.542284	120	CADAFUAG00000495	AFUA_6G03520	Afu6G03520	Short-chain dehydrogenase/reductase family protein; putative [Source:UniProtKB/TrEMBL
CADAFUAG00000495	647.874	-0.434385	0.468052	-0.92807	0.353371	0.59485	240	CADAFUAG00000495	AFUA_6G03520	Afu6G03520	Short-chain dehydrogenase/reductase family protein; putative [Source:UniProtKB/TrEMBL
CADAFUAG00000496	471.158	-1.23841	0.394006	-3.14312	0.00167159	0.0179904	120	CADAFUAG00000496	AFUA_6G04230	Afu6G04230	RING finger protein [Source:UniProtKB/TrEMBL
CADAFUAG00000496	471.158	0.45707	0.392941	1.1632	0.244748	0.327027	30	CADAFUAG00000496	AFUA_6G04230	Afu6G04230	RING finger protein [Source:UniProtKB/TrEMBL
CADAFUAG00000496	471.158	-0.225772	0.393692	-0.573475	0.566323	0.767398	240	CADAFUAG00000496	AFUA_6G04230	Afu6G04230	RING finger protein [Source:UniProtKB/TrEMBL
CADAFUAG00000496	471.158	-0.0430473	0.39324	-0.109468	0.912831	0.947903	60	CADAFUAG00000496	AFUA_6G04230	Afu6G04230	RING finger protein [Source:UniProtKB/TrEMBL
CADAFUAG00000497	58.3673	2.88616	0.484414	5.95805	2.55264e-09	1.67537e-08	30	CADAFUAG00000497	AFUA_6G02900	Afu6G02900	Rad21/Rec8 N terminal domain protein [Source:UniProtKB/TrEMBL
CADAFUAG00000497	58.3673	2.43103	0.485574	5.00651	5.54248e-07	4.18449e-06	60	CADAFUAG00000497	AFUA_6G02900	Afu6G02900	Rad21/Rec8 N terminal domain protein [Source:UniProtKB/TrEMBL
CADAFUAG00000497	58.3673	-1.52	0.55787	-2.72465	0.0064369	0.0460839	240	CADAFUAG00000497	AFUA_6G02900	Afu6G02900	Rad21/Rec8 N terminal domain protein [Source:UniProtKB/TrEMBL
CADAFUAG00000497	58.3673	0.914633	0.490332	1.86533	0.0621348	0.217917	120	CADAFUAG00000497	AFUA_6G02900	Afu6G02900	Rad21/Rec8 N terminal domain protein [Source:UniProtKB/TrEMBL
CADAFUAG00000498	598.291	1.45086	0.346711	4.18464	2.85613e-05	0.000136391	60	CADAFUAG00000498	AFUA_6G04430	Afu6G04430	1;2-dihydroxy-3-keto-5-methylthiopentene dioxygenase [Source:UniProtKB/Swiss-Prot
CADAFUAG00000498	598.291	-1.20768	0.350949	-3.44118	0.000579179	0.00832586	240	CADAFUAG00000498	AFUA_6G04430	Afu6G04430	1;2-dihydroxy-3-keto-5-methylthiopentene dioxygenase [Source:UniProtKB/Swiss-Prot
CADAFUAG00000498	598.291	1.14856	0.346922	3.3107	0.000930615	0.00226314	30	CADAFUAG00000498	AFUA_6G04430	Afu6G04430	1;2-dihydroxy-3-keto-5-methylthiopentene dioxygenase [Source:UniProtKB/Swiss-Prot
CADAFUAG00000498	598.291	0.370127	0.347039	1.06653	0.286184	0.551876	120	CADAFUAG00000498	AFUA_6G04430	Afu6G04430	1;2-dihydroxy-3-keto-5-methylthiopentene dioxygenase [Source:UniProtKB/Swiss-Prot
CADAFUAG00000499	170.835	0.972724	0.34922	2.78542	0.00534589	0.0111399	30	CADAFUAG00000499	AFUA_6G02390	Afu6G02390	Thioesterase family protein [Source:UniProtKB/TrEMBL
CADAFUAG00000499	170.835	0.69157	0.349655	1.97786	0.047944	0.0854041	60	CADAFUAG00000499	AFUA_6G02390	Afu6G02390	Thioesterase family protein [Source:UniProtKB/TrEMBL
CADAFUAG00000499	170.835	-0.273673	0.353939	-0.773221	0.439392	0.668091	240	CADAFUAG00000499	AFUA_6G02390	Afu6G02390	Thioesterase family protein [Source:UniProtKB/TrEMBL
CADAFUAG00000499	170.835	0.191052	0.349638	0.546428	0.584772	0.795475	120	CADAFUAG00000499	AFUA_6G02390	Afu6G02390	Thioesterase family protein [Source:UniProtKB/TrEMBL
CADAFUAG00000500	110.647	-1.11819	0.801089	-1.39584	0.162763	0.230171	30	CADAFUAG00000500	AFUA_6G01870	Afu6G01870	Putative uncharacterized protein [Source:UniProtKB/TrEMBL
CADAFUAG00000500	110.647	-1.29329	0.80008	-1.61646	0.105996	0.305684	120	CADAFUAG00000500	AFUA_6G01870	Afu6G01870	Putative uncharacterized protein [Source:UniProtKB/TrEMBL
CADAFUAG00000500	110.647	-0.715614	0.800501	-0.893958	0.371344	0.609612	240	CADAFUAG00000500	AFUA_6G01870	Afu6G01870	Putative uncharacterized protein [Source:UniProtKB/TrEMBL
[truncated: 37,385 more rows]
[truncated: 7 more columns]
