# Supplementary material for: Phenotypic plasticity and the evolution of azole resistance in Aspergillus fumigatus; an expression profile of clinical isolates upon exposure to itraconazole
Source: BMC Genomics. 2019 Jan 9;20:28. doi: 10.1186/s12864-018-5255-z (PMC6327609; doi:10.1186/s12864-018-5255-z)
Supplement: Supplementary file 8 — Table S5. All 251 genes that were only differentially expressed upon itraconazole stress. (XLSX 62 kb) [file 12864_2018_5255_MOESM8_ESM.xlsx]

## Sheet: GeneByLocusTag_Summary (14).csv
Gene ID,	Organism	Product Description	Input ID	Gene Name or Symbol		AspGD	30	60	120	240
Afu4g00560,	A. fumigatus Af293	Has domain(s) with predicted oxidoreductase activity and role in oxidation-reduction process	Afu4g00560	null		Afu4G00560	-7.60663	-5.98138	-2.86126	-1.55959
Afu3tM(CAU)3,	A. fumigatus Af293	unspecified product	Afu3g08625	tM(CAU)3		Afu3G15055	-6.86237	-4.72708	-2.23491	-0.980642
Afu7g06070,	A. fumigatus Af293	Ortholog of Aspergillus fumigatus A1163 : AFUB_091660	Afu7g06070	null		Afu7G06070	-6.70158	-4.213	-0.637317	1.24196
Afu4g00540,	A. fumigatus Af293	Has domain(s) with predicted GTP binding, GTPase activity	Afu4g00540	null		Afu4G00540	-6.64843	-5.78848	-2.13787	-0.315489
Afu2g16440,	A. fumigatus Af293	Ortholog of Aspergillus fumigatus A1163 : AFUB_032110	Afu2g16440	null		Afu2G16440	-6.55902	-4.68208	-3.02329	-1.54905
Afu8g06480,	A. fumigatus Af293	Has domain(s) with predicted hydrolase activity	Afu8g06480	null		Afu8G06480	-6.31725	-4.46337	-1.93875	0.364273
Afu6g11700,	A. fumigatus Af293	Ortholog of Aspergillus acidus : Aspfo1_0437045 and Aspergillus fumigatus A1163 : AFUB_077690	Afu6g11700	null		Afu6G11700	-6.18	-3.46418	0.583163	0.229935
Afu1g01440,	A. fumigatus Af293	Ortholog of Aspergillus fumigatus A1163 : AFUB_079340	Afu1g01440	null		Afu1G01440	-6.17347	-3.24461	-0.455403	0.846611
Afu7g00960,	A. fumigatus Af293	Ortholog of Aspergillus fumigatus A1163 : AFUB_087550	Afu7g00960	null		Afu7G00960	-5.88065	-5.11738	-2.29397	-0.825253
Afu5g01250,	A. fumigatus Af293	Has domain(s) with predicted coenzyme binding, oxidoreductase activity, acting on the CH-OH group of donors, NAD or NADP as acceptor, phosphogluconate dehydrogenase (decarboxylating) activity	Afu5g01250	null		Afu5G01250	-5.74186	-6.04701	-6.09929	-4.09191
Afu6g12030,	A. fumigatus Af293	protein of unknown function	Afu6g12030	null		Afu6G12030	-5.57944	-4.41395	-1.51993	-0.314389
Afu2g01940,	A. fumigatus Af293	Ortholog of A. nidulans FGSC A4 : AN4574, A. niger CBS 513.88 : An07g05670, An16g01120, A. oryzae RIB40 : AO090124000031, AO090011000460 and Aspergillus wentii : Aspwe1_0041700, Aspwe1_0111092	Afu2g01940	null		Afu2G01940	-5.3968	-4.11926	-1.43413	-0.443923
Afu4g14580,	A. fumigatus Af293	O-methyltransferase tpcA	Afu4g14580	tpcA		Afu4G14580	-5.28172	-5.94028	-3.16532	-1.41143
Afu4g01500,	A. fumigatus Af293	Ortholog of A. nidulans FGSC A4 : AN1643, AN1704, AN7062, A. fumigatus Af293 : Afu2g14410 and A. niger CBS 513.88 : An18g01050, An04g02710, An09g01370	Afu4g01500	null		Afu4G01500	-4.34093	-4.6818	-2.55738	-1.6266
Afu2g09340,	A. fumigatus Af293	Ortholog of A. oryzae RIB40 : AO090011000758 and Aspergillus fumigatus A1163 : AFUB_025200	Afu2g09340	null		Afu2G09340	-4.18691	-2.78266	-0.641754	0.732987
Afu3g03040,	A. fumigatus Af293	Ortholog of A. oryzae RIB40 : AO090010000310, Aspergillus wentii : Aspwe1_0294100, Aspwe1_0531408, Aspergillus niger ATCC 1015 : 53802-mRNA and Aspergillus terreus NIH2624 : ATET_10090	Afu3g03040	null		Afu3G03040	-4.12096	-4.74724	-1.41268	0.350336
Afu1g12332,	A. fumigatus Af293	Ortholog(s) have histone demethylase activity (H3-K36 specific) activity and role in histone demethylation, regulation of transcription from RNA polymerase II promoter	Afu1g12332	null		Afu1G11930	-4.11737	-3.03426	-1.26319	-0.133363
Afu7g01290,	A. fumigatus Af293	Ortholog of A. nidulans FGSC A4 : AN3371, A. niger CBS 513.88 : An12g01950, A. oryzae RIB40 : AO090010000194, Aspergillus wentii : Aspwe1_0173909 and Aspergillus sydowii : Aspsy1_0147256	Afu7g01290	null		Afu7G01290	-4.07544	-2.74754	-0.931934	0.119011
Afu5g12220,	A. fumigatus Af293	Ortholog of Aspergillus fumigatus A1163 : AFUB_059850	Afu5g12220	null		Afu5G12220	-4.0474	-4.67819	-3.26617	-0.570878
Afu7g05960,	A. fumigatus Af293	Ortholog(s) have sequence-specific DNA binding activity	Afu7g05960	null		Afu7G05960	-4.02957	-3.12981	-1.15797	-0.129356
Afu2g05390,	A. fumigatus Af293	Has domain(s) with predicted role in intracellular signal transduction	Afu2g05390	null		Afu2G05390	-3.9894	-2.90485	-0.933483	0.128846
Afu3g00900,	A. fumigatus Af293	Putative alpha-amylase	Afu3g00900	amyA		Afu3G00900	-3.92242	-3.60355	-2.49421	-0.77062
Afu6g14410,	A. fumigatus Af293	Ortholog(s) have cytosol localization	Afu6g14410	null		Afu6G14410	-3.6387	-3.41644	-1.00274	0.677837
Afu2g05340,	A. fumigatus Af293	Essential 1,3-beta-glucanosyltransferase, GPI-anchored to the plasma membrane	Afu2g05340	gel4		Afu2G05340	-3.63623	-3.83935	-3.12158	-0.98069
Afu6g04190,	A. fumigatus Af293	Ortholog(s) have cytosol, nucleus localization	Afu6g04190	null		Afu6G04190	-3.51115	-2.18786	0.0860568	0.575964
Afu1g04315,	A. fumigatus Af293	Ortholog of A. nidulans FGSC A4 : AN0466, A. oryzae RIB40 : AO090003000918, Aspergillus wentii : Aspwe1_0037360 and Aspergillus sydowii : Aspsy1_0041113	Afu1g04315	null		Afu1G04315	-3.50134	-2.32419	-0.806989	-0.200463
Afu8g05980,	A. fumigatus Af293	Putative protein kinase	Afu8g05980	null		Afu8G05980	-3.39924	-1.44438	0.591779	1.79094
Afu2g09540,	A. fumigatus Af293	Has domain(s) with predicted electron carrier activity, heme binding, iron ion binding, monooxygenase activity, oxidoreductase activity and acting on paired donors, more	Afu2g09540	null		Afu2G09540	-3.35836	-2.94379	-1.23263	0.231963
Afu3g15055,	A. fumigatus Af293	Ortholog of Aspergillus fumigatus A1163 : AFUB_034170	Afu3g15055	null		Afu3G14470	-3.35091	-2.86279	-1.91953	-0.379576
Afu4g01520,	A. fumigatus Af293	Ortholog of A. niger CBS 513.88 : An18g01020, An02g12800, A. oryzae RIB40 : AO090005000292, Aspergillus wentii : Aspwe1_0164262 and Aspergillus versicolor : Aspve1_0155535	Afu4g01520	null		Afu4G01520	-3.3163	-2.75005	-0.978316	0.551346
Afu7g01660,	A. fumigatus Af293	Has domain(s) with predicted catalytic activity and role in metabolic process	Afu7g01660	null		Afu7G01660	-3.29998	-2.42095	-1.11171	0.0987958
Afu6g02190,	A. fumigatus Af293	Ortholog of A. nidulans FGSC A4 : AN8685, A. niger CBS 513.88 : An12g08650, A. oryzae RIB40 : AO090120000104, Aspergillus wentii : Aspwe1_0024128 and Aspergillus sydowii : Aspsy1_0157151	Afu6g02190	null		Afu6G02190	-3.21305	-2.24668	-0.375283	0.355441
Afu1g11930,	A. fumigatus Af293	Ortholog(s) have protein kinase activity, role in protein phosphorylation, proteolysis and cytoplasm localization	Afu1g11930	null		Afu1G11805	-3.1739	-1.21597	-2.2137	-1.38854
Afu1g04670,	A. fumigatus Af293	Putative PSP1 domain protein	Afu1g04670	null		Afu1G04670	-3.15956	-2.37745	-0.849024	0.0187565
Afu2g12590,	A. fumigatus Af293	Ortholog of S. cerevisiae : MTC6, A. nidulans FGSC A4 : AN6270, A. niger CBS 513.88 : An02g01520, Aspergillus wentii : Aspwe1_0031301 and Aspergillus sydowii : Aspsy1_0089695	Afu2g12590	null		Afu2G12590	-3.09856	-2.55181	-1.03354	0.628848
Afu1g06060,	A. fumigatus Af293	Has domain(s) with predicted RNA polymerase II transcription cofactor activity, role in regulation of transcription from RNA polymerase II promoter and mediator complex localization	Afu1g06060	null		Afu1G06060	-2.99503	-2.83121	-1.49452	-0.291951
Afu2g12910,	A. fumigatus Af293	Ortholog of A. nidulans FGSC A4 : AN6264, A. niger CBS 513.88 : An02g01620, A. oryzae RIB40 : AO090026000343, Aspergillus wentii : Aspwe1_0117790 and Aspergillus sydowii : Aspsy1_0151049	Afu2g12910	null		Afu2G12910	-2.92575	-2.12784	-0.458581	0.675382
Afu6g09307,	A. fumigatus Af293	Has domain(s) with predicted catalytic activity, chitin binding, chitinase activity, hydrolase activity, hydrolyzing O-glycosyl compounds activity and role in carbohydrate metabolic process, chitin catabolic process	Afu6g09305, Afu6g09310	null		Afu6G09305	-2.85685	-4.62034	-1.46662	-0.131375
Afu1g14960,	A. fumigatus Af293	Has domain(s) with predicted actin binding activity	Afu1g14960	null		Afu1G13970	-2.85214	-2.51276	-1.73827	-0.677045
Afu3g06110,	A. fumigatus Af293	Has domain(s) with predicted enzyme regulator activity, role in regulation of protein catabolic process and proteasome complex localization	Afu3g06110	null		Afu3G06110	-2.81415	-2.51892	-1.79848	-0.672689
Afu4g09910,	A. fumigatus Af293	Has domain(s) with predicted ATP binding, inositol pentakisphosphate 2-kinase activity	Afu4g09910	null		Afu4G09910	-2.79746	-1.61777	0.249094	0.804728
Afu2g16240,	A. fumigatus Af293	Ortholog(s) have Ras guanyl-nucleotide exchange factor activity	Afu2g16240	null		Afu2G16240	-2.78029	-2.76454	-1.73064	-0.165767
Afu5g07100,	A. fumigatus Af293	Ortholog(s) have sterol binding activity, role in intracellular sterol transport and cortical endoplasmic reticulum, mitochondrion localization	Afu5g07100	null		Afu5G07100	-2.78009	-3.22014	-1.37684	0.0306819
Afu5g05470,	A. fumigatus Af293	Ortholog of A. nidulans FGSC A4 : AN11130, A. niger CBS 513.88 : An17g02360, Aspergillus wentii : Aspwe1_0023392, Aspergillus sydowii : Aspsy1_0159323 and Aspergillus terreus NIH2624 : ATET_09481	Afu5g05470	null		Afu5G05470	-2.66102	-2.50938	-1.58424	-0.280645
Afu2g05680,	A. fumigatus Af293	Ortholog of A. nidulans FGSC A4 : AN7481, A. niger CBS 513.88 : An02g14110, A. oryzae RIB40 : AO090001000682, Aspergillus wentii : Aspwe1_0055195 and Aspergillus sydowii : Aspsy1_0153107	Afu2g05680	null		Afu2G05680	-2.646	-2.50758	-1.20641	-0.619605
Afu6g04200,	A. fumigatus Af293	Ortholog(s) have nucleus localization	Afu6g04200	null		Afu6G04200	-2.64585	-1.85956	-0.230745	0.30526
Afu1g05970,	A. fumigatus Af293	Ortholog(s) have role in G1/S transition of mitotic cell cycle, ascospore formation, pseudohyphal growth and SCF ubiquitin ligase complex, mitochondrion localization	Afu1g05970	null		Afu1G05970	-2.57884	-2.75194	-2.03554	-0.698146
Afu7g05890,	A. fumigatus Af293	Ortholog of Aspergillus fumigatus A1163 : AFUB_091470	Afu7g05890	null		Afu7G05890	-2.5164	-2.76092	-1.39079	0.0602389
Afu1g01790,	A. fumigatus Af293	Ortholog of A. nidulans FGSC A4 : AN10070, A. niger CBS 513.88 : An01g06420, A. oryzae RIB40 : AO090005000908, Aspergillus wentii : Aspwe1_0049751 and Aspergillus sydowii : Aspsy1_0144393	Afu1g01790	null		Afu1G01790	-2.48938	-1.85241	-0.771614	-0.0256118
Afu2g02630,	A. fumigatus Af293	protein of unknown function	Afu2g02630	null		Afu2G02630	-2.46053	-1.32655	0.358512	0.408059
Afu3g12670,	A. fumigatus Af293	Putative serine/threonine protein kinase	Afu3g12670	null		Afu3G12550	-2.45962	-2.7831	-1.50391	0.269126
Afu4g12770,	A. fumigatus Af293	Ortholog of A. nidulans FGSC A4 : AN11716, A. niger CBS 513.88 : An01g08290, Neosartorya fischeri NRRL 181 : NFIA_103550, Aspergillus wentii : Aspwe1_0215732 and Aspergillus clavatus NRRL 1 : ACLA_051750	Afu4g12770	null		Afu4G12770	-2.41626	-0.291445	0.419288	1.16376
Afu2g09140,	A. fumigatus Af293	Ortholog of A. niger CBS 513.88 : An12g04790, Aspergillus clavatus NRRL 1 : ACLA_080950, Aspergillus niger ATCC 1015 : 42387-mRNA and Aspergillus tubingensis : Asptu1_0047655	Afu2g09140	null		Afu2G09140	-2.40328	-1.18954	-0.069457	-0.0218301
Afu7g04750,	A. fumigatus Af293	Ortholog of Aspergillus fumigatus A1163 : AFUB_090290	Afu7g04750	null		Afu7G04750	-2.39336	-1.14774	-0.339947	0.458639
Afu1g05510,	A. fumigatus Af293	Ortholog of A. nidulans FGSC A4 : AN4074, A. niger CBS 513.88 : An18g04320, A. oryzae RIB40 : AO090009000394, Aspergillus wentii : Aspwe1_0374837 and Aspergillus sydowii : Aspsy1_0057625	Afu1g05510	null		Afu1G05510	-2.36184	-1.79005	-0.851945	-0.00621889
Afu5g08020,	A. fumigatus Af293	Putative helix-loop-helix DNA binding protein	Afu5g08020	null		Afu5G08020	-2.34307	-1.6967	-0.811234	-0.0403343
Afu6g09120,	A. fumigatus Af293	Ortholog of A. nidulans FGSC A4 : AN1765, A. oryzae RIB40 : AO090001000589, Neosartorya fischeri NRRL 181 : NFIA_054800, Aspergillus wentii : Aspwe1_0705131 and Aspergillus clavatus NRRL 1 : ACLA_083280	Afu6g09120	null		Afu6G09120	-2.33588	-0.85844	-0.488378	0.361135
Afu4g07680,	A. fumigatus Af293	Putative INSIG homolog, sterol sensing factor	Afu4g07680	insA		Afu4G07680	-2.30804	-1.69069	-1.44666	-0.908981
Afu1g15570,	A. fumigatus Af293	Has domain(s) with predicted acid-amino acid ligase activity	Afu1g15570	null		Afu1G15340	-2.28586	-2.68681	-1.98174	-0.374569
Afu8g00950,	A. fumigatus Af293	Ortholog(s) have role in asexual sporulation resulting in formation of a cellular spore and diterpenoid biosynthetic process, more	Afu8g00950	null		Afu8G00950	-2.26956	-1.67798	-0.455289	0.354052
Afu7g01520,	A. fumigatus Af293	Ortholog(s) have cytosol, nucleus localization	Afu7g01520	null		Afu7G01520	-2.1501	-1.09857	0.0919199	-0.102914
Afu1g11060,	A. fumigatus Af293	Ortholog of A. nidulans FGSC A4 : AN1173, A. niger CBS 513.88 : An08g03320, Aspergillus wentii : Aspwe1_0024838, Aspergillus sydowii : Aspsy1_0038077 and Aspergillus terreus NIH2624 : ATET_00305	Afu1g11060	null		Afu1G11060	-2.06946	-1.57808	-0.195786	0.20721
Afu5g14020,	A. fumigatus Af293	Ortholog(s) have nuclear periphery localization	Afu5g14020	null		Afu5G14020	-2.05209	-2.31977	-1.52096	-0.187494
Afu1g12760,	A. fumigatus Af293	Adenylate cyclase-associated protein	Afu1g12760	capA		Afu1G12332	-2.02826	-2.29638	-1.13099	-0.0686599
Afu3g10140,	A. fumigatus Af293	Ortholog(s) have mitochondrion localization	Afu3g10140	null		Afu3G10100	-2.00176	-1.95237	-1.30387	-0.0343442
Afu2g17860,	A. fumigatus Af293	Ortholog(s) have role in cellular response to drug, growth of symbiont in host and positive regulation of cell adhesion involved in single-species biofilm formation, more	Afu2g17860	null		Afu2G17860	-1.98015	-2.74819	-0.707634	0.177556
Afu3g10420,	A. fumigatus Af293	Ortholog of A. nidulans FGSC A4 : AN4945, A. niger CBS 513.88 : An16g04350, A. oryzae RIB40 : AO090003000591, Aspergillus wentii : Aspwe1_0049222 and Aspergillus sydowii : Aspsy1_0029595	Afu3g10420	null		Afu3G10320	-1.94505	-1.41056	-0.59922	-0.125679
Afu1g08890,	A. fumigatus Af293	Ortholog of Aspergillus fumigatus A1163 : AFUB_008310	Afu1g08890	null		Afu1G08890	-1.935	-1.52123	-0.759316	0.246299
Afu2g04680,	A. fumigatus Af293	Protein serine/threonine kinase	Afu2g04680	pakA		Afu2G04680	-1.90447	-2.05004	-0.82821	0.450444
Afu2g11100,	A. fumigatus Af293	Ortholog of A. nidulans FGSC A4 : AN5900, A. niger CBS 513.88 : An02g03000, A. oryzae RIB40 : AO090026000554, Aspergillus wentii : Aspwe1_0071487 and Aspergillus sydowii : Aspsy1_0151794	Afu2g11100	null		Afu2G11100	-1.87856	-1.04199	-0.395585	-0.47185
Afu2g02470,	A. fumigatus Af293	PA domain protein	Afu2g02470	null		Afu2G02470	-1.81876	-1.67673	-0.760988	0.39734
Afu6g10890,	A. fumigatus Af293	Ortholog(s) have role in receptor-mediated endocytosis and actin cortical patch localization	Afu6g10890	null		Afu6G10890	-1.76255	-1.85852	-1.73427	-1.0916
Afu1g01570,	A. fumigatus Af293	Ortholog of A. nidulans FGSC A4 : AN0389, A. niger CBS 513.88 : An04g08610, Neosartorya fischeri NRRL 181 : NFIA_023080, Aspergillus wentii : Aspwe1_0169743 and Aspergillus versicolor : Aspve1_0119805	Afu1g01570	null		Afu1G01570	-1.75782	-0.90805	-0.351747	0.162554
Afu6g06830,	A. fumigatus Af293	RNA polymerase II mediator complex subunit	Afu6g06830	srb5		Afu6G06830	-1.73347	-0.556328	0.6348	0.363461
Afu8g01070,	A. fumigatus Af293	Putative C-5 sterol desaturase C-like protein	Afu8g01070	erg3C		Afu8G01070	-1.72854	-1.3315	-0.306538	-0.387151
Afu6g09110,	A. fumigatus Af293	Ortholog(s) have L-asparagine transmembrane transporter activity, L-isoleucine transmembrane transporter activity, L-lysine transmembrane transporter activity	Afu6g09110	null		Afu6G09110	-1.72339	-1.8523	-0.773696	-0.0311497
Afu4g06540,	A. fumigatus Af293	Ortholog(s) have structural molecule activity	Afu4g06540	null		Afu4G06540	-1.72017	-2.5505	-1.69366	-1.05303
Afu2g11870,	A. fumigatus Af293	Putative cell wall biosynthesis protein	Afu2g11870	kre6		Afu2G11870	-1.7183	-1.54866	-0.222777	0.500142
Afu5g12190,	A. fumigatus Af293	Ortholog(s) have DNA translocase activity, TBP-class protein binding, transcription factor activity, core RNA polymerase II binding activity	Afu5g12190	null		Afu5G12190	-1.66965	-1.36531	-0.356352	-0.17319
Afu1g04940,	A. fumigatus Af293	Ortholog(s) have GTP binding, GTPase activity	Afu1g04940	null		Afu1G04940	-1.64097	-1.24337	-0.408378	-0.091749
Afu2g10890,	A. fumigatus Af293	Ortholog(s) have cytosol localization	Afu2g10890	null		Afu2G10890	-1.6127	-1.17193	-0.542826	0.227314
Afu6g11270,	A. fumigatus Af293	Ortholog(s) have cell septum, fungal-type vacuole, late endosome, plasma membrane localization	Afu6g11270	null		Afu6G11270	-1.60593	-0.763	-0.181466	0.0892096
Afu4g04660,	A. fumigatus Af293	Ortholog(s) have protein domain specific binding activity	Afu4g04660	null		Afu4G04660	-1.58856	-1.59676	-1.02041	-0.888928
Afu2g02770,	A. fumigatus Af293	Ortholog of A. nidulans FGSC A4 : AN4545, A. oryzae RIB40 : AO090026000849, Aspergillus wentii : Aspwe1_0105973, Aspergillus sydowii : Aspsy1_0059271 and Aspergillus terreus NIH2624 : ATET_09613	Afu2g02770	null		Afu2G02770	-1.54634	-1.62843	-0.732152	0.225667
Afu5g12130,	A. fumigatus Af293	Rab small monomeric GTPase	Afu5g12130	rab7		Afu5G12130	-1.50213	-0.538889	-0.130018	-0.335424
Afu1g10040,	A. fumigatus Af293	Ortholog(s) have role in ascospore formation, asexual sporulation resulting in formation of a cellular spore and mitochondrion, nucleus localization	Afu1g10040	null		Afu1G10040	-1.49996	-1.15227	-0.211315	-0.314901
Afu2g09690,	A. fumigatus Af293	Ortholog of Aspergillus fumigatus A1163 : AFUB_025540	Afu2g09690	null		Afu2G09690	-1.49308	-1.24054	-0.722049	0.208881
Afu6g04320,	A. fumigatus Af293	Ortholog of A. nidulans FGSC A4 : AN6586, A. niger CBS 513.88 : An15g01170, Neosartorya fischeri NRRL 181 : NFIA_050850, Aspergillus wentii : Aspwe1_0036058 and Aspergillus versicolor : Aspve1_0044233	Afu6g04320	null		Afu6G04320	-1.47634	-0.302817	0.0223209	0.0524637
Afu2g05325,	A. fumigatus Af293	Has domain(s) with predicted role in transmembrane transport and integral component of membrane localization	Afu2g05330	null		Afu2G05330	-1.42683	-1.83752	-1.2596	0.34921
Afu3g05910,	A. fumigatus Af293	Ortholog of A. nidulans FGSC A4 : AN2770, A. niger CBS 513.88 : An11g10680, A. oryzae RIB40 : AO090020000061, Aspergillus wentii : Aspwe1_0029417 and Aspergillus sydowii : Aspsy1_0056683	Afu3g05910	null		Afu3G05910	-1.42336	-1.76577	-0.829505	-0.245406
Afu3g13370,	A. fumigatus Af293	Ortholog of A. nidulans FGSC A4 : AN12304, Neosartorya fischeri NRRL 181 : NFIA_063990, Aspergillus wentii : Aspwe1_0038143 and Aspergillus clavatus NRRL 1 : ACLA_041070	Afu3g13370	null		Afu3G12670	-1.42288	-1.29469	-0.605265	0.477407
Afu3g11380,	A. fumigatus Af293	Ortholog(s) have DNA translocase activity, RNA polymerase II activating transcription factor binding activity	Afu3g11380	null		Afu3G10970	-1.41385	-0.316218	-0.00164873	0.429782
Afu1tP(AGG)1,	A. fumigatus Af293	unspecified product	Afu1g11805	tP(AGG)1		Afu1G17000	-1.40509	-1.03895	-0.557475	0.134918
Afu2g03030,	A. fumigatus Af293	Putative pre-mRNA splicing factor	Afu2g03030	prp8		Afu2G03030	-1.39958	-2.55164	-1.86139	-0.955841
Afu3g03740,	A. fumigatus Af293	Putative protein kinase	Afu3g03740	null		Afu3G03740	-1.3472	-1.01046	-0.0193452	0.878502
Afu5g05790,	A. fumigatus Af293	Ortholog(s) have protein binding, bridging, ubiquitin protein ligase activity	Afu5g05790	null		Afu5G05790	-1.34516	-0.796591	-0.346455	-0.13307
Afu2g17870,	A. fumigatus Af293	Has domain(s) with predicted oxidoreductase activity and role in metabolic process	Afu2g17870	null		Afu2G17870	-1.34492	-1.62428	-0.272571	-0.273155
Afu2g04095,	A. fumigatus Af293	Ortholog of A. nidulans FGSC A4 : AN5225, A. fumigatus Af293 : Afu4g04605, A. niger CBS 513.88 : An13g04060, An07g08820 and A. oryzae RIB40 : AO090206000029	Afu2g04100	null		Afu2G04100	-1.34058	-1.68348	-0.402486	0.244697
Afu6g09150,	A. fumigatus Af293	Ortholog of A. nidulans FGSC A4 : AN1762, A. niger CBS 513.88 : An11g06890, Aspergillus wentii : Aspwe1_0120593, Aspergillus sydowii : Aspsy1_0139038 and Aspergillus terreus NIH2624 : ATET_06673	Afu6g09150	null		Afu6G09150	-1.32419	-0.784059	-0.0689812	-0.186868
Afu1g10950,	A. fumigatus Af293	Ortholog(s) have role in negative regulation of gluconeogenesis, proteasome-mediated ubiquitin-dependent protein catabolic process, protein catabolic process in the vacuole, protein targeting to vacuole	Afu1g10950	null		Afu1G10950	-1.3198	-0.494646	0.0579841	1.05535
Afu5g04155,	A. fumigatus Af293	Ortholog of A. nidulans FGSC A4 : AN8267, A. oryzae RIB40 : AO090102000618, Aspergillus wentii : Aspwe1_0116105 and Aspergillus sydowii : Aspsy1_0061914	Afu5g04155	null		Afu5G04155	-1.31021	-0.668966	0.134039	-0.057233
Afu2g16420,	A. fumigatus Af293	Ortholog of A. nidulans FGSC A4 : AN7348, A. niger CBS 513.88 : An15g06820, A. oryzae RIB40 : AO090102000221, Aspergillus wentii : Aspwe1_0108539 and Aspergillus sydowii : Aspsy1_0027034	Afu2g16420	null		Afu2G16420	-1.30601	-2.61435	-1.77142	-0.743903
Afu3g11460,	A. fumigatus Af293	Ortholog of A. nidulans FGSC A4 : AN2898, A. niger CBS 513.88 : An02g07300, A. oryzae RIB40 : AO090003000701, Aspergillus wentii : Aspwe1_0105666 and Aspergillus sydowii : Aspsy1_0146871	Afu3g11460	null		Afu3G11380	-1.26607	-1.47258	-0.929906	-0.151624
Afu1g09040,	A. fumigatus Af293	Member of the RGS (regulator of G-protein signaling) family	Afu1g09040	rgsC		Afu1G09040	-1.25887	-0.832113	-0.346651	0.432727
Afu5g03370,	A. fumigatus Af293	Has domain(s) with predicted DNA binding activity, role in telomere maintenance and nuclear chromosome, telomeric region localization	Afu5g03370	null		Afu5G03370	-1.25382	-1.32228	-0.984476	-0.127904
Afu8g05290,	A. fumigatus Af293	Ortholog of A. nidulans FGSC A4 : AN1520, A. niger CBS 513.88 : An16g07440, A. oryzae RIB40 : AO090005000620, Aspergillus wentii : Aspwe1_0045135 and Aspergillus sydowii : Aspsy1_0145694	Afu8g05290	null		Afu8G05290	-1.23727	-1.49715	-0.354612	0.678994
Afu5g08150,	A. fumigatus Af293	Ortholog(s) have role in secondary metabolite biosynthetic process	Afu5g08150	null		Afu5G08150	-1.23613	-0.415878	0.0437443	0.255051
Afu4g11630,	A. fumigatus Af293	Ortholog of A. nidulans FGSC A4 : AN5573, A. niger CBS 513.88 : An04g04730, A. oryzae RIB40 : AO090003001056, Aspergillus wentii : Aspwe1_0166629 and Aspergillus sydowii : Aspsy1_0088453	Afu4g11630	null		Afu4G11630	-1.23087	-1.88289	-1.64166	-0.557688
Afu2g02240,	A. fumigatus Af293	Ortholog of A. nidulans FGSC A4 : AN12163, A. niger CBS 513.88 : An07g06590, A. oryzae RIB40 : AO090011000503, Aspergillus wentii : Aspwe1_0353485 and Aspergillus sydowii : Aspsy1_0155092	Afu2g02240	null		Afu2G02240	-1.22744	-0.728796	-0.47705	0.435684
Afu2g13490,	A. fumigatus Af293	Has domain(s) with predicted RNA binding activity	Afu2g13490	null		Afu2G13490	-1.22655	-1.4633	-1.02032	-0.0481498
Afu6g06340,	A. fumigatus Af293	Ortholog(s) have glutamine-fructose-6-phosphate transaminase (isomerizing) activity	Afu6g06340	gfa1		Afu6G06340	-1.19725	-2.03736	-1.57585	0.0153379
Afu2g07940,	A. fumigatus Af293	Has domain(s) with predicted FMN binding, iron ion binding, oxidoreductase activity and role in oxidation-reduction process	Afu2g07940	null		Afu2G07940	-1.18409	-1.18252	-0.909839	-0.284244
Afu2g11650,	A. fumigatus Af293	protein of unknown function	Afu2g11650	null		Afu2G11650	-1.18124	-0.201219	0.318968	-0.358378
Afu1g17000,	A. fumigatus Af293	Ortholog of A. nidulans FGSC A4 : AN0631, A. niger CBS 513.88 : An01g09850, A. oryzae RIB40 : AO090005000975, Aspergillus wentii : Aspwe1_0068188 and Aspergillus sydowii : Aspsy1_0041402	Afu1g17000	null		Afu1G16990	-1.17711	-1.4171	-0.989498	-1.19637
Afu5g03430,	A. fumigatus Af293	Ortholog(s) have histone demethylase activity (H3-trimethyl-K4 specific) activity	Afu5g03430	null		Afu5G03430	-1.15097	-1.29557	-0.543064	0.00781273
Afu1g04610,	A. fumigatus Af293	Ortholog(s) have nucleolus localization	Afu1g04610	null		Afu1G04610	-1.14953	-0.941712	-0.62355	-0.26069
Afu1g05490,	A. fumigatus Af293	Ortholog of A. nidulans FGSC A4 : AN4072, A. niger CBS 513.88 : An18g04300, A. oryzae RIB40 : AO090009000396, Aspergillus wentii : Aspwe1_0169302 and Aspergillus sydowii : Aspsy1_0057624	Afu1g05490	null		Afu1G05490	-1.1469	-1.50973	-1.51956	-0.453072
Afu4g06950,	A. fumigatus Af293	Putative endoplasmic reticulum (ER) type II integral membrane protein with a predicted role in protein transport	Afu4g06950	null		Afu4G06950	-1.14121	-0.855543	-0.809438	-0.28646
Afu6g13680,	A. fumigatus Af293	Has domain(s) with predicted DNA binding, transcription factor activity, sequence-specific DNA binding activity and role in regulation of transcription, DNA-templated	Afu6g13680	null		Afu6G13680	-1.12827	-0.990992	-0.0385717	-0.158706
Afu4g04612,	A. fumigatus Af293	Ortholog(s) have ubiquitin-protein transferase activity, role in ER-associated ubiquitin-dependent protein catabolic process, protein monoubiquitination, protein polyubiquitination and endoplasmic reticulum membrane localization	Afu4g04612	null		Afu4G04612	-1.11719	-0.654828	-0.17782	-0.0247564
Afu6g13890,	A. fumigatus Af293	Has domain(s) with predicted RNA polymerase II transcription cofactor activity, role in regulation of transcription from RNA polymerase II promoter and mediator complex localization	Afu6g13890	null		Afu6G13890	-1.10702	-1.77243	-1.08324	0.0579979
Afu4g11920,	A. fumigatus Af293	Ortholog(s) have mitochondrial intermembrane space localization	Afu4g11920	null		Afu4G11920	-1.08974	-0.737019	0.377509	-0.0744364
Afu1g07050,	A. fumigatus Af293	Ortholog(s) have cytosol, nucleus localization	Afu1g07050	null		Afu1G07050	-1.08271	-0.844646	-0.538865	0.207214
Afu5g08310,	A. fumigatus Af293	Has domain(s) with predicted nucleic acid binding, nucleotide binding activity	Afu5g08310	null		Afu5G08310	-1.0668	-1.34881	-0.732472	-0.590706
Afu3g10970,	A. fumigatus Af293	Ortholog(s) have protein tyrosine phosphatase activity, role in invasive growth in response to glucose limitation, protein dephosphorylation, pseudohyphal growth, regulation of spore germination and mitochondrion localization	Afu3g10970	ptpB		Afu3G10940	-1.05961	0.207965	-0.270584	-0.580151
Afu2g08060,	A. fumigatus Af293	Protein involved in tethering Woronin bodies to septal pore	Afu2g08060	lah		Afu2G08060	-1.05491	-1.73001	-0.79707	-0.0965787
Afu3g14020,	A. fumigatus Af293	Ortholog of A. nidulans FGSC A4 : AN2492, A. niger CBS 513.88 : An09g04620, A. oryzae RIB40 : AO090012000726, Aspergillus wentii : Aspwe1_0108589 and Aspergillus sydowii : Aspsy1_0148218	Afu3g14020	null		Afu3G13370	-1.0137	-0.584145	-0.255964	0.301713
Afu1g07195,	A. fumigatus Af293	Ortholog of A. nidulans FGSC A4 : AN0337, A. niger CBS 513.88 : An07g09780, A. oryzae RIB40 : AO090012000973, Aspergillus wentii : Aspwe1_0028307 and Aspergillus sydowii : Aspsy1_0047732	Afu1g07195	null		Afu1G07195	-1.01114	-0.944963	-0.19595	0.231054
Afu3g09810,	A. fumigatus Af293	Ortholog(s) have role in CVT pathway, intra-Golgi vesicle-mediated transport and Golgi transport complex localization	Afu3g09810	null		Afu3G09790	-1.01095	-0.749762	-0.788573	-0.237025
Afu1g05800,	A. fumigatus Af293	Putative mitogen-activated protein kinase kinase (MAPKK)	Afu1g05800	mkk2		Afu1G05800	-1.00935	-1.61026	-0.654063	0.262729
Afu3g10940,	A. fumigatus Af293	Ortholog of A. nidulans FGSC A4 : AN4899, A. oryzae RIB40 : AO090003000644, Aspergillus wentii : Aspwe1_0362912, Aspergillus sydowii : Aspsy1_0793863 and Aspergillus terreus NIH2624 : ATET_04619	Afu3g10940	pex19		Afu3G10740	-1.00879	-0.229353	0.123809	0.252666
Afu6g08520,	A. fumigatus Af293	Adenylate cyclase of the cAMP-dependent signaling pathway, involved in regulation of proliferation and conidiophore development	Afu6g08520	acyA		Afu6G08520	-1.00367	-1.50202	-0.971962	-0.123443
Afu7g05510,	A. fumigatus Af293	Ortholog(s) have DNA binding, DNA translocase activity	Afu7g05510	null		Afu7G05510	-0.965627	-1.38569	-0.753213	-0.422072
Afu1g16375,	A. fumigatus Af293	Ortholog(s) have nitrate reductase (NADPH) activity and role in molybdopterin cofactor biosynthetic process	Afu1g16370, Afu1g16380	null		Afu1G15570	-0.961723	-1.52771	-1.15623	0.214851
Afu1g08767,	A. fumigatus Af293	Ortholog(s) have role in sporocarp development involved in sexual reproduction	Afu1g08765, Afu1g08770	null		Afu1G08765	-0.92769	-1.26261	-0.953395	-0.311767
Afu4g07070,	A. fumigatus Af293	Ortholog of A. nidulans FGSC A4 : AN10554, A. oryzae RIB40 : AO090023000869, Aspergillus wentii : Aspwe1_0248748, Aspergillus sydowii : Aspsy1_0547613 and Aspergillus terreus NIH2624 : ATET_05504	Afu4g07070	null		Afu4G07070	-0.9163	-0.582555	0.549325	1.36592
Afu5g09420,	A. fumigatus Af293	Ortholog of A. nidulans FGSC A4 : AN8817, A. niger CBS 513.88 : An15g02370, A. oryzae RIB40 : AO090020000561, Aspergillus wentii : Aspwe1_0099437 and Aspergillus sydowii : Aspsy1_0159282	Afu5g09420	null		Afu5G09420	-0.857357	-0.620894	-1.53063	-1.1152
Afu2g05030,	A. fumigatus Af293	Ortholog of A. nidulans FGSC A4 : AN2095, A. niger CBS 513.88 : An11g04770, Neosartorya fischeri NRRL 181 : NFIA_081750, Aspergillus wentii : Aspwe1_0032771 and Aspergillus versicolor : Aspve1_0038123	Afu2g05030	null		Afu2G05030	-0.856254	-1.04194	-0.214551	0.189286
Afu5g12600,	A. fumigatus Af293	Ortholog(s) have role in nucleotide-excision repair, postreplication repair and nucleus, site of double-strand break localization	Afu5g12600	null		Afu5G12600	-0.815848	-1.2995	-1.42801	0.218419
Afu5g03390,	A. fumigatus Af293	Ortholog of A. nidulans FGSC A4 : AN8208, A. niger CBS 513.88 : An09g05710, A. oryzae RIB40 : AO090102000544, Aspergillus wentii : Aspwe1_0174422 and Aspergillus sydowii : Aspsy1_0050671	Afu5g03390	null		Afu5G03390	-0.787556	-1.11801	-0.664308	-0.0528679
Afu1g04950,	A. fumigatus Af293	Ortholog(s) have protein serine/threonine phosphatase activity	Afu1g04950	glcA		Afu1G04950	-0.724086	-1.38039	-0.4808	-0.119715
Afu3g10580,	A. fumigatus Af293	Ortholog of A. nidulans FGSC A4 : AN4931, A. niger CBS 513.88 : An16g04550, A. oryzae RIB40 : AO090003000603, Aspergillus wentii : Aspwe1_0057684 and Aspergillus sydowii : Aspsy1_0056492	Afu3g10580	null		Afu3G10420	-0.636498	-1.09773	-1.18036	-0.316543
Afu1g05750,	A. fumigatus Af293	Has domain(s) with predicted sequence-specific DNA binding, transcription factor activity, sequence-specific DNA binding activity and role in regulation of transcription, DNA-templated	Afu1g05750	null		Afu1G05750	-0.631316	-1.27047	-0.978361	0.377283
Afu3g14470,	A. fumigatus Af293	Pyridoxal phosphate dependent enzyme	Afu3g14470	null		Afu3G14020	-0.600043	-0.902762	-1.1492	-0.934224
Afu2g06295,	A. fumigatus Af293	Ortholog(s) have role in glycolipid translocation and endoplasmic reticulum membrane localization	Afu2g06290	null		Afu2G06290	-0.586955	-1.22374	-1.14219	0.012425
Afu1g13970,	A. fumigatus Af293	Putative major facilitator superfamily (MFS) transporter	Afu1g13970	null		Afu1G12760	-0.51049	-1.00521	-0.487528	-0.180451
Afu5g07710,	A. fumigatus Af293	Ortholog(s) have role in conidium formation, microtubule cytoskeleton organization, nuclear migration and plasma membrane localization	Afu5g07710	null		Afu5G07710	-0.503693	-1.2169	-0.355995	0.699363
Afu4g10780,	A. fumigatus Af293	Ortholog(s) have role in mRNA export from nucleus and nucleus localization	Afu4g10780	null		Afu4G10780	-0.0667675	-1.15353	-0.819499	0.348623
Afu1g09630,	A. fumigatus Af293	Ortholog of A. nidulans FGSC A4 : AN1325, A. niger CBS 513.88 : An08g01230, A. oryzae RIB40 : AO090012000905, Aspergillus wentii : Aspwe1_0036403 and Aspergillus sydowii : Aspsy1_0053047	Afu1g09630	null		Afu1G09630	0.0294973	-0.632275	0.0115039	1.59184
Afu3g08270,	A. fumigatus Af293	Pyruvate dehydrogenase complex component	Afu3g08270	pdx1		Afu3G08270	0.104472	-0.0319495	0.069934	-1.08505
Afu1g05820,	A. fumigatus Af293	Ortholog(s) have role in NADH oxidation and mitochondrial respiratory chain complex I, membrane segment localization	Afu1g05820	null		Afu1G05820	0.300992	1.07132	0.826829	-0.2567
Afu4g11050,	A. fumigatus Af293	Putative NADH-ubiquinone oxidoreductase, subunit F involved in oxidative phosphorylation	Afu4g11050	null		Afu4G11050	0.419964	-0.195572	-0.120748	-1.10356
Afu3g10220,	A. fumigatus Af293	Ortholog(s) have cytoplasmic mRNA processing body localization	Afu3g10220	null		Afu3G10140	0.509261	0.528909	1.03768	0.227655
Afu2g01860,	A. fumigatus Af293	Ortholog of A. nidulans FGSC A4 : AN4565, A. niger CBS 513.88 : An07g05550, A. oryzae RIB40 : AO090120000188, Aspergillus wentii : Aspwe1_0041692 and Aspergillus sydowii : Aspsy1_0091128	Afu2g01860	null		Afu2G01860	0.562052	1.13591	-0.128289	-1.03445
Afu4g09900,	A. fumigatus Af293	Ortholog(s) have cytoplasm, nucleus localization	Afu4g09900	null		Afu4G09900	0.577702	1.39846	0.465732	0.0236388
Afu1g10355,	A. fumigatus Af293	Ortholog of A. nidulans FGSC A4 : AN1245, A. niger CBS 513.88 : An08g02270, Aspergillus wentii : Aspwe1_0036569, Aspergillus sydowii : Aspsy1_0053120 and Aspergillus terreus NIH2624 : ATET_00225	Afu1g10355	null		Afu1G10355	0.594724	1.17129	0.501547	-0.26307
Afu1g04220,	A. fumigatus Af293	Ortholog of Aspergillus fumigatus A1163 : AFUB_004550	Afu1g04220	null		Afu1G04220	0.611167	0.541297	0.924415	-1.61828
Afu6g10300,	A. fumigatus Af293	Allergen Asp f 28	Afu6g10300	aspf28		Afu6G10300	0.613328	1.48495	0.758066	-0.180705
Afu3g01320,	A. fumigatus Af293	Has domain(s) with predicted S-adenosylmethionine-homocysteine S-methyltransferase activity	Afu3g01320	null		Afu3G01320	0.618803	1.43528	0.253045	-0.698288
Afu1g05450,	A. fumigatus Af293	Parvulin-like peptidyl-prolyl cis-trans isomerase	Afu1g05450	par1		Afu1G05450	0.795798	1.78446	0.742722	0.401206
Afu4g11750,	A. fumigatus Af293	Ortholog of A. nidulans FGSC A4 : AN10696, Neosartorya fischeri NRRL 181 : NFIA_104470, Aspergillus versicolor : Aspve1_0042218 and Aspergillus clavatus NRRL 1 : ACLA_050800	Afu4g11750	null		Afu4G11750	0.819987	1.41339	0.673747	-0.435533
Afu1g06370,	A. fumigatus Af293	Ortholog(s) have cytosol, nucleus localization	Afu1g06370	null		Afu1G06370	0.827234	1.02141	0.173562	-0.719792
Afu1g15340,	A. fumigatus Af293	Ortholog(s) have polynucleotide adenylyltransferase activity and role in mRNA polyadenylation, nuclear-transcribed mRNA catabolic process, meiosis-specific transcripts	Afu1g15340	null		Afu1G15240	0.894794	1.62286	0.449213	-0.749608
Afu1g09810,	A. fumigatus Af293	Has domain(s) with predicted RNA binding activity	Afu1g09810	null		Afu1G09810	0.942506	1.27304	0.292095	-0.960303
Afu6g11620,	A. fumigatus Af293	Formyltetrahydrofolate deformylase	Afu6g11620	null		Afu6G11620	0.993136	1.07677	0.506437	-0.487207
Afu2g01840,	A. fumigatus Af293	Ortholog(s) have cytoplasm, nucleus localization	Afu2g01840	null		Afu2G01840	0.998056	1.03881	0.309251	0.104818
Afu4g07380,	A. fumigatus Af293	Ortholog(s) have role in histone exchange and NuA4 histone acetyltransferase complex, Swr1 complex localization	Afu4g07380	null		Afu4G07380	1.00268	0.154578	0.0262683	0.227954
Afu1g09790,	A. fumigatus Af293	Ortholog(s) have role in cellular response to nitrogen starvation, chromatin silencing at centromere outer repeat region and chromatin silencing at silent mating-type cassette, more	Afu1g09790	null		Afu1G09790	1.02192	0.325562	0.538644	0.188054
Afu5g11350,	A. fumigatus Af293	Ortholog(s) have role in attachment of mitotic spindle microtubules to kinetochore and NMS complex, Ndc80 complex, condensed nuclear chromosome kinetochore, meiotic spindle pole body, mitotic spindle pole body localization	Afu5g11350	null		Afu5G11350	1.02751	0.580724	0.230624	-0.448523
Afu4g08350,	A. fumigatus Af293	Ortholog of A. nidulans FGSC A4 : AN1721, A. niger CBS 513.88 : An04g03130, A. oryzae RIB40 : AO090023000724, Aspergillus wentii : Aspwe1_0034464 and Aspergillus sydowii : Aspsy1_0084114	Afu4g08350	null		Afu4G08350	1.03182	0.808026	0.577555	-0.267794
Afu1g01870,	A. fumigatus Af293	Ortholog(s) have role in protein import into mitochondrial matrix and plasma membrane, presequence translocase-associated import motor localization	Afu1g01870	null		Afu1G01870	1.0392	0.903266	0.4394	-0.667753
Afu7g02060,	A. fumigatus Af293	Ortholog of A. niger CBS 513.88 : An12g00610, A. oryzae RIB40 : AO090038000583, Neosartorya fischeri NRRL 181 : NFIA_114790 and Aspergillus wentii : Aspwe1_0579937	Afu7g02060	null		Afu7G02060	1.05096	0.115979	0.152933	-0.245564
Afu4g10910,	A. fumigatus Af293	Has domain(s) with predicted transferase activity, transferring acyl groups other than amino-acyl groups, zinc ion binding activity, role in regulation of transcription, DNA-templated and nucleus localization	Afu4g10910	null		Afu4G10910	1.06934	0.682454	0.279495	0.281406
Afu1g11470,	A. fumigatus Af293	Ortholog(s) have role in ER to Golgi vesicle-mediated transport, protein retention in ER lumen, vesicle organization and ER to Golgi transport vesicle, endoplasmic reticulum, plasma membrane localization	Afu1g11470	null		Afu1G11470	1.08206	0.988819	0.591657	-0.835874
Afu4g12980,	A. fumigatus Af293	Ortholog of A. nidulans FGSC A4 : AN3582, A. niger CBS 513.88 : An01g08560, Aspergillus wentii : Aspwe1_0047266, Aspergillus sydowii : Aspsy1_0032701 and Aspergillus terreus NIH2624 : ATET_03180	Afu4g12980	null		Afu4G12980	1.08989	0.551755	0.398952	0.830362
Afu2g05540,	A. fumigatus Af293	Ortholog(s) have DNA binding activity, role in mRNA cis splicing, via spliceosome and Prp19 complex, cytosol, spliceosomal complex localization	Afu2g05540	null		Afu2G05540	1.09324	0.22466	-0.0182864	-0.141635
Afu8g05340,	A. fumigatus Af293	Ortholog(s) have peptidase activity, role in protein targeting to ER, signal peptide processing and plasma membrane, signal peptidase complex localization	Afu8g05340	null		Afu8G05340	1.09812	1.14933	0.509847	-0.0192937
Afu5g05700,	A. fumigatus Af293	Ortholog(s) have 3-hydroxyacyl-[acyl-carrier-protein] dehydratase activity, role in fatty acid biosynthetic process and mitochondrion localization	Afu5g05700	null		Afu5G05700	1.10764	0.486336	0.355512	0.407608
Afu1g03775,	A. fumigatus Af293	Ortholog(s) have role in asexual sporulation resulting in formation of a cellular spore and diterpenoid biosynthetic process, more	Afu1g03770	null		Afu1G03770	1.10927	0.475203	0.035315	-0.952031
Afu6g13430,	A. fumigatus Af293	Ortholog(s) have role in cellular response to drug	Afu6g13430	null		Afu6G13430	1.11313	0.446287	0.130726	-0.0826626
Afu3g04180,	A. fumigatus Af293	Has domain(s) with predicted nucleic acid binding, zinc ion binding activity	Afu3g04180	null		Afu3G04180	1.12497	0.756976	0.216479	-0.0359135
Afu2g07630,	A. fumigatus Af293	Putative vacuolar H+/Ca2+ exchanger	Afu2g07630	null		Afu2G07630	1.12578	0.885325	-0.18512	0.196907
Afu2g10080,	A. fumigatus Af293	Has domain(s) with predicted zinc ion binding activity	Afu2g10080	null		Afu2G10080	1.13498	0.409202	0.39408	0.35989
Afu1g15240,	A. fumigatus Af293	Ortholog(s) have tubulin binding activity, role in positive regulation of transcription elongation from RNA polymerase II promoter, tubulin complex assembly and cytosol, nucleus, prefoldin complex localization	Afu1g15240	null		Afu1G14960	1.13672	0.247045	-0.617517	-1.07298
Afu6g04430,	A. fumigatus Af293	Ortholog(s) have acireductone dioxygenase (Ni2+-requiring) activity, role in L-methionine biosynthetic process from methylthioadenosine and cytosol, nucleus localization	Afu6g04430	null		Afu6G04430	1.14856	1.45086	0.370127	-1.20768
Afu1g16990,	A. fumigatus Af293	Ortholog(s) have nucleus localization	Afu1g16990	null		Afu1G16820	1.15231	1.07011	0.533145	-0.681059
Afu3g06420,	A. fumigatus Af293	Has domain(s) with predicted DNA binding activity	Afu3g06420	null		Afu3G06420	1.15264	1.10474	0.0398526	-0.3071
Afu6g07290,	A. fumigatus Af293	Ortholog(s) have receptor activity, role in ER to Golgi vesicle-mediated transport, ascospore formation, axial cellular bud site selection and ER to Golgi transport vesicle, endoplasmic reticulum membrane localization	Afu6g07290	null		Afu6G07290	1.16569	0.93818	0.188225	-0.331529
Afu1g09640,	A. fumigatus Af293	Ortholog(s) have actin binding, cytoskeletal regulatory protein binding, enzyme activator activity	Afu1g09640	null		Afu1G09640	1.16985	0.592534	-0.212889	0.0239794
Afu6g09180,	A. fumigatus Af293	Ortholog(s) have protein serine/threonine kinase activator activity	Afu6g09180	null		Afu6G09180	1.18494	0.121662	-0.0628445	0.13668
Afu5g11150,	A. fumigatus Af293	Ortholog(s) have nucleolus localization	Afu5g11150	null		Afu5G11150	1.19236	0.620379	0.0482191	0.637001
Afu5g02900,	A. fumigatus Af293	Ortholog(s) have Golgi apparatus, cell septum, endoplasmic reticulum localization	Afu5g02900	null		Afu5G02900	1.19505	0.672854	0.0540974	-0.119894
Afu1g03420,	A. fumigatus Af293	Ortholog(s) have adenylate kinase activity, nucleoside triphosphate adenylate kinase activity, role in nucleotide metabolic process and mitochondrial inner membrane, mitochondrial matrix localization	Afu1g03420	null		Afu1G03420	1.19731	1.75494	0.53374	-2.08594
Afu6g03110,	A. fumigatus Af293	Has domain(s) with predicted DNA binding, RNA polymerase II transcription factor activity, sequence-specific DNA binding, zinc ion binding activity and role in regulation of transcription, DNA-templated, transcription, DNA-templated	Afu6g03110	null		Afu6G03110	1.19972	1.05123	-0.0799344	0.197894
Afu5g08560,	A. fumigatus Af293	Ortholog(s) have endoplasmic reticulum, fungal-type vacuole, integral component of membrane localization	Afu5g08560	null		Afu5G08560	1.2069	1.23418	0.392066	-0.204376
Afu2g11010,	A. fumigatus Af293	Ortholog(s) have dihydroorotate dehydrogenase activity, orotate reductase (NADH) activity, role in 'de novo' pyrimidine nucleobase biosynthetic process and mitochondrial membrane localization	Afu2g11010	null		Afu2G11010	1.22692	0.247201	-0.0431416	-1.2727
Afu3g10740,	A. fumigatus Af293	Putative RAB GTPase with a predicted role in regulation of endocytosis	Afu3g10740	null		Afu3G10580	1.23432	0.775316	0.217162	-0.139247
Afu2g02880,	A. fumigatus Af293	Ortholog(s) have cytosol localization	Afu2g02880	null		Afu2G02880	1.23794	0.879558	0.129604	-1.23085
Afu2g13090,	A. fumigatus Af293	Ortholog(s) have DNA binding, RNA polymerase II activity, RNA-directed RNA polymerase activity, role in response to drug, termination of RNA polymerase II transcription and DNA-directed RNA polymerase II, core complex, cytosol localization	Afu2g13090	null		Afu2G13090	1.23881	0.706147	0.361333	-0.124994
Afu1g06180,	A. fumigatus Af293	Ortholog(s) have trimethyllysine dioxygenase activity and role in carnitine biosynthetic process	Afu1g06180	null		Afu1G06180	1.26228	1.17729	0.459982	-1.05109
Afu7g05980,	A. fumigatus Af293	Ortholog(s) have role in mRNA splicing, via spliceosome and U1 snRNP, U2 snRNP, U2-type prespliceosome, U4/U6 x U5 tri-snRNP complex, U5 snRNP, cytosol localization	Afu7g05980	null		Afu7G05980	1.26434	1.41871	0.80161	-0.18259
Afu5g02590,	A. fumigatus Af293	Ortholog(s) have role in positive regulation of mitotic metaphase/anaphase transition and anaphase-promoting complex, cytosol localization	Afu5g02590	null		Afu5G02590	1.26652	0.786123	0.259876	-0.0960537
Afu1g03810,	A. fumigatus Af293	Ortholog(s) have role in protein N-linked glycosylation and cytosol, nucleus, oligosaccharyltransferase complex localization	Afu1g03810	null		Afu1G03810	1.26874	1.33922	0.872339	-0.142697
Afu1g09600,	A. fumigatus Af293	Ortholog(s) have peptide alpha-N-acetyltransferase activity, peptide-glutamate-N-acetyltransferase activity, peptide-serine-N-acetyltransferase activity	Afu1g09600	null		Afu1G09600	1.30681	0.528886	-0.0485217	-0.596261
Afu1g09950,	A. fumigatus Af293	Ortholog(s) have protein serine/threonine kinase inhibitor activity	Afu1g09950	cbkA		Afu1G09950	1.3124	1.26214	0.369253	-0.407464
Afu3g05540,	A. fumigatus Af293	Ortholog(s) have ATP binding, protein serine/threonine kinase activity	Afu3g05540	null		Afu3G05540	1.31728	0.853675	0.563272	-0.33328
Afu4g12890,	A. fumigatus Af293	Ortholog(s) have role in nuclear migration	Afu4g12890	null		Afu4G12890	1.32129	0.794351	0.0696692	-0.783715
Afu6g02410,	A. fumigatus Af293	Ortholog of A. nidulans FGSC A4 : AN8701, A. niger CBS 513.88 : An12g07800, A. oryzae RIB40 : AO090120000128, Aspergillus wentii : Aspwe1_0148284 and Aspergillus sydowii : Aspsy1_0396044	Afu6g02410	null		Afu6G02410	1.32429	0.751446	0.203302	0.0086713
Afu1g05530,	A. fumigatus Af293	Ortholog(s) have nicotinamide riboside hydrolase activity, nicotinic acid riboside hydrolase activity, uridine nucleosidase activity	Afu1g05530	null		Afu1G05530	1.32777	1.58428	0.0834811	-0.843662
Afu2g10060,	A. fumigatus Af293	Ortholog of A. nidulans FGSC A4 : AN6003, A. niger CBS 513.88 : An03g02950, A. oryzae RIB40 : AO090011000631, Aspergillus wentii : Aspwe1_0045117 and Aspergillus sydowii : Aspsy1_0089378	Afu2g10060	null		Afu2G10060	1.3344	0.658726	0.0717799	-0.297267
Afu1g09170,	A. fumigatus Af293	Ortholog(s) have kinase binding activity and role in conidiophore development, hyphal growth, regulation of kinase activity	Afu1g09170	null		Afu1G09170	1.33693	1.0076	0.504271	-0.571899
Afu7g05310,	A. fumigatus Af293	Ortholog(s) have RNA binding activity, role in U2-type prespliceosome assembly, mRNA cis splicing, via spliceosome, spliceosomal tri-snRNP complex assembly and U2-type prespliceosome, U2AF, commitment complex localization	Afu7g05310	null		Afu7G05310	1.3389	0.386946	0.0420739	-0.660483
Afu5g05670,	A. fumigatus Af293	Ortholog of Aspergillus fumigatus A1163 : AFUB_053210 and Aspergillus terreus NIH2624 : ATET_09465	Afu5g05670	null		Afu5G05670	1.38356	1.15101	-0.17843	0.195826
Afu2g02165,	A. fumigatus Af293	Ortholog(s) have cytosol, nuclear periphery, nuclear pore, spindle pole body localization	Afu2g02165	null		Afu2G02165	1.40053	1.28829	0.154461	-0.703225
Afu6g08110,	A. fumigatus Af293	Has domain(s) with predicted DNA binding, zinc ion binding activity, role in DNA repair and intracellular localization	Afu6g08110	null		Afu6G08110	1.40705	0.633503	0.157561	-0.455245
Afu2g09830,	A. fumigatus Af293	Ortholog(s) have GTPase activator activity and role in COPI coating of Golgi vesicle, ER to Golgi vesicle-mediated transport, retrograde vesicle-mediated transport, Golgi to ER	Afu2g09830	null		Afu2G09830	1.41077	0.939579	0.151381	-0.840072
Afu3g01060,	A. fumigatus Af293	protein of unknown function	Afu3g01060	null		Afu3G01060	1.42183	1.92139	0.334665	-0.558038
Afu3g10320,	A. fumigatus Af293	Has domain(s) with predicted zinc ion binding activity	Afu3g10320	null		Afu3G10220	1.42204	1.26054	0.0131703	-0.545736
Afu4g06150,	A. fumigatus Af293	Ortholog(s) have clathrin-coated vesicle, cytoplasm localization	Afu4g06150	null		Afu4G06150	1.4272	1.0055	0.697083	0.17062
Afu3g08530,	A. fumigatus Af293	Has domain(s) with predicted role in transmembrane transport and integral component of membrane localization	Afu3g08530	null		Afu3G08530	1.42903	0.765252	-0.0609534	-0.353109
Afu1g09920,	A. fumigatus Af293	Ortholog of A. nidulans FGSC A4 : AN1275, A. niger CBS 513.88 : An08g01730, A. oryzae RIB40 : AO090038000461, Aspergillus wentii : Aspwe1_0343642 and Aspergillus sydowii : Aspsy1_0228584	Afu1g09920	null		Afu1G09920	1.44808	0.804703	0.359211	-0.401821
Afu3g12550,	A. fumigatus Af293	Ortholog(s) have role in negative regulation of induction of conjugation with cellular fusion, phosphorelay signal transduction system, regulation of G2/M transition of mitotic cell cycle, stress-activated protein kinase signaling cascade	Afu3g12550	null		Afu3G11460	1.48733	0.349494	0.355702	0.00731544
Afu3g04250,	A. fumigatus Af293	Ortholog(s) have inositol monophosphate 1-phosphatase activity and role in inositol phosphate dephosphorylation	Afu3g04250	null		Afu3G04250	1.49273	1.65571	0.410128	-0.325902
Afu1g06970,	A. fumigatus Af293	Ortholog of A. nidulans FGSC A4 : AN5163, A. niger CBS 513.88 : An07g09540, A. oryzae RIB40 : AO090012000949, Aspergillus wentii : Aspwe1_0519616 and Aspergillus sydowii : Aspsy1_0047663	Afu1g06970	null		Afu1G06970	1.51442	0.71922	0.672666	-0.514099
Afu3g06010,	A. fumigatus Af293	Ortholog(s) have rRNA (pseudouridine) methyltransferase activity	Afu3g06010	null		Afu3G06010	1.52644	0.850831	0.168444	-0.207494
Afu6g02150,	A. fumigatus Af293	Ortholog(s) have Golgi apparatus, endoplasmic reticulum localization	Afu6g02150	null		Afu6G02150	1.57144	0.505024	0.275108	0.137532
Afu3g09790,	A. fumigatus Af293	Ortholog(s) have role in Golgi to endosome transport, Golgi to plasma membrane protein transport, protein targeting to Golgi, vesicle organization and integral component of Golgi membrane, trans-Golgi network localization	Afu3g09790	null		Afu3G08625	1.63194	1.39135	0.962105	0.00748817
Afu5g05920,	A. fumigatus Af293	Putative glycyl-tRNA synthetase	Afu5g05920	null		Afu5G05920	1.6641	1.57261	0.138138	-0.314598
Afu5g03170,	A. fumigatus Af293	Ortholog of Aspergillus fumigatus A1163 : AFUB_051680	Afu5g03170	null		Afu5G03170	1.67157	0.759054	0.51927	0.416045
Afu6g02515,	A. fumigatus Af293	Ortholog of A. nidulans FGSC A4 : AN8711, A. niger CBS 513.88 : An12g07890, Neosartorya fischeri NRRL 181 : NFIA_048790, Aspergillus wentii : Aspwe1_0103407 and Aspergillus versicolor : Aspve1_0044454	Afu6g02515	null		Afu6G02515	1.68158	1.05689	0.774467	-0.455723
Afu2g02670,	A. fumigatus Af293	Ortholog(s) have endoplasmic reticulum localization	Afu2g02670	null		Afu2G02670	1.68582	1.31488	0.506641	-0.637417
Afu2g15940,	A. fumigatus Af293	Cofactor for methionyl-and glutamyl-tRNA synthetases	Afu2g15940	null		Afu2G15940	1.72485	1.08493	-0.173502	-1.21176
Afu4g06360,	A. fumigatus Af293	Has domain(s) with predicted RNA binding activity, role in mRNA processing and cytoplasm, nucleus localization	Afu4g06360	null		Afu4G06360	1.74488	1.31659	0.431862	-1.14046
Afu5g10820,	A. fumigatus Af293	Ortholog(s) have role in aerobic respiration, cell growth mode switching, budding to filamentous, cellular response to biotic stimulus, cellular response to drug and cellular response to pH, more	Afu5g10820	null		Afu5G10820	1.78491	1.13797	0.475043	-0.954189
Afu1g08980,	A. fumigatus Af293	UPF0160 domain protein	Afu1g08980	myg1		Afu1G08980	1.81299	1.30535	0.681269	-0.800313
Afu3g10100,	A. fumigatus Af293	Ortholog(s) have role in mRNA export from nucleus and nucleus localization	Afu3g10100	null		Afu3G09810	1.81443	1.15361	0.493001	-0.499031
Afu4g11400,	A. fumigatus Af293	Putative heme transporter	Afu4g11400	null		Afu4G11400	1.82075	1.32558	0.273841	0.127911
Afu1g08990,	A. fumigatus Af293	Ortholog(s) have extracellular region localization	Afu1g08990	null		Afu1G08990	1.88565	1.6482	0.68812	0.0868329
Afu2g02930,	A. fumigatus Af293	Ortholog of Neosartorya fischeri NRRL 181 : NFIA_035290, Aspergillus wentii : Aspwe1_0024856, Aspergillus clavatus NRRL 1 : ACLA_091900 and Aspergillus zonatus : Aspzo1_0360183	Afu2g02930	null		Afu2G02930	1.91791	1.32727	0.771431	-0.0293449
Afu1g02220,	A. fumigatus Af293	Ortholog of Aspergillus fumigatus A1163 : AFUB_002600	Afu1g02220	null		Afu1G02220	1.95162	2.45321	0.292777	0.485202
Afu2g05650,	A. fumigatus Af293	Ortholog(s) have asparagine-tRNA ligase activity, role in asparaginyl-tRNA aminoacylation and cytosol localization	Afu2g05650	null		Afu2G05650	2.06905	1.69456	-0.0998421	-0.765294
Afu2g03580,	A. fumigatus Af293	Ortholog(s) have phenylalanine-tRNA ligase activity, role in phenylalanyl-tRNA aminoacylation and cytosol, phenylalanine-tRNA ligase complex localization	Afu2g03580	null		Afu2G03580	2.22888	1.70135	0.223319	-0.895586
Afu1g16820,	A. fumigatus Af293	Ortholog(s) have 7S RNA binding activity and role in SRP-dependent cotranslational protein targeting to membrane, signal sequence recognition, SRP-dependent cotranslational protein targeting to membrane, translocation	Afu1g16820	null		Afu1G16370	2.23365	1.76787	-0.139029	-1.04752
Afu2g16790,	A. fumigatus Af293	Ortholog(s) have endoplasmic reticulum localization	Afu2g16790	null		Afu2G16790	2.23548	1.71959	0.481833	-1.43081
Afu2g04820,	A. fumigatus Af293	Putative translation release factor eRF3	Afu2g04820	null		Afu2G04820	2.34304	1.73807	0.394133	-0.45446
Afu1g09000,	A. fumigatus Af293	Ortholog of A. nidulans FGSC A4 : AN1381, A. oryzae RIB40 : AO090005001625, Aspergillus wentii : Aspwe1_0103608 and Aspergillus sydowii : Aspsy1_0140811	Afu1g09000	null		Afu1G09000	2.39607	1.75743	0.820949	0.528573
Afu2g16140,	A. fumigatus Af293	Ortholog(s) have cytosol localization	Afu2g16140	null		Afu2G16140	2.484	1.69427	0.476739	-0.966164
Afu6g08720,	A. fumigatus Af293	Putative 5'-methylthioadenosine phosphorylase	Afu6g08720	null		Afu6G08720	2.50046	2.18915	0.698662	-1.63949
Afu2g12470,	A. fumigatus Af293	Putative acetylornithine aminotransferase	Afu2g12470	null		Afu2G12470	2.54558	3.04287	0.286165	-1.75186
Afu2g08580,	A. fumigatus Af293	Ortholog(s) have glutaminase activity, role in negative regulation of apoptotic process, pyridoxine biosynthetic process and cytoplasm, glutaminase complex localization	Afu2g08580	null		Afu2G08580	2.66596	3.06438	0.200454	-1.06643
Afu3g02120,	A. fumigatus Af293	Has domain(s) with predicted oxidoreductase activity and role in metabolic process	Afu3g02120	null		Afu3G02120	10.6988	6.6231	2.7119	4.84082
