# Supplementary material for: Phenotypic plasticity and the evolution of azole resistance in Aspergillus fumigatus; an expression profile of clinical isolates upon exposure to itraconazole
Source: BMC Genomics. 2019 Jan 9;20:28. doi: 10.1186/s12864-018-5255-z (PMC6327609; doi:10.1186/s12864-018-5255-z)
Supplement: Supplementary file 9 — Table S6. All primers used in this study. (DOCX 49 kb) [file 12864_2018_5255_MOESM9_ESM.txt]

Names	total	elements
HS Itra OS SS Vori	461	Afu6g13800
		Afu6g11120
		Afu2g04470
		Afu1g17750
		Afu4g00750
		Afu5g06170
		Afu7g02210
		Afu1g13550
		Afu5g03090
		Afu4g09330
		Afu5g08380
		Afu4g00990
		Afu5g13100
		Afu3g11550
		Afu7g04880
		Afu1g06340
		Afu6g08900
		Afu2g14140
		Afu8g02110
		Afu7g05490
		Afu5g05930
		Afu2g00790
		Afu4g12440
		Afu4g13940
		Afu3g10760
		Afu2g13590
		Afu3g01960
		Afu2g02870
		Afu8g00610
		Afu2g08800
		Afu1g13990
		Afu6g11260
		Afu8g00410
		Afu6g06430
		Afu6g11310
		Afu1g16550
		Afu6g10280
		Afu5g00730
		Afu1g03030
		Afu3g09040
		Afu5g09210
		Afu1g13750
		Afu4g09700
		Afu5g11190
		Afu3g00440
		Afu1g05020
		Afu1g15490
		Afu1g06230
		Afu6g13600
		Afu1g11160
		Afu3g12760
		Afu2g09080
		Afu2g00320
		Afu1g07630
		Afu4g13450
		Afu4g13990
		Afu3g14940
		Afu3g02870
		Afu7g05810
		Afu4g08960
		Afu5g07320
		Afu3g09150
		Afu2g14060
		Afu2g01480
		Afu4g01270
		Afu7g06540
		Afu5g11730
		Afu1g04460
		Afu4g10550
		Afu1g10930
		Afu6g03050
		Afu6g02220
		Afu7g06030
		Afu2g02210
		Afu4g00930
		Afu4g14450
		Afu2g02990
		Afu3g02430
		Afu4g01160
		Afu1g01990
		Afu6g13500
		Afu7g01490
		Afu3g10800
		Afu2g01410
		Afu6g09820
		Afu5g11120
		Afu5g06680
		Afu1g14220
		Afu6g03430
		Afu1g02580
		Afu5g00720
		Afu1g11900
		Afu4g07500
		Afu2g03610
		Afu3g10750
		Afu5g13610
		Afu3g08090
		Afu8g05710
		Afu2g12850
		Afu5g08930
		Afu5g07870
		Afu1g09030
		Afu3g10930
		Afu2g10690
		Afu5g08900
		Afu4g01280
		Afu6g00550
		Afu1g17030
		Afu5g05710
		Afu5g14210
		Afu8g00430
		Afu6g09100
		Afu6g14280
		Afu3g12330
		Afu3g14490
		Afu2g14470
		Afu6g03470
		Afu5g08910
		Afu7g06060
		Afu6g10660
		Afu2g16060
		Afu5g04000
		Afu1g05410
		Afu2g09940
		Afu1g15670
		Afu2g00500
		Afu2g10440
		Afu6g00290
		Afu3g08250
		Afu2g17580
		Afu1g06220
		Afu1g14580
		Afu7g05500
		Afu2g05550
		Afu2g14610
		Afu5g03060
		Afu3g06670
		Afu6g04630
		Afu3g01500
		Afu1g11950
		Afu1g14180
		Afu2g14630
		Afu6g03060
		Afu1g10440
		Afu5g11690
		Afu2g10010
		Afu2g02320
		Afu5g06070
		Afu2g13660
		Afu1g10560
		Afu4g14730
		Afu6g08830
		Afu4g08710
		Afu7g05670
		Afu5g03230
		Afu1g13910
		Afu4g09250
		Afu4g12110
		Afu2g17810
		Afu1g13120
		Afu3g01420
		Afu1g13200
		Afu1g13310
		Afu6g01820
		Afu4g07030
		Afu4g05880
		Afu4g14640
		Afu8g01970
		Afu6g08240
		Afu4g08080
		Afu8g05470
		Afu7g04180
		Afu3g13830
		Afu1g17460
		Afu2g02710
		Afu6g04690
		Afu2g02500
		Afu6g12180
		Afu1g06790
		Afu3g06320
		Afu2g14460
		Afu5g00870
		Afu2g16860
		Afu6g03510
		Afu5g11550
		Afu2g05480
		Afu6g03160
		Afu4g06250
		Afu5g08810
		Afu3g08210
		Afu1g02210
		Afu2g14490
		Afu5g05580
		Afu8g05330
		Afu1g14850
		Afu2g12880
		Afu2g17200
		Afu2g13770
		Afu2g08340
		Afu7g05210
		Afu2g09630
		Afu8g02070
		Afu6g11100
		Afu1g13250
		Afu8g04890
		Afu2g05980
		Afu5g12850
		Afu3g09800
		Afu2g01220
		Afu2g09200
		Afu4g09140
		Afu1g13230
		Afu6g06670
		Afu1g06190
		Afu3g12270
		Afu2g13460
		Afu1g15160
		Afu2g10100
		Afu6g07470
		Afu3g01110
		Afu8g05580
		Afu5g10490
		Afu1g17040
		Afu6g11430
		Afu2g02620
		Afu1g13170
		Afu2g09510
		Afu6g13370
		Afu1g13570
		Afu2g02190
		Afu4g09670
		Afu2g07500
		Afu7g05730
		Afu6g04610
		Afu2g17060
		Afu1g10390
		Afu4g13690
		Afu3g01920
		Afu5g01490
		Afu5g13750
		Afu2g03930
		Afu3g09690
		Afu3g02270
		Afu3g07020
		Afu1g05300
		Afu5g00770
		Afu2g03780
		Afu8g07210
		Afu2g12780
		Afu6g06470
		Afu4g08190
		Afu4g13510
		Afu3g09340
		Afu2g16040
		Afu5g12170
		Afu5g07310
		Afu8g03930
		Afu1g15430
		Afu5g03800
		Afu8g00420
		Afu4g01260
		Afu3g00820
		Afu5g07330
		Afu3g12490
		Afu3g09970
		Afu1g04150
		Afu3g03580
		Afu1g09440
		Afu5g01990
		Afu3g09600
		Afu1g17400
		Afu3g02250
		Afu1g03090
		Afu1g13350
		Afu7g06250
		Afu1g14450
		Afu2g13720
		Afu3g14370
		Afu4g10460
		Afu3g07910
		Afu2g13500
		Afu1g12840
		Afu4g14250
		Afu1g09510
		Afu6g11070
		Afu2g17360
		Afu2g11270
		Afu5g13470
		Afu6g07720
		Afu2g08290
		Afu2g13020
		Afu4g07210
		Afu6g12730
		Afu2g05560
		Afu6g03580
		Afu2g11380
		Afu4g11310
		Afu6g13330
		Afu2g10660
		Afu8g01900
		Afu1g02630
		Afu3g09990
		Afu6g10840
		Afu2g14450
		Afu5g02890
		Afu6g12160
		Afu6g03440
		Afu6g12360
		Afu1g12830
		Afu2g17830
		Afu1g16590
		Afu6g14260
		Afu7g05460
		Afu1g04370
		Afu1g04840
		Afu6g08760
		Afu6g11110
		Afu2g15950
		Afu6g05310
		Afu2g16750
		Afu2g05060
		Afu3g02280
		Afu7g06680
		Afu4g07540
		Afu6g10320
		Afu2g13980
		Afu6g06530
		Afu2g10790
		Afu7g03980
		Afu2g01010
		Afu5g11620
		Afu1g11710
		Afu3g00730
		Afu4g12940
		Afu8g02450
		Afu1g12920
		Afu1g10770
		Afu6g00140
		Afu6g03680
		Afu3g05740
		Afu5g07810
		Afu4g07630
		Afu3g13400
		Afu3g01050
		Afu1g05150
		Afu2g09290
		Afu5g00790
		Afu1g10760
		Afu3g00720
		Afu1g07380
		Afu4g08370
		Afu4g11080
		Afu1g09210
		Afu3g14540
		Afu2g01250
		Afu5g14710
		Afu2g05630
		Afu4g08750
		Afu6g12720
		Afu1g06380
		Afu7g04860
		Afu4g07040
		Afu1g14110
		Afu5g08940
		Afu7g02620
		Afu2g02150
		Afu4g10770
		Afu2g10070
		Afu7g01000
		Afu3g08030
		Afu1g02590
		Afu6g00520
		Afu6g00430
		Afu4g13080
		Afu5g02850
		Afu4g08760
		Afu6g04680
		Afu4g00660
		Afu3g06310
		Afu4g09320
		Afu6g07670
		Afu2g15650
		Afu2g17050
		Afu6g09990
		Afu1g15030
		Afu2g11810
		Afu3g03290
		Afu4g08930
		Afu5g14690
		Afu3g09260
		Afu1g09840
		Afu2g03590
		Afu1g04970
		Afu2g07680
		Afu1g16290
		Afu4g09510
		Afu3g01840
		Afu6g05350
		Afu6g14340
		Afu1g17010
		Afu2g14540
		Afu4g14380
		Afu3g13160
		Afu2g04480
		Afu5g06910
		Afu8g05430
		Afu6g06640
		Afu8g02060
		Afu8g00540
		Afu1g05160
		Afu1g02610
		Afu1g05680
		Afu3g07300
		Afu1g07140
		Afu6g00690
		Afu6g13930
		Afu4g11130
		Afu5g03540
		Afu2g05930
		Afu1g13900
		Afu4g09040
		Afu2g05490
		Afu5g03870
		Afu6g14360
		Afu1g10380
		Afu6g07480
		Afu5g06520
		Afu2g10030
		Afu3g04110
		Afu4g07570
		Afu1g04160
		Afu7g01550
		Afu1g09930
		Afu4g05900
		Afu6g07970
		Afu6g09090
		Afu4g00800
		Afu6g08750
		Afu3g07710
		Afu3g14980
		Afu7g05580
		Afu7g04070
		Afu2g02310
		Afu4g00390
		Afu5g11600
		Afu1g02570
		Afu3g07870
		Afu4g08110
		Afu1g05310
		Afu6g04510
		Afu2g09860
		Afu3g00770
		Afu3g12300
		Afu5g09910
		Afu1g02270
		Afu4g09190
		Afu6g13250
		Afu6g04920
		Afu1g09200
		Afu2g03510
		Afu8g04790
HS Itra OS Vori	41	Afu4g01350
		Afu3g04210
		Afu8g05720
		Afu5g08640
		Afu3g05820
		Afu6g03750
		Afu2g00210
		Afu1g17350
		Afu3g03350
		Afu1g12370
		Afu1g09580
		Afu3g01850
		Afu2g14590
		Afu6g02050
		Afu2g02080
		Afu1g12240
		Afu2g05880
		Afu2g01330
		Afu8g05450
		Afu3g11660
		Afu5g08370
		Afu6g14050
		Afu5g01920
		Afu2g08670
		Afu3g07890
		Afu6g10940
		Afu6g03460
		Afu3g14140
		Afu6g13410
		Afu2g03190
		Afu2g13850
		Afu5g04010
		Afu3g07050
		Afu5g09640
		Afu3g07790
		Afu3g11040
		Afu1g12560
		Afu5g00650
		Afu2g09220
		Afu4g10200
		Afu3g13940
HS Itra SS Vori	179	Afu5g02650
		Afu2g14210
		Afu1g14710
		Afu1g01640
		Afu3g07980
		Afu4g11190
		Afu1g17020
		Afu2g17000
		Afu6g08390
		Afu2g07620
		Afu1g12530
		Afu5g02330
		Afu2g06100
		Afu7g06050
		Afu2g03070
		Afu6g10500
		Afu3g05760
		Afu6g02790
		Afu3g01580
		Afu2g17930
		Afu1g03610
		Afu7g04870
		Afu3g11600
		Afu2g08860
		Afu4g13630
		Afu1g16480
		Afu1g03730
		Afu2g15490
		Afu4g11350
		Afu5g11110
		Afu1g02080
		Afu6g10040
		Afu7g00820
		Afu7g06010
		Afu2g07440
		Afu1g02550
		Afu5g10510
		Afu5g06240
		Afu2g04980
		Afu4g13380
		Afu2g13040
		Afu1g16710
		Afu2g01890
		Afu4g06890
		Afu6g08260
		Afu2g15390
		Afu1g07750
		Afu8g02440
		Afu5g10660
		Afu3g01440
		Afu5g10940
		Afu3g14590
		Afu4g10100
		Afu1g16850
		Afu5g10650
		Afu1g11180
		Afu2g16530
		Afu3g08450
		Afu2g16020
		Afu4g07950
		Afu2g03450
		Afu6g03820
		Afu5g12800
		Afu5g08890
		Afu6g08920
		Afu5g07340
		Afu6g07900
		Afu2g09650
		Afu1g14770
		Afu5g01450
		Afu8g05140
		Afu3g10530
		Afu6g14120
		Afu5g07020
		Afu2g02440
		Afu2g10750
		Afu6g10540
		Afu6g06520
		Afu3g03630
		Afu8g02120
		Afu5g14680
		Afu1g12660
		Afu8g01710
		Afu3g06530
		Afu5g07390
		Afu1g03150
		Afu2g13130
		Afu6g10080
		Afu1g13800
		Afu4g08970
		Afu1g13400
		Afu1g07470
		Afu4g11460
		Afu1g16190
		Afu4g07090
		Afu1g15270
		Afu6g07410
		Afu2g08130
		Afu4g06670
		Afu7g05070
		Afu4g13950
		Afu5g04210
		Afu7g02420
		Afu1g06980
		Afu5g12770
		Afu3g00870
		Afu8g01690
		Afu1g03600
		Afu2g12630
		Afu2g14670
		Afu6g12220
		Afu1g14050
		Afu3g12190
		Afu5g02780
		Afu2g09010
		Afu4g12920
		Afu2g01160
		Afu3g10040
		Afu2g17610
		Afu2g13910
		Afu5g13120
		Afu4g12930
		Afu3g07310
		Afu3g11280
		Afu6g03400
		Afu3g07040
		Afu5g03290
		Afu3g05640
		Afu3g08900
		Afu4g00980
		Afu8g01260
		Afu6g08440
		Afu8g05600
		Afu2g14760
		Afu2g06040
		Afu6g12920
		Afu5g02990
		Afu1g07480
		Afu3g11500
		Afu3g00680
		Afu5g13440
		Afu5g08680
		Afu3g02000
		Afu5g06820
		Afu2g04010
		Afu5g11790
		Afu5g03340
		Afu5g06010
		Afu1g09710
		Afu6g07600
		Afu5g12520
		Afu2g17140
		Afu1g14300
		Afu2g13830
		Afu3g02520
		Afu6g13440
		Afu5g02700
		Afu1g16630
		Afu2g15590
		Afu6g01950
		Afu7g01270
		Afu2g07690
		Afu3g06250
		Afu1g02700
		Afu3g13110
		Afu6g03090
		Afu1g03200
		Afu5g12810
		Afu6g07770
		Afu2g11260
		Afu2g04190
		Afu8g02640
		Afu3g03570
		Afu5g07780
		Afu5g04230
		Afu4g07660
		Afu1g14500
		Afu5g02870
		Afu5g08730
Itra OS SS Vori	16	Afu8g00780
		Afu6g06620
		Afu5g03010
		Afu2g02010
		Afu4g08440
		Afu2g04080
		Afu2g15840
		Afu1g02870
		Afu5g12050
		Afu6g07730
		Afu1g13340
		Afu5g07450
		Afu2g18030
		Afu2g03830
		Afu3g12100
		Afu2g01170
HS Itra OS SS	1343	Afu1g13950
		Afu5g05640
		Afu3g13140
		Afu3g12350
		Afu2g14680
		Afu1g12650
		Afu1g15780
		Afu1g12610
		Afu5g03780
		Afu2g15360
		Afu3g10510
		Afu8g04310
		Afu5g14845
		Afu6g07850
		Afu6g03390
		Afu1g07300
		Afu2g05810
		Afu4g07870
		Afu1g07450
		Afu1g13070
		Afu1g06740
		Afu8g04120
		Afu2g06310
		Afu3g14660
		Afu6g13450
		Afu6g14460
		Afu2g03490
		Afu2g16180
		Afu5g11300
		Afu5g11080
		Afu2g14840
		Afu3g01800
		Afu8g00730
		Afu6g05140
		Afu2g15430
		Afu8g04450
		Afu2g10500
		Afu2g11510
		Afu2g13570
		Afu2g15110
		Afu5g10540
		Afu4g08420
		Afu3g01610
		Afu7g03780
		Afu2g13270
		Afu4g13900
		Afu2g03500
		Afu6g12450
		Afu3g05490
		Afu2g11450
		Afu4g07310
		Afu8g07090
		Afu3g00960
		Afu6g02270
		Afu6g02030
		Afu7g00210
		Afu1g07710
		Afu2g14850
		Afu2g00670
		Afu2g10170
		Afu3g07680
		Afu3g00650
		Afu8g06760
		Afu1g05840
		Afu1g17390
		Afu6g13560
		Afu3g00510
		Afu5g01620
		Afu3g12620
		Afu5g08750
		Afu2g11460
		Afu5g00580
		Afu8g01800
		Afu5g03030
		Afu5g05830
		Afu6g02490
		Afu4g05890
		Afu1g14990
		Afu8g01300
		Afu4g11810
		Afu5g13080
		Afu4g09120
		Afu3g02980
		Afu6g13550
		Afu2g10300
		Afu5g07360
		Afu3g12530
		Afu6g13990
		Afu4g01510
		Afu1g06290
		Afu6g08710
		Afu5g07290
		Afu5g06430
		Afu3g03640
		Afu3g12070
		Afu3g01070
		Afu1g09770
		Afu4g06480
		Afu8g06090
		Afu2g05450
		Afu4g00590
		Afu8g07300
		Afu5g14410
		Afu3g01410
		Afu3g12700
		Afu6g08300
		Afu4g06380
		Afu1g06160
		Afu2g15915
		Afu2g09000
		Afu5g12590
		Afu8g04350
		Afu2g17230
		Afu3g11955
		Afu1g01860
		Afu2g15980
		Afu6g08840
		Afu6g04330
		Afu6g01920
		Afu6g14442
		Afu1g12210
		Afu7g04510
		Afu2g00370
		Afu5g09890
		Afu2g12540
		Afu6g03980
		Afu6g08580
		Afu6g02740
		Afu2g14090
		Afu4g09230
		Afu2g04590
		Afu4g09450
		Afu8g02750
		Afu6g05250
		Afu7g06380
		Afu6g13470
		Afu1g03352
		Afu5g06490
		Afu2g04060
		Afu4g07860
		Afu4g14420
		Afu5g06560
		Afu6g13490
		Afu4g05920
		Afu8g06750
		Afu2g01110
		Afu3g13380
		Afu1g16560
		Afu6g06380
		Afu6g02290
		Afu1g17280
		Afu5g00590
		Afu2g15000
		Afu1g07030
		Afu1g17270
		Afu2g09230
		Afu8g04910
		Afu3g01150
		Afu6g11660
		Afu2g17300
		Afu4g14010
		Afu1g12960
		Afu2g08460
		Afu5g07170
		Afu7g05590
		Afu2g04970
		Afu8g04680
		Afu5g14550
		Afu8g00170
		Afu1g15680
		Afu3g13320
		Afu7g00652
		Afu2g10140
		Afu6g13970
		Afu7g04700
		Afu7g03730
		Afu2g17850
		Afu5g02785
		Afu2g08350
		Afu6g14200
		Afu5g02300
		Afu5g11130
		Afu3g14580
		Afu2g08320
		Afu3g08160
		Afu1g17230
		Afu6g01830
		Afu2g14800
		Afu3g08050
		Afu2g05690
		Afu8g04400
		Afu8g06050
		Afu1g14460
		Afu1g15300
		Afu7g05030
		Afu5g04220
		Afu4g11960
		Afu6g00640
		Afu5g02450
		Afu4g14230
		Afu2g08910
		Afu5g01680
		Afu1g05770
		Afu3g01490
		Afu5g01000
		Afu2g00760
		Afu2g01270
		Afu5g09840
		Afu1g13370
		Afu1g04870
		Afu4g06730
		Afu4g03730
		Afu6g14140
		Afu6g04590
		Afu1g00440
		Afu2g04770
		Afu2g17840
		Afu1g13440
		Afu1g02460
		Afu6g03260
		Afu7g01220
		Afu2g17330
		Afu2g13230
		Afu7g05630
		Afu5g14820
		Afu6g13750
		Afu3g06950
		Afu8g04030
		Afu3g02910
		Afu5g11985
		Afu2g09890
		Afu1g12850
		Afu4g08890
		Afu1g01610
		Afu4g04200
		Afu3g07990
		Afu5g03810
		Afu2g15870
		Afu8g02190
		Afu2g02860
		Afu2g13930
		Afu1g13520
		Afu3g12120
		Afu2g14360
		Afu7g01810
		Afu7g06590
		Afu2g14150
		Afu1g11960
		Afu5g01090
		Afu8g04100
		Afu4g09210
		Afu1g17170
		Afu1g15730
		Afu1g15900
		Afu1g11910
		Afu6g14370
		Afu7g01040
		Afu3g11920
		Afu5g12560
		Afu2g07610
		Afu3g12520
		Afu1g15640
		Afu6g00390
		Afu4g00195
		Afu1g09890
		Afu5g13160
		Afu1g10650
		Afu6g11380
		Afu4g09590
		Afu3g07390
		Afu2g04780
		Afu3g10820
		Afu8g05975
		Afu5g09330
		Afu4g08240
		Afu1g02680
		Afu1g04530
		Afu6g07920
		Afu2g10850
		Afu4g10090
		Afu3g01670
		Afu6g02160
		Afu3g09050
		Afu6g14000
		Afu2g09990
		Afu3g07930
		Afu6g09130
		Afu1g04780
		Afu6g04570
		Afu3g14710
		Afu2g16170
		Afu1g03390
		Afu3g07260
		Afu4g03760
		Afu2g03700
		Afu3g07000
		Afu3g00330
		Afu5g09940
		Afu6g04600
		Afu1g11410
		Afu6g03350
		Afu4g13090
		Afu5g09970
		Afu6g08320
		Afu1g02130
		Afu4g01120
		Afu3g10480
		Afu2g01500
		Afu6g08000
		Afu2g04930
		Afu3g08870
		Afu1g09880
		Afu8g05120
		Afu3g00500
		Afu3g06960
		Afu1g11390
		Afu5g10270
		Afu2g05950
		Afu6g13790
		Afu1g04100
		Afu4g09080
		Afu4g08715
		Afu4g09300
		Afu2g13940
		Afu6g03690
		Afu5g12270
		Afu5g09750
		Afu4g03440
		Afu2g10020
		Afu4g13160
		Afu6g00720
		Afu1g15850
		Afu1g01360
		Afu2g10930
		Afu2g04310
		Afu1g07040
		Afu4g07835
		Afu1g05720
		Afu3g14570
		Afu2g16340
		Afu2g16760
		Afu7g00340
		Afu3g03440
		Afu6g05030
		Afu4g11970
		Afu7g06460
		Afu7g04720
		Afu1g02910
		Afu6g10460
		Afu1g17630
		Afu6g13945
		Afu6g13380
		Afu3g05980
		Afu3g06910
		Afu3g05575
		Afu3g09530
		Afu3g13780
		Afu3g07010
		Afu2g12280
		Afu4g10280
		Afu6g09520
		Afu2g13295
		Afu4g09940
		Afu5g14240
		Afu6g08890
		Afu4g03530
		Afu2g08070
		Afu5g03640
		Afu2g15930
		Afu3g08960
		Afu1g12170
		Afu6g14100
		Afu8g00360
		Afu7g00380
		Afu4g12760
		Afu5g09450
		Afu4g11990
		Afu2g11030
		Afu6g13690
		Afu2g15600
		Afu1g03740
		Afu8g01390
		Afu5g14760
		Afu8g00680
		Afu4g01230
		Afu6g09865
		Afu1g14560
		Afu4g12870
		Afu7g01850
		Afu3g09900
		Afu3g11120
		Afu4g07730
		Afu3g00560
		Afu1g17180
		Afu5g08870
		Afu4g08170
		Afu8g01910
		Afu1g17490
		Afu3g09020
		Afu3g10730
		Afu5g14800
		Afu5g07650
		Afu1g06600
		Afu6g03025
		Afu3g11400
		Afu1g06880
		Afu3g03550
		Afu5g12860
		Afu2g16985
		Afu5g08360
		Afu1g05980
		Afu2g12650
		Afu5g11850
		Afu5g09920
		Afu3g11310
		Afu2g03740
		Afu3g07945
		Afu4g06170
		Afu4g13280
		Afu5g01470
		Afu3g14000
		Afu5g09870
		Afu2g04540
		Afu3g15050
		Afu4g09930
		Afu2g04130
		Afu6g01990
		Afu5g02350
		Afu4g12350
		Afu6g02730
		Afu8g04380
		Afu2g03380
		Afu3g10410
		Afu7g00950
		Afu5g14490
		Afu2g00890
		Afu3g06660
		Afu5g13500
		Afu3g00760
		Afu2g12570
		Afu5g10840
		Afu7g00870
		Afu3g07940
		Afu3g13440
		Afu2g01800
		Afu8g02480
		Afu3g00920
		Afu4g13765
		Afu3g09880
		Afu3g14250
		Afu1g16635
		Afu1g03000
		Afu3g06650
		Afu6g14390
		Afu4g07050
		Afu7g03900
		Afu8g06870
		Afu3g02840
		Afu1g01620
		Afu2g00440
		Afu5g13170
		Afu2g09590
		Afu1g15180
		Afu1g14930
		Afu2g14180
		Afu2g12500
		Afu5g03790
		Afu2g07770
		Afu5g05630
		Afu3g03400
		Afu6g02530
		Afu5g03770
		Afu4g06350
		Afu8g02720
		Afu3g02253
		Afu6g08155
		Afu2g14525
		Afu1g03640
		Afu8g01030
		Afu3g03720
		Afu3g11160
		Afu5g08770
		Afu1g04830
		Afu6g04270
		Afu2g17475
		Afu6g09400
		Afu2g01230
		Afu4g00290
		Afu3g05600
		Afu3g00790
		Afu2g00860
		Afu6g11020
		Afu1g04620
		Afu1g17190
		Afu3g12770
		Afu1g05590
		Afu2g02350
		Afu6g00220
		Afu6g02830
		Afu5g03760
		Afu5g09290
		Afu1g03820
		Afu1g14640
		Afu3g01872
		Afu5g11250
		Afu3g11580
		Afu2g01310
		Afu8g07100
		Afu4g07360
		Afu2g07900
		Afu1g12250
		Afu8g06550
		Afu4g14175
		Afu4g09770
		Afu4g13050
		Afu3g01530
		Afu1g01550
		Afu4g02840
		Afu4g09710
		Afu8g07170
		Afu5g01510
		Afu3g03660
		Afu3g00670
		Afu1g09320
		Afu5g13150
		Afu7g01430
		Afu3g00530
		Afu1g13210
		Afu4g03940
		Afu6g09450
		Afu2g12040
		Afu1g03360
		Afu6g03540
		Afu1g16760
		Afu3g07650
		Afu6g07750
		Afu2g10160
		Afu2g10280
		Afu5g14000
		Afu2g17560
		Afu6g07520
		Afu4g08690
		Afu4g00770
		Afu2g05990
		Afu1g05745
		Afu4g03830
		Afu1g12640
		Afu8g01960
		Afu2g01190
		Afu8g00940
		Afu4g10800
		Afu3g14270
		Afu2g01980
		Afu5g12460
		Afu4g03040
		Afu4g03740
		Afu3g15230
		Afu5g03210
		Afu6g09210
		Afu1g15070
		Afu6g02120
		Afu4g04290
		Afu1g05500
		Afu7g06770
		Afu8g05780
		Afu1g02040
		Afu2g04800
		Afu5g02910
		Afu3g14610
		Afu2g12420
		Afu1g05080
		Afu1g03110
		Afu2g04020
		Afu5g08235
		Afu5g13180
		Afu3g11870
		Afu2g08250
		Afu6g07390
		Afu3g13100
		Afu1g01850
		Afu3g06600
		Afu7g02610
		Afu2g06000
		Afu6g01840
		Afu2g14390
		Afu4g02720
		Afu4g14290
		Afu1g10990
		Afu7g05300
		Afu5g08490
		Afu1g05170
		Afu3g03320
		Afu4g04210
		Afu1g01600
		Afu5g06510
		Afu1g02110
		Afu3g02940
		Afu8g02430
		Afu5g05590
		Afu3g03370
		Afu6g13670
		Afu4g03400
		Afu2g00740
		Afu1g16870
		Afu4g13580
		Afu3g05390
		Afu3g00370
		Afu7g05880
		Afu3g00740
		Afu3g12950
		Afu4g14712
		Afu3g09730
		Afu2g16350
		Afu2g10670
		Afu3g01650
		Afu1g12590
		Afu3g03010
		Afu4g12270
		Afu7g01695
		Afu6g09170
		Afu1g16980
		Afu2g00680
		Afu2g08240
		Afu4g04570
		Afu4g10790
		Afu1g03380
		Afu2g13870
		Afu1g02620
		Afu8g02180
		Afu6g03760
		Afu4g10690
		Afu3g12200
		Afu4g04220
		Afu4g06710
		Afu5g05450
		Afu5g12950
		Afu4g03090
		Afu2g00970
		Afu7g04170
		Afu3g13750
		Afu2g15530
		Afu4g01242
		Afu1g09800
		Afu1g04380
		Afu4g11220
		Afu5g05540
		Afu4g07120
		Afu3g03445
		Afu2g11300
		Afu5g14840
		Afu1g14120
		Afu1g17200
		Afu3g00230
		Afu8g04290
		Afu7g00150
		Afu3g00800
		Afu5g00700
		Afu2g10910
		Afu7g04430
		Afu4g12530
		Afu3g06760
		Afu4g01070
		Afu1g01400
		Afu3g10660
		Afu1g02030
		Afu1g01530
		Afu5g14330
		Afu2g05350
		Afu6g02720
		Afu2g14560
		Afu1g03950
		Afu4g08990
		Afu8g04130
		Afu3g11780
		Afu5g07600
		Afu3g14180
		Afu2g11290
		Afu8g07190
		Afu1g01830
		Afu6g13830
		Afu6g02870
		Afu5g11980
		Afu2g03340
		Afu1g10180
		Afu6g10650
		Afu3g00180
		Afu2g12530
		Afu6g14040
		Afu8g01850
		Afu4g03880
		Afu2g11990
		Afu5g06780
		Afu5g07270
		Afu3g06130
		Afu2g15960
		Afu5g06580
		Afu1g02090
		Afu5g09850
		Afu3g06580
		Afu6g13950
		Afu1g05390
		Afu7g05910
		Afu1g02530
		Afu2g02650
		Afu4g03610
		Afu2g02490
		Afu5g12470
		Afu5g13590
		Afu1g05630
		Afu4g11820
		Afu1g10220
		Afu5g07760
		Afu2g08820
		Afu1g14650
		Afu5g03600
		Afu3g14620
		Afu3g00320
		Afu4g09580
		Afu2g12150
		Afu5g01760
		Afu2g01120
		Afu4g14590
		Afu2g01710
		Afu6g13630
		Afu1g03700
		Afu5g02840
		Afu8g04770
		Afu5g02480
		Afu6g02000
		Afu2g00470
		Afu6g04710
		Afu1g02890
		Afu4g10410
		Afu4g00280
		Afu1g06480
		Afu3g03280
		Afu6g07710
		Afu8g04070
		Afu5g12870
		Afu4g10110
		Afu8g00962
		Afu3g02450
		Afu8g06560
		Afu4g07990
		Afu3g11720
		Afu3g10890
		Afu5g12920
		Afu1g17470
		Afu2g16540
		Afu4g10740
		Afu3g11260
		Afu1g03960
		Afu2g11570
		Afu4g03900
		Afu2g05670
		Afu8g05610
		Afu5g01650
		Afu1g04130
		Afu2g08830
		Afu1g05990
		Afu7g06780
		Afu6g02535
		Afu6g09030
		Afu2g00750
		Afu6g11560
		Afu7g05230
		Afu1g13320
		Afu8g04560
		Afu5g13830
		Afu4g10350
		Afu2g05870
		Afu3g13450
		Afu2g08050
		Afu6g13280
		Afu3g00200
		Afu6g00280
		Afu3g12010
		Afu2g02020
		Afu5g06290
		Afu4g00620
		Afu5g09860
		Afu1g12620
		Afu1g12030
		Afu5g00980
		Afu2g16430
		Afu3g08370
		Afu1g15910
		Afu4g00150
		Afu6g03830
		Afu3g13280
		Afu1g09980
		Afu5g10170
		Afu2g13615
		Afu6g06535
		Afu2g12640
		Afu7g03970
		Afu3g13210
		Afu2g14810
		Afu5g02520
		Afu7g00850
		Afu7g03690
		Afu1g05440
		Afu2g13200
		Afu8g01630
		Afu5g11170
		Afu4g00600
		Afu8g00280
		Afu5g07210
		Afu3g12560
		Afu5g12035
		Afu7g01460
		Afu5g12510
		Afu2g17600
		Afu2g16930
		Afu4g04270
		Afu2g02030
		Afu5g12340
		Afu2g00940
		Afu2g16650
		Afu3g07560
		Afu3g14560
		Afu7g00130
		Afu3g07960
		Afu2g15740
		Afu5g11010
		Afu2g03480
		Afu4g03790
		Afu4g07160
		Afu6g03600
		Afu4g02810
		Afu2g05420
		Afu2g13260
		Afu5g03690
		Afu2g05310
		Afu1g04390
		Afu6g14420
		Afu8g01360
		Afu7g00805
		Afu8g05160
		Afu3g07370
		Afu3g02257
		Afu5g03330
		Afu2g05250
		Afu6g02330
		Afu3g05990
		Afu5g12610
		Afu7g06290
		Afu5g08470
		Afu2g16330
		Afu5g10280
		Afu2g16400
		Afu6g04260
		Afu1g15120
		Afu4g10610
		Afu3g11110
		Afu1g10360
		Afu3g02780
		Afu5g05480
		Afu6g08740
		Afu4g00235
		Afu5g11670
		Afu5g13740
		Afu3g12690
		Afu1g04240
		Afu1g04190
		Afu3g08710
		Afu1g05430
		Afu4g12500
		Afu4g12450
		Afu4g00550
		Afu8g05970
		Afu7g04830
		Afu1g05130
		Afu2g09030
		Afu1g05550
		Afu6g08590
		Afu1g09100
		Afu1g11860
		Afu1g11130
		Afu2g08480
		Afu2g01430
		Afu2g05180
		Afu4g04820
		Afu5g00860
		Afu6g10700
		Afu3g06840
		Afu5g08650
		Afu1g17410
		Afu2g01520
		Afu4g14240
		Afu8g04220
		Afu1g15440
		Afu3g06000
		Afu7g05720
		Afu4g13150
		Afu4g03650
		Afu2g09520
		Afu8g06620
		Afu4g13960
		Afu1g05370
		Afu8g00710
		Afu4g14110
		Afu4g08380
		Afu7g01690
		Afu1g10610
		Afu5g14250
		Afu1g10130
		Afu1g02120
		Afu2g10360
		Afu3g04200
		Afu3g11850
		Afu1g13530
		Afu1g10090
		Afu7g06660
		Afu1g04680
		Afu6g08870
		Afu4g11110
		Afu5g03140
		Afu4g11580
		Afu5g00890
		Afu6g14110
		Afu3g00810
		Afu3g04170
		Afu7g06120
		Afu8g07340
		Afu3g03250
		Afu2g09350
		Afu7g02140
		Afu5g08100
		Afu7g02240
		Afu1g06530
		Afu2g01590
		Afu6g08460
		Afu8g05230
		Afu4g04140
		Afu3g09480
		Afu3g14010
		Afu1g02900
		Afu7g05600
		Afu6g00510
		Afu2g15090
		Afu1g14410
		Afu6g12990
		Afu1g16340
		Afu2g14960
		Afu8g04150
		Afu1g04140
		Afu1g13660
		Afu5g02220
		Afu4g11500
		Afu2g14430
		Afu4g09255
		Afu6g13320
		Afu5g08800
		Afu1g05850
		Afu3g08430
		Afu6g00412
		Afu2g11250
		Afu2g10420
		Afu5g08230
		Afu1g11190
		Afu5g01880
		Afu5g05650
		Afu5g03980
		Afu8g02500
		Afu8g05530
		Afu1g09140
		Afu4g03500
		Afu2g03820
		Afu6g07820
		Afu1g01430
		Afu5g00300
		Afu3g14350
		Afu2g01440
		Afu4g08610
		Afu3g12790
		Afu6g13480
		Afu4g10130
		Afu1g04720
		Afu6g12440
		Afu2g10520
		Afu1g02170
		Afu2g13440
		Afu1g16840
		Afu4g14650
		Afu3g08640
		Afu5g13970
		Afu3g03670
		Afu4g11420
		Afu4g04590
		Afu3g06850
		Afu4g14090
		Afu7g00360
		Afu4g01140
		Afu5g14200
		Afu1g08850
		Afu8g04390
		Afu7g05290
		Afu4g03590
		Afu6g07490
		Afu6g12320
		Afu5g11650
		Afu4g13180
		Afu6g08910
		Afu1g12570
		Afu5g11050
		Afu4g11710
		Afu1g01560
		Afu2g08950
		Afu4g13770
		Afu5g06660
		Afu2g16880
		Afu4g03170
		Afu2g11970
		Afu6g12670
		Afu6g05200
		Afu2g15900
		Afu1g12020
		Afu2g12680
		Afu3g01480
		Afu5g09700
		Afu7g05660
		Afu1g08970
		Afu3g13620
		Afu6g10210
		Afu2g01670
		Afu6g07210
		Afu5g00840
		Afu3g04000
		Afu5g11245
		Afu2g09580
		Afu3g07155
		Afu3g15250
		Afu4g08830
		Afu3g12460
		Afu4g04710
		Afu1g13820
		Afu5g02020
		Afu5g01910
		Afu2g00660
		Afu3g02220
		Afu6g04440
		Afu1g12460
		Afu1g15940
		Afu3g04300
		Afu2g04620
		Afu4g14085
		Afu5g06360
		Afu2g13300
		Afu2g16130
		Afu3g13080
		Afu4g00440
		Afu3g09820
		Afu6g11300
		Afu4g02850
		Afu2g03120
		Afu1g11380
		Afu8g07240
		Afu3g01030
		Afu7g06350
		Afu3g12740
		Afu4g03930
		Afu3g01940
		Afu3g01950
		Afu1g09850
		Afu5g09000
		Afu2g08740
		Afu5g13715
		Afu3g00280
		Afu8g00620
		Afu8g04820
		Afu5g02490
		Afu3g02060
		Afu3g09830
		Afu8g02550
		Afu5g00600
		Afu2g05370
		Afu5g03740
		Afu5g06230
		Afu2g13080
		Afu7g00160
		Afu6g02350
		Afu5g09930
		Afu4g03360
		Afu4g14610
		Afu6g07990
		Afu5g09620
		Afu1g05340
		Afu1g15890
		Afu2g03730
		Afu2g12890
		Afu1g03170
		Afu3g11800
		Afu5g14670
		Afu2g01780
		Afu5g01430
		Afu6g13980
		Afu6g13020
		Afu3g13090
		Afu6g10880
		Afu1g15020
		Afu2g05635
		Afu5g00710
		Afu7g03740
		Afu2g11490
		Afu2g12080
		Afu3g00660
		Afu3g14260
		Afu6g06970
		Afu7g02080
		Afu3g08670
		Afu8g02660
		Afu5g12530
		Afu6g12940
		Afu5g03960
		Afu4g03630
		Afu2g04720
		Afu1g10510
		Afu6g12550
		Afu2g11660
		Afu5g12580
		Afu5g01290
		Afu6g12660
		Afu5g06280
		Afu6g02850
		Afu5g08300
		Afu4g11250
		Afu1g10020
		Afu6g00560
		Afu2g14420
		Afu1g16940
		Afu3g09320
		Afu2g11850
		Afu5g02655
		Afu1g10630
		Afu5g14810
		Afu1g06830
		Afu7g06260
		Afu2g04380
		Afu3g11170
		Afu1g08950
		Afu1g03180
		Afu2g03800
		Afu1g10110
		Afu4g06010
		Afu5g04290
		Afu3g15080
		Afu5g13730
		Afu3g01280
		Afu7g04930
		Afu8g04470
		Afu4g03240
		Afu2g02050
		Afu1g03920
		Afu1g15360
		Afu5g05940
		Afu4g06570
		Afu2g10770
		Afu7g02400
		Afu2g02480
		Afu5g01740
		Afu5g10890
		Afu3g01290
		Afu5g14320
		Afu6g06590
		Afu4g06690
		Afu6g04170
		Afu3g08880
		Afu3g00830
		Afu2g01920
		Afu5g06980
		Afu7g06130
		Afu6g02900
		Afu4g09560
		Afu5g14650
		Afu3g15110
		Afu7g06270
		Afu3g12150
		Afu2g17880
		Afu4g11510
		Afu2g16830
		Afu3g00380
		Afu5g09800
		Afu5g10520
		Afu7g02010
		Afu6g07150
		Afu8g04640
		Afu2g15340
		Afu4g08600
		Afu3g04220
		Afu7g06420
		Afu6g03520
		Afu7g02390
		Afu3g01400
		Afu6g04730
		Afu8g03990
		Afu4g13570
		Afu6g12080
		Afu8g01330
		Afu5g09960
		Afu7g00940
		Afu2g17520
		Afu1g16660
		Afu1g03550
		Afu4g03450
		Afu1g13490
		Afu3g05700
		Afu2g00590
		Afu7g04520
		Afu5g13570
		Afu1g16330
		Afu7g06600
		Afu3g07160
		Afu2g12120
		Afu3g14665
		Afu2g15420
		Afu3g05840
		Afu3g12930
		Afu3g01196
		Afu8g02830
		Afu7g01930
		Afu3g00250
		Afu4g00400
		Afu4g04550
		Afu1g06470
		Afu7g06440
		Afu1g01450
		Afu7g04730
		Afu3g08800
		Afu2g02740
		Afu5g01248
		Afu7g02230
		Afu4g07250
		Afu1g03800
		Afu4g04380
		Afu1g16450
		Afu7g05280
		Afu6g00730
		Afu2g09960
		Afu3g03700
		Afu4g03722
		Afu3g00765
		Afu1g07500
		Afu4g13330
		Afu6g08730
		Afu3g03500
		Afu1g02760
		Afu4g11720
		Afu7g05260
		Afu2g03050
		Afu3g04150
		Afu3g09750
		Afu2g12410
		Afu7g00420
		Afu2g03040
		Afu4g12330
		Afu6g09140
		Afu4g03340
		Afu1g05360
		Afu1g15260
		Afu4g12200
		Afu1g12690
		Afu4g10360
		Afu5g13630
		Afu6g02440
		Afu5g01330
		Afu5g05690
		Afu5g07902
		Afu3g09510
		Afu3g13920
		Afu3g11840
		Afu6g08170
		Afu4g07600
		Afu6g00680
		Afu5g14770
		Afu3g11790
		Afu7g00760
		Afu5g03280
		Afu7g02030
		Afu1g16810
		Afu1g10980
		Afu2g17660
		Afu6g12410
		Afu1g02160
		Afu3g06970
		Afu2g04550
		Afu7g01090
		Afu5g08480
		Afu2g03270
		Afu2g01810
		Afu6g00660
		Afu3g05870
		Afu4g10310
		Afu5g07010
		Afu4g14630
		Afu3g01090
		Afu1g04750
		Afu5g07410
		Afu5g02200
		Afu3g03410
		Afu1g04310
		Afu3g04050
[truncated: 8,130 more rows]
